# Supplementary material for: Virulence related sequences; insights provided by comparative genomics of Streptococcus uberis of differing virulence
Source: BMC Genomics. 2015 Apr 23;16(1):334. doi: 10.1186/s12864-015-1512-6 (PMC4427978; doi:10.1186/s12864-015-1512-6)
Supplement: Additional file 3: — Identification of orthologous gene clusters between strains. The pan-genome analysis pipeline (PGAP version 1.02) [11] was used for identification of orthologous genes between the twelve sequenced genomes and the reference genome 0140J using the Gene Family (GF) method (50% coverage and with an e-value cut-off 1e-10). [file 12864_2015_1512_MOESM3_ESM.xlsx]

## Sheet: RAST_orthologous_clusters
ClutserID	0140J.ref	EF20	6736	6780	Ab71	B190	B362	C5072	C5388	C6344	C8329	C9359	S6261
1	SUB1579,SUB0841,SUB0837,SUB0200,SUB0905,SUB0834,SUB0309	fig|6666666.88081.peg.122,fig|6666666.88081.peg.1294,fig|6666666.88081.peg.1290,fig|6666666.88081.peg.621,fig|6666666.88081.peg.1360,fig|6666666.88081.peg.1287,fig|6666666.88081.peg.777	fig|6666666.88086.peg.1266,fig|6666666.88086.peg.498,fig|6666666.88086.peg.494,fig|6666666.88086.peg.1698,fig|6666666.88086.peg.561,fig|6666666.88086.peg.491,fig|6666666.88086.peg.1786	fig|6666666.88088.peg.338,fig|6666666.88088.peg.1367,fig|6666666.88088.peg.1433,fig|6666666.88088.peg.1363,fig|6666666.88088.peg.1360,fig|6666666.88088.peg.866	fig|6666666.88099.peg.1531,fig|6666666.88099.peg.788,fig|6666666.88099.peg.784,fig|6666666.88099.peg.162,fig|6666666.88099.peg.850,fig|6666666.88099.peg.781,fig|6666666.88099.peg.258	fig|6666666.88089.peg.146,fig|6666666.88089.peg.1258,fig|6666666.88089.peg.1254,fig|6666666.88089.peg.638,fig|6666666.88089.peg.1320,fig|6666666.88089.peg.1251,fig|6666666.88089.peg.729	fig|6666666.88090.peg.1561,fig|6666666.88090.peg.811,fig|6666666.88090.peg.807,fig|6666666.88090.peg.878,fig|6666666.88090.peg.804,fig|6666666.88090.peg.283	fig|6666666.88091.peg.203,fig|6666666.88091.peg.1308,fig|6666666.88091.peg.1304,fig|6666666.88091.peg.660,fig|6666666.88091.peg.1370,fig|6666666.88091.peg.1301,fig|6666666.88091.peg.752	fig|6666666.88093.peg.1511,fig|6666666.88093.peg.784,fig|6666666.88093.peg.780,fig|6666666.88093.peg.167,fig|6666666.88093.peg.846,fig|6666666.88093.peg.777,fig|6666666.88093.peg.243	fig|6666666.88094.peg.174,fig|6666666.88094.peg.1306,fig|6666666.88094.peg.1302,fig|6666666.88094.peg.664,fig|6666666.88094.peg.1369,fig|6666666.88094.peg.1299,fig|6666666.88094.peg.753	fig|6666666.88095.peg.1623,fig|6666666.88095.peg.774,fig|6666666.88095.peg.770,fig|6666666.88095.peg.105,fig|6666666.88095.peg.839,fig|6666666.88095.peg.767,fig|6666666.88095.peg.569	fig|6666666.88096.peg.1511,fig|6666666.88096.peg.784,fig|6666666.88096.peg.780,fig|6666666.88096.peg.167,fig|6666666.88096.peg.846,fig|6666666.88096.peg.777,fig|6666666.88096.peg.243	fig|6666666.88097.peg.276,fig|6666666.88097.peg.1311,fig|6666666.88097.peg.1307,fig|6666666.88097.peg.693,fig|6666666.88097.peg.1375,fig|6666666.88097.peg.1304,fig|6666666.88097.peg.783
2	SUB0551,SUB1278,SUB1153,SUB0336,SUB1414	fig|6666666.88081.peg.1021,fig|6666666.88081.peg.1728,fig|6666666.88081.peg.1610,fig|6666666.88081.peg.802,fig|6666666.88081.peg.1862	fig|6666666.88086.peg.223,fig|6666666.88086.peg.929,fig|6666666.88086.peg.805,fig|6666666.88086.peg.1845,fig|6666666.88086.peg.1062	fig|6666666.88088.peg.1096,fig|6666666.88088.peg.1864,fig|6666666.88088.peg.1691,fig|6666666.88088.peg.892,fig|6666666.88088.peg.170	fig|6666666.88099.peg.513,fig|6666666.88099.peg.1221,fig|6666666.88099.peg.1098,fig|6666666.88099.peg.286,fig|6666666.88099.peg.1371	fig|6666666.88089.peg.982,fig|6666666.88089.peg.1691,fig|6666666.88089.peg.1568,fig|6666666.88089.peg.757,fig|6666666.88089.peg.1841	fig|6666666.88090.peg.523,fig|6666666.88090.peg.1260,fig|6666666.88090.peg.1130,fig|6666666.88090.peg.321,fig|6666666.88090.peg.1403	fig|6666666.88091.peg.1036,fig|6666666.88091.peg.1746,fig|6666666.88091.peg.1623,fig|6666666.88091.peg.811,fig|6666666.88091.peg.1878	fig|6666666.88093.peg.497,fig|6666666.88093.peg.1200,fig|6666666.88093.peg.1092,fig|6666666.88093.peg.272,fig|6666666.88093.peg.1351	fig|6666666.88094.peg.1036,fig|6666666.88094.peg.1727,fig|6666666.88094.peg.1615,fig|6666666.88094.peg.811,fig|6666666.88094.peg.1861	fig|6666666.88095.peg.204,fig|6666666.88095.peg.1279,fig|6666666.88095.peg.1095,fig|6666666.88095.peg.437,fig|6666666.88095.peg.1413	fig|6666666.88096.peg.497,fig|6666666.88096.peg.1200,fig|6666666.88096.peg.1092,fig|6666666.88096.peg.272,fig|6666666.88096.peg.1351	fig|6666666.88097.peg.1040,fig|6666666.88097.peg.1811,fig|6666666.88097.peg.1626,fig|6666666.88097.peg.811,fig|6666666.88097.peg.119
3	SUB1514,SUB0984,SUB0985	fig|6666666.88081.peg.58,fig|6666666.88081.peg.1439,fig|6666666.88081.peg.1440	fig|6666666.88086.peg.1203,fig|6666666.88086.peg.639,fig|6666666.88086.peg.640	fig|6666666.88088.peg.267,fig|6666666.88088.peg.1512,fig|6666666.88088.peg.1513	fig|6666666.88099.peg.1467,fig|6666666.88099.peg.930,fig|6666666.88099.peg.929	fig|6666666.88089.peg.83,fig|6666666.88089.peg.1400,fig|6666666.88089.peg.1401	fig|6666666.88090.peg.1491,fig|6666666.88090.peg.957,fig|6666666.88090.peg.958	fig|6666666.88091.peg.83,fig|6666666.88091.peg.1450,fig|6666666.88091.peg.1449	fig|6666666.88093.peg.1447,fig|6666666.88093.peg.926,fig|6666666.88093.peg.925	fig|6666666.88094.peg.58,fig|6666666.88094.peg.1449,fig|6666666.88094.peg.1448	fig|6666666.88095.peg.1508,fig|6666666.88095.peg.919,fig|6666666.88095.peg.918	fig|6666666.88096.peg.1447,fig|6666666.88096.peg.925,fig|6666666.88096.peg.926	fig|6666666.88097.peg.213,fig|6666666.88097.peg.1454,fig|6666666.88097.peg.1455
4	SUB1513,SUB0656,SUB1745	fig|6666666.88081.peg.57,fig|6666666.88081.peg.1123,fig|6666666.88081.peg.300	fig|6666666.88086.peg.1202,fig|6666666.88086.peg.328,fig|6666666.88086.peg.1424	fig|6666666.88088.peg.266,fig|6666666.88088.peg.1199,fig|6666666.88088.peg.509	fig|6666666.88099.peg.1466,fig|6666666.88099.peg.615,fig|6666666.88099.peg.1671	fig|6666666.88089.peg.82,fig|6666666.88089.peg.1086,fig|6666666.88089.peg.298	fig|6666666.88090.peg.1490,fig|6666666.88090.peg.639,fig|6666666.88090.peg.1719	fig|6666666.88091.peg.82,fig|6666666.88091.peg.1140,fig|6666666.88091.peg.356	fig|6666666.88093.peg.1446,fig|6666666.88093.peg.604,fig|6666666.88093.peg.1651	fig|6666666.88094.peg.57,fig|6666666.88094.peg.1138,fig|6666666.88094.peg.327	fig|6666666.88095.peg.1507,fig|6666666.88095.peg.606,fig|6666666.88095.peg.1766	fig|6666666.88096.peg.1446,fig|6666666.88096.peg.604,fig|6666666.88096.peg.1651	fig|6666666.88097.peg.212,fig|6666666.88097.peg.1143,fig|6666666.88097.peg.421
5	SUB0962,SUB0572,SUB0961	fig|6666666.88081.peg.1417,fig|6666666.88081.peg.1042,fig|6666666.88081.peg.1416	fig|6666666.88086.peg.617,fig|6666666.88086.peg.244,fig|6666666.88086.peg.616	fig|6666666.88088.peg.1490,fig|6666666.88088.peg.1117,fig|6666666.88088.peg.1489	fig|6666666.88099.peg.907,fig|6666666.88099.peg.534,fig|6666666.88099.peg.906	fig|6666666.88089.peg.1378,fig|6666666.88089.peg.1003,fig|6666666.88089.peg.1377	fig|6666666.88090.peg.935,fig|6666666.88090.peg.544,fig|6666666.88090.peg.934	fig|6666666.88091.peg.1427,fig|6666666.88091.peg.1057,fig|6666666.88091.peg.1426	fig|6666666.88093.peg.903,fig|6666666.88093.peg.518,fig|6666666.88093.peg.902	fig|6666666.88094.peg.1426,fig|6666666.88094.peg.1057,fig|6666666.88094.peg.1425	fig|6666666.88095.peg.896,fig|6666666.88095.peg.183,fig|6666666.88095.peg.895	fig|6666666.88096.peg.903,fig|6666666.88096.peg.518,fig|6666666.88096.peg.902	fig|6666666.88097.peg.1432,fig|6666666.88097.peg.1061,fig|6666666.88097.peg.1431
6	SUB0907,SUB1685	fig|6666666.88081.peg.1362,fig|6666666.88081.peg.242	fig|6666666.88086.peg.563,fig|6666666.88086.peg.1366	fig|6666666.88088.peg.1435,fig|6666666.88088.peg.448	fig|6666666.88099.peg.852,fig|6666666.88099.peg.1611	fig|6666666.88089.peg.1322,fig|6666666.88089.peg.238	fig|6666666.88090.peg.880,fig|6666666.88090.peg.1658	fig|6666666.88091.peg.1372,fig|6666666.88091.peg.296	fig|6666666.88093.peg.848,fig|6666666.88093.peg.1592	fig|6666666.88094.peg.1371,fig|6666666.88094.peg.267	fig|6666666.88095.peg.841,fig|6666666.88095.peg.1707	fig|6666666.88096.peg.848,fig|6666666.88096.peg.1592	fig|6666666.88097.peg.1377,fig|6666666.88097.peg.362
7	SUB1431,SUB0546	fig|6666666.88081.peg.1879,fig|6666666.88081.peg.1016	fig|6666666.88086.peg.1079,fig|6666666.88086.peg.218	fig|6666666.88088.peg.187,fig|6666666.88088.peg.1091	fig|6666666.88099.peg.1388,fig|6666666.88099.peg.508	fig|6666666.88089.peg.4,fig|6666666.88089.peg.977	fig|6666666.88090.peg.1420,fig|6666666.88090.peg.518	fig|6666666.88091.peg.4,fig|6666666.88091.peg.1031	fig|6666666.88093.peg.1368,fig|6666666.88093.peg.492	fig|6666666.88094.peg.1878,fig|6666666.88094.peg.1031	fig|6666666.88095.peg.1430,fig|6666666.88095.peg.209	fig|6666666.88096.peg.1368,fig|6666666.88096.peg.492	fig|6666666.88097.peg.135,fig|6666666.88097.peg.1035
8	SUB1542,SUB0308	fig|6666666.88081.peg.86,fig|6666666.88081.peg.776	fig|6666666.88086.peg.1230,fig|6666666.88086.peg.1785	fig|6666666.88088.peg.296,fig|6666666.88088.peg.865	fig|6666666.88099.peg.1495,fig|6666666.88099.peg.257	fig|6666666.88089.peg.111,fig|6666666.88089.peg.728	fig|6666666.88090.peg.1519,fig|6666666.88090.peg.282	fig|6666666.88091.peg.168,fig|6666666.88091.peg.751	fig|6666666.88093.peg.1475,fig|6666666.88093.peg.242	fig|6666666.88094.peg.139,fig|6666666.88094.peg.752	fig|6666666.88095.peg.1588,fig|6666666.88095.peg.568	fig|6666666.88096.peg.1475,fig|6666666.88096.peg.242	fig|6666666.88097.peg.241,fig|6666666.88097.peg.782
9	SUB1076,SUB0101	fig|6666666.88081.peg.1530,fig|6666666.88081.peg.505	fig|6666666.88086.peg.726,fig|6666666.88086.peg.1606	fig|6666666.88088.peg.1607,fig|6666666.88088.peg.654	fig|6666666.88099.peg.1020,fig|6666666.88099.peg.69	fig|6666666.88089.peg.1491,fig|6666666.88089.peg.542	fig|6666666.88090.peg.1048,fig|6666666.88090.peg.82	fig|6666666.88091.peg.1544,fig|6666666.88091.peg.563	fig|6666666.88093.peg.1015,fig|6666666.88093.peg.73	fig|6666666.88094.peg.1539,fig|6666666.88094.peg.567	fig|6666666.88095.peg.1013,fig|6666666.88095.peg.9	fig|6666666.88096.peg.1015,fig|6666666.88096.peg.73	fig|6666666.88097.peg.1545,fig|6666666.88097.peg.599
10	SUB0688,SUB0638	fig|6666666.88081.peg.1155,fig|6666666.88081.peg.1105	fig|6666666.88086.peg.360,fig|6666666.88086.peg.310	fig|6666666.88088.peg.1231,fig|6666666.88088.peg.1182	fig|6666666.88099.peg.648,fig|6666666.88099.peg.598	fig|6666666.88089.peg.1118,fig|6666666.88089.peg.1067	fig|6666666.88090.peg.671,fig|6666666.88090.peg.608	fig|6666666.88091.peg.1172,fig|6666666.88091.peg.1121	fig|6666666.88093.peg.636,fig|6666666.88093.peg.582	fig|6666666.88094.peg.1170,fig|6666666.88094.peg.1121	fig|6666666.88095.peg.638,fig|6666666.88095.peg.589	fig|6666666.88096.peg.636,fig|6666666.88096.peg.582	fig|6666666.88097.peg.1175,fig|6666666.88097.peg.1124
11	SUB0979,SUB0981	fig|6666666.88081.peg.1434,fig|6666666.88081.peg.1436	fig|6666666.88086.peg.634,fig|6666666.88086.peg.636	fig|6666666.88088.peg.1507,fig|6666666.88088.peg.1509	fig|6666666.88099.peg.924,fig|6666666.88099.peg.926	fig|6666666.88089.peg.1395,fig|6666666.88089.peg.1397	fig|6666666.88090.peg.952,fig|6666666.88090.peg.954	fig|6666666.88091.peg.1444,fig|6666666.88091.peg.1446	fig|6666666.88093.peg.920,fig|6666666.88093.peg.922	fig|6666666.88094.peg.1443,fig|6666666.88094.peg.1445	fig|6666666.88095.peg.913,fig|6666666.88095.peg.915	fig|6666666.88096.peg.920,fig|6666666.88096.peg.922	fig|6666666.88097.peg.1449,fig|6666666.88097.peg.1451
12	SUB0850,SUB0020	fig|6666666.88081.peg.1302,fig|6666666.88081.peg.440	fig|6666666.88086.peg.506,fig|6666666.88086.peg.1541	fig|6666666.88088.peg.1375,fig|6666666.88088.peg.3	fig|6666666.88099.peg.796,fig|6666666.88099.peg.3	fig|6666666.88089.peg.1266,fig|6666666.88089.peg.415	fig|6666666.88090.peg.819,fig|6666666.88090.peg.3	fig|6666666.88091.peg.1316,fig|6666666.88091.peg.491	fig|6666666.88093.peg.792,fig|6666666.88093.peg.4	fig|6666666.88094.peg.1314,fig|6666666.88094.peg.493	fig|6666666.88095.peg.782,fig|6666666.88095.peg.515	fig|6666666.88096.peg.792,fig|6666666.88096.peg.4	fig|6666666.88097.peg.1319,fig|6666666.88097.peg.3
13	SUB0137,SUB0138	fig|6666666.88081.peg.541,fig|6666666.88081.peg.542	fig|6666666.88086.peg.1641,fig|6666666.88086.peg.1642	fig|6666666.88088.peg.690,fig|6666666.88088.peg.691	fig|6666666.88099.peg.105,fig|6666666.88099.peg.106	fig|6666666.88089.peg.578,fig|6666666.88089.peg.579	fig|6666666.88090.peg.118,fig|6666666.88090.peg.119	fig|6666666.88091.peg.599,fig|6666666.88091.peg.600	fig|6666666.88093.peg.109,fig|6666666.88093.peg.110	fig|6666666.88094.peg.603,fig|6666666.88094.peg.604	fig|6666666.88095.peg.45,fig|6666666.88095.peg.46	fig|6666666.88096.peg.109,fig|6666666.88096.peg.110	fig|6666666.88097.peg.635,fig|6666666.88097.peg.636
14	SUB0140,SUB1108	fig|6666666.88081.peg.544,fig|6666666.88081.peg.1565	fig|6666666.88086.peg.1644,fig|6666666.88086.peg.760	fig|6666666.88088.peg.693,fig|6666666.88088.peg.1646	fig|6666666.88099.peg.108,fig|6666666.88099.peg.1053	fig|6666666.88089.peg.581,fig|6666666.88089.peg.1523	fig|6666666.88090.peg.121,fig|6666666.88090.peg.1085	fig|6666666.88091.peg.602,fig|6666666.88091.peg.1578	fig|6666666.88093.peg.112,fig|6666666.88093.peg.1047	fig|6666666.88094.peg.606,fig|6666666.88094.peg.1570	fig|6666666.88095.peg.48,fig|6666666.88095.peg.1050	fig|6666666.88096.peg.112,fig|6666666.88096.peg.1047	fig|6666666.88097.peg.638,fig|6666666.88097.peg.1581
15	SUB0751,SUB0752	fig|6666666.88081.peg.1218,fig|6666666.88081.peg.1219	fig|6666666.88086.peg.422,fig|6666666.88086.peg.423	fig|6666666.88088.peg.1294,fig|6666666.88088.peg.1295	fig|6666666.88099.peg.711,fig|6666666.88099.peg.712	fig|6666666.88089.peg.1181,fig|6666666.88089.peg.1182	fig|6666666.88090.peg.734,fig|6666666.88090.peg.735	fig|6666666.88091.peg.1235,fig|6666666.88091.peg.1236	fig|6666666.88093.peg.707,fig|6666666.88093.peg.708	fig|6666666.88094.peg.1233,fig|6666666.88094.peg.1234	fig|6666666.88095.peg.701,fig|6666666.88095.peg.702	fig|6666666.88096.peg.707,fig|6666666.88096.peg.708	fig|6666666.88097.peg.1238,fig|6666666.88097.peg.1239
16	SUB1014,SUB0649	fig|6666666.88081.peg.1470,fig|6666666.88081.peg.1115	fig|6666666.88086.peg.669,fig|6666666.88086.peg.321	fig|6666666.88088.peg.1543,fig|6666666.88088.peg.1192	fig|6666666.88099.peg.960,fig|6666666.88099.peg.608	fig|6666666.88089.peg.1431,fig|6666666.88089.peg.1079	fig|6666666.88090.peg.988,fig|6666666.88090.peg.618	fig|6666666.88091.peg.1480,fig|6666666.88091.peg.1133	fig|6666666.88093.peg.955,fig|6666666.88093.peg.596	fig|6666666.88094.peg.1479,fig|6666666.88094.peg.1131	fig|6666666.88095.peg.949,fig|6666666.88095.peg.599	fig|6666666.88096.peg.955,fig|6666666.88096.peg.596	fig|6666666.88097.peg.1485,fig|6666666.88097.peg.1136
17	SUB0586,SUB1625	fig|6666666.88081.peg.1056,fig|6666666.88081.peg.187	fig|6666666.88086.peg.258,fig|6666666.88086.peg.1308	fig|6666666.88088.peg.1131,fig|6666666.88088.peg.393	fig|6666666.88099.peg.548,fig|6666666.88099.peg.1553	fig|6666666.88089.peg.1017,fig|6666666.88089.peg.180	fig|6666666.88090.peg.558,fig|6666666.88090.peg.1602	fig|6666666.88091.peg.1071,fig|6666666.88091.peg.238	fig|6666666.88093.peg.532,fig|6666666.88093.peg.1533	fig|6666666.88094.peg.1071,fig|6666666.88094.peg.209	fig|6666666.88095.peg.169,fig|6666666.88095.peg.1651	fig|6666666.88096.peg.532,fig|6666666.88096.peg.1533	fig|6666666.88097.peg.1075,fig|6666666.88097.peg.304
18	SUB0950,SUB0155	fig|6666666.88081.peg.1405,fig|6666666.88081.peg.563	fig|6666666.88086.peg.605,fig|6666666.88086.peg.1655	fig|6666666.88088.peg.1478,fig|6666666.88088.peg.718	fig|6666666.88099.peg.895,fig|6666666.88099.peg.121	fig|6666666.88089.peg.1366,fig|6666666.88089.peg.594	fig|6666666.88090.peg.923,fig|6666666.88090.peg.140	fig|6666666.88091.peg.1415,fig|6666666.88091.peg.616	fig|6666666.88093.peg.891,fig|6666666.88093.peg.125	fig|6666666.88094.peg.1414,fig|6666666.88094.peg.619	fig|6666666.88095.peg.884,fig|6666666.88095.peg.61	fig|6666666.88096.peg.891,fig|6666666.88096.peg.125	fig|6666666.88097.peg.1420,fig|6666666.88097.peg.651
19	SUB0795,SUB1455	fig|6666666.88081.peg.1252,fig|6666666.88081.peg.1	fig|6666666.88086.peg.455,fig|6666666.88086.peg.1100	fig|6666666.88088.peg.1329,fig|6666666.88088.peg.210	fig|6666666.88099.peg.746,fig|6666666.88099.peg.1410	fig|6666666.88089.peg.1216,fig|6666666.88089.peg.26	fig|6666666.88090.peg.769	fig|6666666.88091.peg.1270,fig|6666666.88091.peg.26	fig|6666666.88093.peg.742,fig|6666666.88093.peg.1390	fig|6666666.88094.peg.1268,fig|6666666.88094.peg.1	fig|6666666.88095.peg.736,fig|6666666.88095.peg.1451	fig|6666666.88096.peg.742,fig|6666666.88096.peg.1390	fig|6666666.88097.peg.1273,fig|6666666.88097.peg.156
20	SUB1448,SUB0800	fig|6666666.88081.peg.1896,fig|6666666.88081.peg.1257	fig|6666666.88086.peg.1094,fig|6666666.88086.peg.460	fig|6666666.88088.peg.204,fig|6666666.88088.peg.1334	fig|6666666.88099.peg.1404,fig|6666666.88099.peg.751	fig|6666666.88089.peg.21,fig|6666666.88089.peg.1221	fig|6666666.88090.peg.774	fig|6666666.88091.peg.21,fig|6666666.88091.peg.1275	fig|6666666.88093.peg.1385,fig|6666666.88093.peg.747	fig|6666666.88094.peg.1894,fig|6666666.88094.peg.1273	fig|6666666.88095.peg.1446,fig|6666666.88095.peg.741	fig|6666666.88096.peg.1385,fig|6666666.88096.peg.747	fig|6666666.88097.peg.151,fig|6666666.88097.peg.1278
21	SUB0799,SUB1450	fig|6666666.88081.peg.1256,fig|6666666.88081.peg.1897	fig|6666666.88086.peg.459,fig|6666666.88086.peg.1095	fig|6666666.88088.peg.1333,fig|6666666.88088.peg.205	fig|6666666.88099.peg.750,fig|6666666.88099.peg.1405	fig|6666666.88089.peg.1220,fig|6666666.88089.peg.22	fig|6666666.88090.peg.773	fig|6666666.88091.peg.1274,fig|6666666.88091.peg.22	fig|6666666.88093.peg.746,fig|6666666.88093.peg.1386	fig|6666666.88094.peg.1272,fig|6666666.88094.peg.1895	fig|6666666.88095.peg.740,fig|6666666.88095.peg.1447	fig|6666666.88096.peg.746,fig|6666666.88096.peg.1386	fig|6666666.88097.peg.1277,fig|6666666.88097.peg.152
22	SUB0798,SUB1451	fig|6666666.88081.peg.1255,fig|6666666.88081.peg.1898	fig|6666666.88086.peg.458,fig|6666666.88086.peg.1097	fig|6666666.88088.peg.1332,fig|6666666.88088.peg.206	fig|6666666.88099.peg.749,fig|6666666.88099.peg.1406	fig|6666666.88089.peg.1219,fig|6666666.88089.peg.23	fig|6666666.88090.peg.772	fig|6666666.88091.peg.1273,fig|6666666.88091.peg.23	fig|6666666.88093.peg.745,fig|6666666.88093.peg.1387	fig|6666666.88094.peg.1271,fig|6666666.88094.peg.1896	fig|6666666.88095.peg.739,fig|6666666.88095.peg.1448	fig|6666666.88096.peg.745,fig|6666666.88096.peg.1387	fig|6666666.88097.peg.1276,fig|6666666.88097.peg.153
23	SUB1457,SUB0793	fig|6666666.88081.peg.3,fig|6666666.88081.peg.1250	fig|6666666.88086.peg.1102,fig|6666666.88086.peg.453	fig|6666666.88088.peg.212,fig|6666666.88088.peg.1327	fig|6666666.88099.peg.1412,fig|6666666.88099.peg.744	fig|6666666.88089.peg.28,fig|6666666.88089.peg.1214	fig|6666666.88090.peg.767	fig|6666666.88091.peg.28,fig|6666666.88091.peg.1268	fig|6666666.88093.peg.1392,fig|6666666.88093.peg.740	fig|6666666.88094.peg.3,fig|6666666.88094.peg.1266	fig|6666666.88095.peg.1453,fig|6666666.88095.peg.734	fig|6666666.88096.peg.1392,fig|6666666.88096.peg.740	fig|6666666.88097.peg.158,fig|6666666.88097.peg.1271
24	SUB1456,SUB0794	fig|6666666.88081.peg.2,fig|6666666.88081.peg.1251	fig|6666666.88086.peg.1101,fig|6666666.88086.peg.454	fig|6666666.88088.peg.211,fig|6666666.88088.peg.1328	fig|6666666.88099.peg.1411,fig|6666666.88099.peg.745	fig|6666666.88089.peg.27,fig|6666666.88089.peg.1215	fig|6666666.88090.peg.768	fig|6666666.88091.peg.27,fig|6666666.88091.peg.1269	fig|6666666.88093.peg.1391,fig|6666666.88093.peg.741	fig|6666666.88094.peg.2,fig|6666666.88094.peg.1267	fig|6666666.88095.peg.1452,fig|6666666.88095.peg.735	fig|6666666.88096.peg.1391,fig|6666666.88096.peg.741	fig|6666666.88097.peg.157,fig|6666666.88097.peg.1272
25	SUB1027,SUB1696	fig|6666666.88081.peg.253	fig|6666666.88086.peg.682,fig|6666666.88086.peg.1377	fig|6666666.88088.peg.1556,fig|6666666.88088.peg.460	fig|6666666.88099.peg.973,fig|6666666.88099.peg.1622	fig|6666666.88089.peg.1444,fig|6666666.88089.peg.249	fig|6666666.88090.peg.1001	fig|6666666.88091.peg.1493,fig|6666666.88091.peg.307	fig|6666666.88093.peg.968,fig|6666666.88093.peg.1603	fig|6666666.88094.peg.1492,fig|6666666.88094.peg.278	fig|6666666.88095.peg.962,fig|6666666.88095.peg.1718	fig|6666666.88096.peg.968,fig|6666666.88096.peg.1603	fig|6666666.88097.peg.1498,fig|6666666.88097.peg.373
26	SUB0703,SUB0525	fig|6666666.88081.peg.1170,fig|6666666.88081.peg.995	fig|6666666.88086.peg.375,fig|6666666.88086.peg.196	fig|6666666.88088.peg.1246,fig|6666666.88088.peg.1069	fig|6666666.88099.peg.663,fig|6666666.88099.peg.487	fig|6666666.88089.peg.1133,fig|6666666.88089.peg.956	fig|6666666.88090.peg.496	fig|6666666.88091.peg.1187,fig|6666666.88091.peg.1010	fig|6666666.88093.peg.471	fig|6666666.88094.peg.1185,fig|6666666.88094.peg.1010	fig|6666666.88095.peg.653,fig|6666666.88095.peg.230	fig|6666666.88096.peg.471	fig|6666666.88097.peg.1190,fig|6666666.88097.peg.1013
27	SUB0289,SUB0997	fig|6666666.88081.peg.1452	fig|6666666.88086.peg.1769,fig|6666666.88086.peg.652	fig|6666666.88088.peg.1525	fig|6666666.88099.peg.239,fig|6666666.88099.peg.942	fig|6666666.88089.peg.711,fig|6666666.88089.peg.1413	fig|6666666.88090.peg.970	fig|6666666.88091.peg.733,fig|6666666.88091.peg.1462	fig|6666666.88093.peg.938	fig|6666666.88094.peg.1461	fig|6666666.88095.peg.931	fig|6666666.88096.peg.938	fig|6666666.88097.peg.765,fig|6666666.88097.peg.1467
28	SUB1454,SUB0040,SUB0796	fig|6666666.88081.peg.1253	fig|6666666.88086.peg.456	fig|6666666.88088.peg.209,fig|6666666.88088.peg.21,fig|6666666.88088.peg.1330	fig|6666666.88099.peg.1409,fig|6666666.88099.peg.16,fig|6666666.88099.peg.747	fig|6666666.88089.peg.1217	fig|6666666.88090.peg.770	fig|6666666.88091.peg.1271	fig|6666666.88093.peg.743	fig|6666666.88094.peg.1269	fig|6666666.88095.peg.737	fig|6666666.88096.peg.743	fig|6666666.88097.peg.1274
29	SUB0290,SUB1428	fig|6666666.88081.peg.1876	fig|6666666.88086.peg.1538,fig|6666666.88086.peg.1076	fig|6666666.88088.peg.184	fig|6666666.88099.peg.240,fig|6666666.88099.peg.1385	fig|6666666.88089.peg.1,fig|6666666.88089.peg.411	fig|6666666.88090.peg.1417	fig|6666666.88091.peg.734,fig|6666666.88091.peg.1	fig|6666666.88093.peg.1365	fig|6666666.88094.peg.1875	fig|6666666.88095.peg.1427	fig|6666666.88096.peg.1365	fig|6666666.88097.peg.586,fig|6666666.88097.peg.536
30	SUB0789	fig|6666666.88081.peg.1247	fig|6666666.88086.peg.450,fig|6666666.88086.peg.1811	fig|6666666.88088.peg.1324	fig|6666666.88099.peg.740	fig|6666666.88089.peg.1210	fig|6666666.88090.peg.764	fig|6666666.88091.peg.1264,fig|6666666.88091.peg.777	fig|6666666.88093.peg.737	fig|6666666.88094.peg.1262,fig|6666666.88094.peg.778	fig|6666666.88095.peg.730	fig|6666666.88096.peg.737	fig|6666666.88097.peg.1267
31	SUB0212	fig|6666666.88081.peg.632	fig|6666666.88086.peg.1709	fig|6666666.88088.peg.777,fig|6666666.88088.peg.311	fig|6666666.88099.peg.173	fig|6666666.88089.peg.648	fig|6666666.88090.peg.192,fig|6666666.88090.peg.1534	fig|6666666.88091.peg.671	fig|6666666.88093.peg.178	fig|6666666.88094.peg.675	fig|6666666.88095.peg.115	fig|6666666.88096.peg.178	fig|6666666.88097.peg.703
32	SUB1831,SUB0222	fig|6666666.88081.peg.383,fig|6666666.88081.peg.695	fig|6666666.88086.peg.9,fig|6666666.88086.peg.136	-	fig|6666666.88099.peg.426	fig|6666666.88089.peg.896	-	fig|6666666.88091.peg.950	fig|6666666.88093.peg.412	fig|6666666.88094.peg.950	fig|6666666.88095.peg.290	fig|6666666.88096.peg.412	fig|6666666.88097.peg.953
33	SUB0805,SUB0787	fig|6666666.88081.peg.1261	fig|6666666.88086.peg.465	fig|6666666.88088.peg.1338	fig|6666666.88099.peg.755	fig|6666666.88089.peg.1225	fig|6666666.88090.peg.778	fig|6666666.88091.peg.1279	fig|6666666.88093.peg.751	fig|6666666.88094.peg.1277	fig|6666666.88095.peg.745	fig|6666666.88096.peg.751	fig|6666666.88097.peg.1282
34	SUB1728	fig|6666666.88081.peg.284	fig|6666666.88086.peg.1407	fig|6666666.88088.peg.493,fig|6666666.88088.peg.361	fig|6666666.88099.peg.1654	fig|6666666.88089.peg.281	fig|6666666.88090.peg.1703	fig|6666666.88091.peg.339	fig|6666666.88093.peg.1635	fig|6666666.88094.peg.310	fig|6666666.88095.peg.1750	fig|6666666.88096.peg.1635	fig|6666666.88097.peg.405
35	SUB0896	fig|6666666.88081.peg.1350	fig|6666666.88086.peg.551	fig|6666666.88088.peg.1425	fig|6666666.88099.peg.842	fig|6666666.88089.peg.1312	fig|6666666.88090.peg.870,fig|6666666.88090.peg.1163	fig|6666666.88091.peg.1362	fig|6666666.88093.peg.838	fig|6666666.88094.peg.1361	fig|6666666.88095.peg.829	fig|6666666.88096.peg.838	fig|6666666.88097.peg.1365
36	SUB1835	-	fig|6666666.88086.peg.138	fig|6666666.88088.peg.594	fig|6666666.88099.peg.428	fig|6666666.88089.peg.898	fig|6666666.88090.peg.1801	fig|6666666.88091.peg.440,fig|6666666.88091.peg.952	fig|6666666.88093.peg.414	fig|6666666.88094.peg.952	fig|6666666.88095.peg.1849,fig|6666666.88095.peg.288	fig|6666666.88096.peg.414	fig|6666666.88097.peg.955
37	SUB0804,SUB0786	fig|6666666.88081.peg.1260	fig|6666666.88086.peg.464	fig|6666666.88088.peg.1337	fig|6666666.88099.peg.754	fig|6666666.88089.peg.1224	fig|6666666.88090.peg.777	fig|6666666.88091.peg.1278	fig|6666666.88093.peg.750	fig|6666666.88094.peg.1276	fig|6666666.88095.peg.744	fig|6666666.88096.peg.750	fig|6666666.88097.peg.1281
38	SUB0898	fig|6666666.88081.peg.1352	fig|6666666.88086.peg.553	fig|6666666.88088.peg.1427,fig|6666666.88088.peg.1766	fig|6666666.88099.peg.844	fig|6666666.88089.peg.1314	fig|6666666.88090.peg.872	fig|6666666.88091.peg.1364	fig|6666666.88093.peg.840	fig|6666666.88094.peg.1363	fig|6666666.88095.peg.831	fig|6666666.88096.peg.840	fig|6666666.88097.peg.1367
39	SUB1556	fig|6666666.88081.peg.99	fig|6666666.88086.peg.1243	fig|6666666.88088.peg.315	fig|6666666.88099.peg.1508	fig|6666666.88089.peg.124,fig|6666666.88089.peg.460	fig|6666666.88090.peg.1538	fig|6666666.88091.peg.181	fig|6666666.88093.peg.1488	fig|6666666.88094.peg.152	fig|6666666.88095.peg.1601	fig|6666666.88096.peg.1488	fig|6666666.88097.peg.254
40	SUB1843	fig|6666666.88081.peg.393	fig|6666666.88086.peg.1494	fig|6666666.88088.peg.600,fig|6666666.88088.peg.1775	fig|6666666.88099.peg.1759	fig|6666666.88089.peg.368	fig|6666666.88090.peg.1807	fig|6666666.88091.peg.446	fig|6666666.88093.peg.1776	fig|6666666.88094.peg.448	fig|6666666.88095.peg.1873	fig|6666666.88096.peg.1776	fig|6666666.88097.peg.492
41	SUB1832A,SUB0223	fig|6666666.88081.peg.385,fig|6666666.88081.peg.696	fig|6666666.88086.peg.137,fig|6666666.88086.peg.11	-	fig|6666666.88099.peg.427	fig|6666666.88089.peg.897	-	fig|6666666.88091.peg.951	fig|6666666.88093.peg.413	fig|6666666.88094.peg.951	fig|6666666.88095.peg.289	fig|6666666.88096.peg.413	fig|6666666.88097.peg.954
42	SUB0555	fig|6666666.88081.peg.1025	fig|6666666.88086.peg.227	fig|6666666.88088.peg.1100	fig|6666666.88099.peg.517	fig|6666666.88089.peg.986	fig|6666666.88090.peg.527	fig|6666666.88091.peg.1040	fig|6666666.88093.peg.501	fig|6666666.88094.peg.1040	fig|6666666.88095.peg.200	fig|6666666.88096.peg.501	fig|6666666.88097.peg.1044
43	SUB1791	fig|6666666.88081.peg.342	fig|6666666.88086.peg.1466	fig|6666666.88088.peg.552	fig|6666666.88099.peg.1713	fig|6666666.88089.peg.340	fig|6666666.88090.peg.1763	fig|6666666.88091.peg.398	fig|6666666.88093.peg.1748	fig|6666666.88094.peg.420	fig|6666666.88095.peg.1808	fig|6666666.88096.peg.1748	fig|6666666.88097.peg.464
44	SUB1670	fig|6666666.88081.peg.231	fig|6666666.88086.peg.1353	fig|6666666.88088.peg.437	fig|6666666.88099.peg.1597	fig|6666666.88089.peg.224	fig|6666666.88090.peg.1647	fig|6666666.88091.peg.282	fig|6666666.88093.peg.1578	fig|6666666.88094.peg.253	fig|6666666.88095.peg.1696	fig|6666666.88096.peg.1578	fig|6666666.88097.peg.348
45	SUB1623	fig|6666666.88081.peg.185	fig|6666666.88086.peg.1306	fig|6666666.88088.peg.391	fig|6666666.88099.peg.1551	fig|6666666.88089.peg.178	fig|6666666.88090.peg.1600	fig|6666666.88091.peg.236	fig|6666666.88093.peg.1531	fig|6666666.88094.peg.207	fig|6666666.88095.peg.1649	fig|6666666.88096.peg.1531	fig|6666666.88097.peg.302
46	SUB1844	fig|6666666.88081.peg.394	fig|6666666.88086.peg.1495	fig|6666666.88088.peg.601	fig|6666666.88099.peg.1760	fig|6666666.88089.peg.369	fig|6666666.88090.peg.1808	fig|6666666.88091.peg.447	fig|6666666.88093.peg.1777	fig|6666666.88094.peg.449	fig|6666666.88095.peg.1874	fig|6666666.88096.peg.1777	fig|6666666.88097.peg.493
47	SUB0919	fig|6666666.88081.peg.1374	fig|6666666.88086.peg.575	fig|6666666.88088.peg.1447	fig|6666666.88099.peg.864	fig|6666666.88089.peg.1334	fig|6666666.88090.peg.892	fig|6666666.88091.peg.1384	fig|6666666.88093.peg.860	fig|6666666.88094.peg.1383	fig|6666666.88095.peg.853	fig|6666666.88096.peg.860	fig|6666666.88097.peg.1389
48	SUB0994	fig|6666666.88081.peg.1449	fig|6666666.88086.peg.649	fig|6666666.88088.peg.1522	fig|6666666.88099.peg.939	fig|6666666.88089.peg.1410	fig|6666666.88090.peg.967	fig|6666666.88091.peg.1459	fig|6666666.88093.peg.935	fig|6666666.88094.peg.1458	fig|6666666.88095.peg.928	fig|6666666.88096.peg.935	fig|6666666.88097.peg.1464
49	SUB0232	fig|6666666.88081.peg.704	fig|6666666.88086.peg.1714	fig|6666666.88088.peg.801	fig|6666666.88099.peg.183	fig|6666666.88089.peg.653	fig|6666666.88090.peg.214	fig|6666666.88091.peg.676	fig|6666666.88093.peg.183	fig|6666666.88094.peg.690	fig|6666666.88095.peg.120	fig|6666666.88096.peg.183	fig|6666666.88097.peg.708
50	SUB0595	fig|6666666.88081.peg.1064	fig|6666666.88086.peg.266	fig|6666666.88088.peg.1139	fig|6666666.88099.peg.556	fig|6666666.88089.peg.1025	fig|6666666.88090.peg.566	fig|6666666.88091.peg.1079	fig|6666666.88093.peg.540	fig|6666666.88094.peg.1079	fig|6666666.88095.peg.161	fig|6666666.88096.peg.540	fig|6666666.88097.peg.1083
51	SUB0435	fig|6666666.88081.peg.915	fig|6666666.88086.peg.95	fig|6666666.88088.peg.990	fig|6666666.88099.peg.383	fig|6666666.88089.peg.854	fig|6666666.88090.peg.421	fig|6666666.88091.peg.908	fig|6666666.88093.peg.369	fig|6666666.88094.peg.908	fig|6666666.88095.peg.332	fig|6666666.88096.peg.369	fig|6666666.88097.peg.910
52	SUB1762	fig|6666666.88081.peg.313	fig|6666666.88086.peg.1437	fig|6666666.88088.peg.522	fig|6666666.88099.peg.1684	fig|6666666.88089.peg.311	fig|6666666.88090.peg.1733	fig|6666666.88091.peg.369	fig|6666666.88093.peg.1719	fig|6666666.88094.peg.391	fig|6666666.88095.peg.1779	fig|6666666.88096.peg.1719	fig|6666666.88097.peg.435
53	SUB1694	fig|6666666.88081.peg.251	fig|6666666.88086.peg.1375	fig|6666666.88088.peg.458	fig|6666666.88099.peg.1620	fig|6666666.88089.peg.247	fig|6666666.88090.peg.1667	fig|6666666.88091.peg.305	fig|6666666.88093.peg.1601	fig|6666666.88094.peg.276	fig|6666666.88095.peg.1716	fig|6666666.88096.peg.1601	fig|6666666.88097.peg.371
54	SUB1235	fig|6666666.88081.peg.1685	fig|6666666.88086.peg.885	fig|6666666.88088.peg.1820	fig|6666666.88099.peg.1178	fig|6666666.88089.peg.1647	fig|6666666.88090.peg.1216	fig|6666666.88091.peg.1702	fig|6666666.88093.peg.1157	fig|6666666.88094.peg.1684	fig|6666666.88095.peg.1236	fig|6666666.88096.peg.1157	fig|6666666.88097.peg.1705
55	SUB0669	fig|6666666.88081.peg.1136	fig|6666666.88086.peg.341	fig|6666666.88088.peg.1212	fig|6666666.88099.peg.629	fig|6666666.88089.peg.1099	fig|6666666.88090.peg.652	fig|6666666.88091.peg.1153	fig|6666666.88093.peg.617	fig|6666666.88094.peg.1151	fig|6666666.88095.peg.619	fig|6666666.88096.peg.617	fig|6666666.88097.peg.1156
56	SUB0154	fig|6666666.88081.peg.562	fig|6666666.88086.peg.1654	fig|6666666.88088.peg.717	fig|6666666.88099.peg.120	fig|6666666.88089.peg.593	fig|6666666.88090.peg.139	fig|6666666.88091.peg.615	fig|6666666.88093.peg.124	fig|6666666.88094.peg.618	fig|6666666.88095.peg.60	fig|6666666.88096.peg.124	fig|6666666.88097.peg.650
57	SUB1675	fig|6666666.88081.peg.235	fig|6666666.88086.peg.1357	fig|6666666.88088.peg.441	fig|6666666.88099.peg.1601	fig|6666666.88089.peg.228	fig|6666666.88090.peg.1651	fig|6666666.88091.peg.286	fig|6666666.88093.peg.1582	fig|6666666.88094.peg.257	fig|6666666.88095.peg.1700	fig|6666666.88096.peg.1582	fig|6666666.88097.peg.352
58	SUB0930	fig|6666666.88081.peg.1385	fig|6666666.88086.peg.585	fig|6666666.88088.peg.1458	fig|6666666.88099.peg.875	fig|6666666.88089.peg.1346	fig|6666666.88090.peg.903	fig|6666666.88091.peg.1395	fig|6666666.88093.peg.871	fig|6666666.88094.peg.1394	fig|6666666.88095.peg.864	fig|6666666.88096.peg.871	fig|6666666.88097.peg.1400
59	SUB0088	fig|6666666.88081.peg.495	fig|6666666.88086.peg.1596	fig|6666666.88088.peg.65	fig|6666666.88099.peg.59	fig|6666666.88089.peg.523	fig|6666666.88090.peg.55	fig|6666666.88091.peg.544	fig|6666666.88093.peg.58	fig|6666666.88094.peg.547	fig|6666666.88095.peg.496	fig|6666666.88096.peg.58	fig|6666666.88097.peg.579
60	SUB1311	fig|6666666.88081.peg.1761	fig|6666666.88086.peg.962	fig|6666666.88088.peg.1897	fig|6666666.88099.peg.1254	fig|6666666.88089.peg.1724	fig|6666666.88090.peg.1293	fig|6666666.88091.peg.1779	fig|6666666.88093.peg.1233	fig|6666666.88094.peg.1760	fig|6666666.88095.peg.1312	fig|6666666.88096.peg.1233	fig|6666666.88097.peg.1844
61	SUB1117	fig|6666666.88081.peg.1574	fig|6666666.88086.peg.769	fig|6666666.88088.peg.1655	fig|6666666.88099.peg.1062	fig|6666666.88089.peg.1532	fig|6666666.88090.peg.1094	fig|6666666.88091.peg.1587	fig|6666666.88093.peg.1056	fig|6666666.88094.peg.1579	fig|6666666.88095.peg.1059	fig|6666666.88096.peg.1056	fig|6666666.88097.peg.1590
62	SUB0942	fig|6666666.88081.peg.1397	fig|6666666.88086.peg.597	fig|6666666.88088.peg.1470	fig|6666666.88099.peg.887	fig|6666666.88089.peg.1358	fig|6666666.88090.peg.915	fig|6666666.88091.peg.1407	fig|6666666.88093.peg.883	fig|6666666.88094.peg.1406	fig|6666666.88095.peg.876	fig|6666666.88096.peg.883	fig|6666666.88097.peg.1412
63	SUB0993	fig|6666666.88081.peg.1448	fig|6666666.88086.peg.648	fig|6666666.88088.peg.1521	fig|6666666.88099.peg.938	fig|6666666.88089.peg.1409	fig|6666666.88090.peg.966	fig|6666666.88091.peg.1458	fig|6666666.88093.peg.934	fig|6666666.88094.peg.1457	fig|6666666.88095.peg.927	fig|6666666.88096.peg.934	fig|6666666.88097.peg.1463
64	SUB1518	fig|6666666.88081.peg.62	fig|6666666.88086.peg.1207	fig|6666666.88088.peg.271	fig|6666666.88099.peg.1471	fig|6666666.88089.peg.87	fig|6666666.88090.peg.1495	fig|6666666.88091.peg.87	fig|6666666.88093.peg.1451	fig|6666666.88094.peg.62	fig|6666666.88095.peg.1512	fig|6666666.88096.peg.1451	fig|6666666.88097.peg.217
65	SUB0081	fig|6666666.88081.peg.488	fig|6666666.88086.peg.1589	fig|6666666.88088.peg.58	fig|6666666.88099.peg.52	fig|6666666.88089.peg.516	fig|6666666.88090.peg.48	fig|6666666.88091.peg.537	fig|6666666.88093.peg.51	fig|6666666.88094.peg.540	fig|6666666.88095.peg.489	fig|6666666.88096.peg.51	fig|6666666.88097.peg.572
66	SUB0587	fig|6666666.88081.peg.1057	fig|6666666.88086.peg.259	fig|6666666.88088.peg.1132	fig|6666666.88099.peg.549	fig|6666666.88089.peg.1018	fig|6666666.88090.peg.559	fig|6666666.88091.peg.1072	fig|6666666.88093.peg.533	fig|6666666.88094.peg.1072	fig|6666666.88095.peg.168	fig|6666666.88096.peg.533	fig|6666666.88097.peg.1076
67	SUB0192	fig|6666666.88081.peg.613	fig|6666666.88086.peg.1691	fig|6666666.88088.peg.768	fig|6666666.88099.peg.155	fig|6666666.88089.peg.630	fig|6666666.88090.peg.183	fig|6666666.88091.peg.652	fig|6666666.88093.peg.159	fig|6666666.88094.peg.656	fig|6666666.88095.peg.97	fig|6666666.88096.peg.159	fig|6666666.88097.peg.685
68	SUB1319	fig|6666666.88081.peg.1769	fig|6666666.88086.peg.970	fig|6666666.88088.peg.1905	fig|6666666.88099.peg.1262	fig|6666666.88089.peg.1732	fig|6666666.88090.peg.1301	fig|6666666.88091.peg.1787	fig|6666666.88093.peg.1241	fig|6666666.88094.peg.1768	fig|6666666.88095.peg.1320	fig|6666666.88096.peg.1241	fig|6666666.88097.peg.21
69	SUB0720	fig|6666666.88081.peg.1187	fig|6666666.88086.peg.392	fig|6666666.88088.peg.1263	fig|6666666.88099.peg.680	fig|6666666.88089.peg.1150	fig|6666666.88090.peg.703	fig|6666666.88091.peg.1204	fig|6666666.88093.peg.676	fig|6666666.88094.peg.1202	fig|6666666.88095.peg.670	fig|6666666.88096.peg.676	fig|6666666.88097.peg.1207
70	SUB0346	fig|6666666.88081.peg.812	fig|6666666.88086.peg.1855	fig|6666666.88088.peg.902	fig|6666666.88099.peg.296	fig|6666666.88089.peg.767	fig|6666666.88090.peg.331	fig|6666666.88091.peg.821	fig|6666666.88093.peg.282	fig|6666666.88094.peg.821	fig|6666666.88095.peg.447	fig|6666666.88096.peg.282	fig|6666666.88097.peg.821
71	SUB0604	fig|6666666.88081.peg.1073	fig|6666666.88086.peg.275	fig|6666666.88088.peg.1149	fig|6666666.88099.peg.566	fig|6666666.88089.peg.1035	fig|6666666.88090.peg.576	fig|6666666.88091.peg.1089	fig|6666666.88093.peg.550	fig|6666666.88094.peg.1089	fig|6666666.88095.peg.151	fig|6666666.88096.peg.550	fig|6666666.88097.peg.1092
72	SUB1426	fig|6666666.88081.peg.1874	fig|6666666.88086.peg.1074	fig|6666666.88088.peg.182	fig|6666666.88099.peg.1383	fig|6666666.88089.peg.1853	fig|6666666.88090.peg.1415	fig|6666666.88091.peg.1890	fig|6666666.88093.peg.1363	fig|6666666.88094.peg.1873	fig|6666666.88095.peg.1425	fig|6666666.88096.peg.1363	fig|6666666.88097.peg.131
73	SUB1122	fig|6666666.88081.peg.1579	fig|6666666.88086.peg.774	fig|6666666.88088.peg.1660	fig|6666666.88099.peg.1067	fig|6666666.88089.peg.1537	fig|6666666.88090.peg.1099	fig|6666666.88091.peg.1592	fig|6666666.88093.peg.1061	fig|6666666.88094.peg.1584	fig|6666666.88095.peg.1064	fig|6666666.88096.peg.1061	fig|6666666.88097.peg.1595
74	SUB0970	fig|6666666.88081.peg.1425	fig|6666666.88086.peg.625	fig|6666666.88088.peg.1498	fig|6666666.88099.peg.915	fig|6666666.88089.peg.1386	fig|6666666.88090.peg.943	fig|6666666.88091.peg.1435	fig|6666666.88093.peg.911	fig|6666666.88094.peg.1434	fig|6666666.88095.peg.904	fig|6666666.88096.peg.911	fig|6666666.88097.peg.1440
75	SUB1662	fig|6666666.88081.peg.222	fig|6666666.88086.peg.1344	fig|6666666.88088.peg.428	fig|6666666.88099.peg.1589	fig|6666666.88089.peg.216	fig|6666666.88090.peg.1638	fig|6666666.88091.peg.274	fig|6666666.88093.peg.1570	fig|6666666.88094.peg.245	fig|6666666.88095.peg.1687	fig|6666666.88096.peg.1570	fig|6666666.88097.peg.340
76	SUB1156	fig|6666666.88081.peg.1613	fig|6666666.88086.peg.808	fig|6666666.88088.peg.1694	fig|6666666.88099.peg.1101	fig|6666666.88089.peg.1571	fig|6666666.88090.peg.1133	fig|6666666.88091.peg.1626	fig|6666666.88093.peg.1095	fig|6666666.88094.peg.1618	fig|6666666.88095.peg.1098	fig|6666666.88096.peg.1095	fig|6666666.88097.peg.1629
77	SUB0107	fig|6666666.88081.peg.511	fig|6666666.88086.peg.1612	fig|6666666.88088.peg.660	fig|6666666.88099.peg.75	fig|6666666.88089.peg.548	fig|6666666.88090.peg.88	fig|6666666.88091.peg.569	fig|6666666.88093.peg.79	fig|6666666.88094.peg.573	fig|6666666.88095.peg.15	fig|6666666.88096.peg.79	fig|6666666.88097.peg.605
78	SUB1743	fig|6666666.88081.peg.298	fig|6666666.88086.peg.1422	fig|6666666.88088.peg.507	fig|6666666.88099.peg.1669	fig|6666666.88089.peg.296	fig|6666666.88090.peg.1717	fig|6666666.88091.peg.354	fig|6666666.88093.peg.1649	fig|6666666.88094.peg.325	fig|6666666.88095.peg.1764	fig|6666666.88096.peg.1649	fig|6666666.88097.peg.419
79	SUB0689	fig|6666666.88081.peg.1156	fig|6666666.88086.peg.361	fig|6666666.88088.peg.1232	fig|6666666.88099.peg.649	fig|6666666.88089.peg.1119	fig|6666666.88090.peg.672	fig|6666666.88091.peg.1173	fig|6666666.88093.peg.637	fig|6666666.88094.peg.1171	fig|6666666.88095.peg.639	fig|6666666.88096.peg.637	fig|6666666.88097.peg.1176
80	SUB0659	fig|6666666.88081.peg.1126	fig|6666666.88086.peg.331	fig|6666666.88088.peg.1202	fig|6666666.88099.peg.618	fig|6666666.88089.peg.1089	fig|6666666.88090.peg.642	fig|6666666.88091.peg.1143	fig|6666666.88093.peg.607	fig|6666666.88094.peg.1141	fig|6666666.88095.peg.609	fig|6666666.88096.peg.607	fig|6666666.88097.peg.1146
81	SUB0557	fig|6666666.88081.peg.1027	fig|6666666.88086.peg.229	fig|6666666.88088.peg.1102	fig|6666666.88099.peg.519	fig|6666666.88089.peg.988	fig|6666666.88090.peg.529	fig|6666666.88091.peg.1042	fig|6666666.88093.peg.503	fig|6666666.88094.peg.1042	fig|6666666.88095.peg.198	fig|6666666.88096.peg.503	fig|6666666.88097.peg.1046
82	SUB0415	fig|6666666.88081.peg.895	fig|6666666.88086.peg.75	fig|6666666.88088.peg.970	fig|6666666.88099.peg.363	fig|6666666.88089.peg.834	fig|6666666.88090.peg.401	fig|6666666.88091.peg.888	fig|6666666.88093.peg.349	fig|6666666.88094.peg.888	fig|6666666.88095.peg.352	fig|6666666.88096.peg.349	fig|6666666.88097.peg.890
83	SUB0955	fig|6666666.88081.peg.1410	fig|6666666.88086.peg.610	fig|6666666.88088.peg.1483	fig|6666666.88099.peg.900	fig|6666666.88089.peg.1371	fig|6666666.88090.peg.928	fig|6666666.88091.peg.1420	fig|6666666.88093.peg.896	fig|6666666.88094.peg.1419	fig|6666666.88095.peg.889	fig|6666666.88096.peg.896	fig|6666666.88097.peg.1425
84	SUB0966	fig|6666666.88081.peg.1421	fig|6666666.88086.peg.621	fig|6666666.88088.peg.1494	fig|6666666.88099.peg.911	fig|6666666.88089.peg.1382	fig|6666666.88090.peg.939	fig|6666666.88091.peg.1431	fig|6666666.88093.peg.907	fig|6666666.88094.peg.1430	fig|6666666.88095.peg.900	fig|6666666.88096.peg.907	fig|6666666.88097.peg.1436
85	SUB0127	fig|6666666.88081.peg.531	fig|6666666.88086.peg.1632	fig|6666666.88088.peg.680	fig|6666666.88099.peg.95	fig|6666666.88089.peg.568	fig|6666666.88090.peg.108	fig|6666666.88091.peg.589	fig|6666666.88093.peg.99	fig|6666666.88094.peg.593	fig|6666666.88095.peg.35	fig|6666666.88096.peg.99	fig|6666666.88097.peg.625
86	SUB1789	fig|6666666.88081.peg.340	fig|6666666.88086.peg.1464	fig|6666666.88088.peg.550	fig|6666666.88099.peg.1711	fig|6666666.88089.peg.338	fig|6666666.88090.peg.1761	fig|6666666.88091.peg.396	fig|6666666.88093.peg.1746	fig|6666666.88094.peg.418	fig|6666666.88095.peg.1806	fig|6666666.88096.peg.1746	fig|6666666.88097.peg.462
87	SUB1517	fig|6666666.88081.peg.61	fig|6666666.88086.peg.1206	fig|6666666.88088.peg.270	fig|6666666.88099.peg.1470	fig|6666666.88089.peg.86	fig|6666666.88090.peg.1494	fig|6666666.88091.peg.86	fig|6666666.88093.peg.1450	fig|6666666.88094.peg.61	fig|6666666.88095.peg.1511	fig|6666666.88096.peg.1450	fig|6666666.88097.peg.216
88	SUB0998	fig|6666666.88081.peg.1453	fig|6666666.88086.peg.653	fig|6666666.88088.peg.1526	fig|6666666.88099.peg.943	fig|6666666.88089.peg.1414	fig|6666666.88090.peg.971	fig|6666666.88091.peg.1463	fig|6666666.88093.peg.939	fig|6666666.88094.peg.1462	fig|6666666.88095.peg.932	fig|6666666.88096.peg.939	fig|6666666.88097.peg.1468
89	SUB0959	fig|6666666.88081.peg.1414	fig|6666666.88086.peg.614	fig|6666666.88088.peg.1487	fig|6666666.88099.peg.904	fig|6666666.88089.peg.1375	fig|6666666.88090.peg.932	fig|6666666.88091.peg.1424	fig|6666666.88093.peg.900	fig|6666666.88094.peg.1423	fig|6666666.88095.peg.893	fig|6666666.88096.peg.900	fig|6666666.88097.peg.1429
90	SUB0123	fig|6666666.88081.peg.527	fig|6666666.88086.peg.1628	fig|6666666.88088.peg.676	fig|6666666.88099.peg.91	fig|6666666.88089.peg.564	fig|6666666.88090.peg.104	fig|6666666.88091.peg.585	fig|6666666.88093.peg.95	fig|6666666.88094.peg.589	fig|6666666.88095.peg.31	fig|6666666.88096.peg.95	fig|6666666.88097.peg.621
91	SUB0250	fig|6666666.88081.peg.722	fig|6666666.88086.peg.1732	fig|6666666.88088.peg.819	fig|6666666.88099.peg.201	fig|6666666.88089.peg.671	fig|6666666.88090.peg.232	fig|6666666.88091.peg.694	fig|6666666.88093.peg.201	fig|6666666.88094.peg.708	fig|6666666.88095.peg.524	fig|6666666.88096.peg.201	fig|6666666.88097.peg.726
92	SUB0817	fig|6666666.88081.peg.1273	fig|6666666.88086.peg.477	fig|6666666.88088.peg.1350	fig|6666666.88099.peg.767	fig|6666666.88089.peg.1237	fig|6666666.88090.peg.790	fig|6666666.88091.peg.1291	fig|6666666.88093.peg.763	fig|6666666.88094.peg.1289	fig|6666666.88095.peg.757	fig|6666666.88096.peg.763	fig|6666666.88097.peg.1294
93	SUB1351	fig|6666666.88081.peg.1798	fig|6666666.88086.peg.1000	fig|6666666.88088.peg.107	fig|6666666.88099.peg.1308	fig|6666666.88089.peg.1778	fig|6666666.88090.peg.1340	fig|6666666.88091.peg.1815	fig|6666666.88093.peg.1288	fig|6666666.88094.peg.1797	fig|6666666.88095.peg.1350	fig|6666666.88096.peg.1288	fig|6666666.88097.peg.56
94	SUB0561	fig|6666666.88081.peg.1031	fig|6666666.88086.peg.233	fig|6666666.88088.peg.1106	fig|6666666.88099.peg.523	fig|6666666.88089.peg.992	fig|6666666.88090.peg.533	fig|6666666.88091.peg.1046	fig|6666666.88093.peg.507	fig|6666666.88094.peg.1046	fig|6666666.88095.peg.194	fig|6666666.88096.peg.507	fig|6666666.88097.peg.1050
95	SUB0086	fig|6666666.88081.peg.493	fig|6666666.88086.peg.1594	fig|6666666.88088.peg.63	fig|6666666.88099.peg.57	fig|6666666.88089.peg.521	fig|6666666.88090.peg.53	fig|6666666.88091.peg.542	fig|6666666.88093.peg.56	fig|6666666.88094.peg.545	fig|6666666.88095.peg.494	fig|6666666.88096.peg.56	fig|6666666.88097.peg.577
96	SUB0323	fig|6666666.88081.peg.790	fig|6666666.88086.peg.1800	fig|6666666.88088.peg.880	fig|6666666.88099.peg.271	fig|6666666.88089.peg.742	fig|6666666.88090.peg.297	fig|6666666.88091.peg.766	fig|6666666.88093.peg.257	fig|6666666.88094.peg.767	fig|6666666.88095.peg.422	fig|6666666.88096.peg.257	fig|6666666.88097.peg.796
97	SUB0111	fig|6666666.88081.peg.515	fig|6666666.88086.peg.1616	fig|6666666.88088.peg.664	fig|6666666.88099.peg.79	fig|6666666.88089.peg.552	fig|6666666.88090.peg.92	fig|6666666.88091.peg.573	fig|6666666.88093.peg.83	fig|6666666.88094.peg.577	fig|6666666.88095.peg.19	fig|6666666.88096.peg.83	fig|6666666.88097.peg.609
98	SUB0895	fig|6666666.88081.peg.1346	fig|6666666.88086.peg.549	fig|6666666.88088.peg.1423	fig|6666666.88099.peg.840	fig|6666666.88089.peg.1310	fig|6666666.88090.peg.868	fig|6666666.88091.peg.1360	fig|6666666.88093.peg.836	fig|6666666.88094.peg.1358	fig|6666666.88095.peg.825	fig|6666666.88096.peg.836	fig|6666666.88097.peg.1363
99	SUB0602	fig|6666666.88081.peg.1071	fig|6666666.88086.peg.273	fig|6666666.88088.peg.1146	fig|6666666.88099.peg.563	fig|6666666.88089.peg.1032	fig|6666666.88090.peg.573	fig|6666666.88091.peg.1086	fig|6666666.88093.peg.547	fig|6666666.88094.peg.1086	fig|6666666.88095.peg.154	fig|6666666.88096.peg.547	fig|6666666.88097.peg.1090
100	SUB0305	fig|6666666.88081.peg.773	fig|6666666.88086.peg.1782	fig|6666666.88088.peg.862	fig|6666666.88099.peg.254	fig|6666666.88089.peg.725	fig|6666666.88090.peg.279	fig|6666666.88091.peg.748	fig|6666666.88093.peg.239	fig|6666666.88094.peg.749	fig|6666666.88095.peg.565	fig|6666666.88096.peg.239	fig|6666666.88097.peg.779
101	SUB1021	fig|6666666.88081.peg.1477	fig|6666666.88086.peg.676	fig|6666666.88088.peg.1550	fig|6666666.88099.peg.967	fig|6666666.88089.peg.1438	fig|6666666.88090.peg.995	fig|6666666.88091.peg.1487	fig|6666666.88093.peg.962	fig|6666666.88094.peg.1486	fig|6666666.88095.peg.956	fig|6666666.88096.peg.962	fig|6666666.88097.peg.1492
102	SUB0851	fig|6666666.88081.peg.1303	fig|6666666.88086.peg.507	fig|6666666.88088.peg.1376	fig|6666666.88099.peg.797	fig|6666666.88089.peg.1267	fig|6666666.88090.peg.820	fig|6666666.88091.peg.1317	fig|6666666.88093.peg.793	fig|6666666.88094.peg.1315	fig|6666666.88095.peg.783	fig|6666666.88096.peg.793	fig|6666666.88097.peg.1320
103	SUB0922	fig|6666666.88081.peg.1377	fig|6666666.88086.peg.578	fig|6666666.88088.peg.1450	fig|6666666.88099.peg.867	fig|6666666.88089.peg.1338	fig|6666666.88090.peg.895	fig|6666666.88091.peg.1387	fig|6666666.88093.peg.863	fig|6666666.88094.peg.1386	fig|6666666.88095.peg.856	fig|6666666.88096.peg.863	fig|6666666.88097.peg.1392
104	SUB1268	fig|6666666.88081.peg.1718	fig|6666666.88086.peg.919	fig|6666666.88088.peg.1854	fig|6666666.88099.peg.1211	fig|6666666.88089.peg.1681	fig|6666666.88090.peg.1250	fig|6666666.88091.peg.1736	fig|6666666.88093.peg.1190	fig|6666666.88094.peg.1717	fig|6666666.88095.peg.1269	fig|6666666.88096.peg.1190	fig|6666666.88097.peg.1801
105	SUB0067	fig|6666666.88081.peg.474	fig|6666666.88086.peg.1575	fig|6666666.88088.peg.44	fig|6666666.88099.peg.38	fig|6666666.88089.peg.502	fig|6666666.88090.peg.34	fig|6666666.88091.peg.523	fig|6666666.88093.peg.37	fig|6666666.88094.peg.526	fig|6666666.88095.peg.475	fig|6666666.88096.peg.37	fig|6666666.88097.peg.558
106	SUB0446	fig|6666666.88081.peg.926	fig|6666666.88086.peg.106	fig|6666666.88088.peg.1001	fig|6666666.88099.peg.394	fig|6666666.88089.peg.865	fig|6666666.88090.peg.432	fig|6666666.88091.peg.919	fig|6666666.88093.peg.380	fig|6666666.88094.peg.919	fig|6666666.88095.peg.321	fig|6666666.88096.peg.380	fig|6666666.88097.peg.921
107	SUB1631	fig|6666666.88081.peg.193	fig|6666666.88086.peg.1314	fig|6666666.88088.peg.399	fig|6666666.88099.peg.1559	fig|6666666.88089.peg.186	fig|6666666.88090.peg.1608	fig|6666666.88091.peg.244	fig|6666666.88093.peg.1539	fig|6666666.88094.peg.215	fig|6666666.88095.peg.1657	fig|6666666.88096.peg.1539	fig|6666666.88097.peg.310
108	SUB1313	fig|6666666.88081.peg.1763	fig|6666666.88086.peg.964	fig|6666666.88088.peg.1899	fig|6666666.88099.peg.1256	fig|6666666.88089.peg.1726	fig|6666666.88090.peg.1295	fig|6666666.88091.peg.1781	fig|6666666.88093.peg.1235	fig|6666666.88094.peg.1762	fig|6666666.88095.peg.1314	fig|6666666.88096.peg.1235	fig|6666666.88097.peg.1846
109	SUB0257	fig|6666666.88081.peg.729	fig|6666666.88086.peg.1739	fig|6666666.88088.peg.826	fig|6666666.88099.peg.208	fig|6666666.88089.peg.678	fig|6666666.88090.peg.239	fig|6666666.88091.peg.701	fig|6666666.88093.peg.208	fig|6666666.88094.peg.715	fig|6666666.88095.peg.531	fig|6666666.88096.peg.208	fig|6666666.88097.peg.733
110	SUB1768	fig|6666666.88081.peg.319	fig|6666666.88086.peg.1443	fig|6666666.88088.peg.528	fig|6666666.88099.peg.1690	fig|6666666.88089.peg.317	fig|6666666.88090.peg.1739	fig|6666666.88091.peg.375	fig|6666666.88093.peg.1725	fig|6666666.88094.peg.397	fig|6666666.88095.peg.1785	fig|6666666.88096.peg.1725	fig|6666666.88097.peg.441
111	SUB1358	fig|6666666.88081.peg.1805	fig|6666666.88086.peg.1007	fig|6666666.88088.peg.114	fig|6666666.88099.peg.1315	fig|6666666.88089.peg.1785	fig|6666666.88090.peg.1347	fig|6666666.88091.peg.1822	fig|6666666.88093.peg.1295	fig|6666666.88094.peg.1804	fig|6666666.88095.peg.1357	fig|6666666.88096.peg.1295	fig|6666666.88097.peg.63
112	SUB0005	fig|6666666.88081.peg.424	fig|6666666.88086.peg.1526	fig|6666666.88088.peg.632	fig|6666666.88099.peg.1790	fig|6666666.88089.peg.399	fig|6666666.88090.peg.1838	fig|6666666.88091.peg.477	fig|6666666.88093.peg.1807	fig|6666666.88094.peg.479	fig|6666666.88095.peg.1904	fig|6666666.88096.peg.1807	fig|6666666.88097.peg.523
113	SUB1573	fig|6666666.88081.peg.116	fig|6666666.88086.peg.1260	fig|6666666.88088.peg.332	fig|6666666.88099.peg.1525	fig|6666666.88089.peg.141	fig|6666666.88090.peg.1555	fig|6666666.88091.peg.198	fig|6666666.88093.peg.1505	fig|6666666.88094.peg.169	fig|6666666.88095.peg.1618	fig|6666666.88096.peg.1505	fig|6666666.88097.peg.271
114	SUB0084	fig|6666666.88081.peg.491	fig|6666666.88086.peg.1592	fig|6666666.88088.peg.61	fig|6666666.88099.peg.55	fig|6666666.88089.peg.519	fig|6666666.88090.peg.51	fig|6666666.88091.peg.540	fig|6666666.88093.peg.54	fig|6666666.88094.peg.543	fig|6666666.88095.peg.492	fig|6666666.88096.peg.54	fig|6666666.88097.peg.575
115	SUB0579	fig|6666666.88081.peg.1049	fig|6666666.88086.peg.251	fig|6666666.88088.peg.1124	fig|6666666.88099.peg.541	fig|6666666.88089.peg.1010	fig|6666666.88090.peg.551	fig|6666666.88091.peg.1064	fig|6666666.88093.peg.525	fig|6666666.88094.peg.1064	fig|6666666.88095.peg.176	fig|6666666.88096.peg.525	fig|6666666.88097.peg.1068
116	SUB0567	fig|6666666.88081.peg.1037	fig|6666666.88086.peg.239	fig|6666666.88088.peg.1112	fig|6666666.88099.peg.529	fig|6666666.88089.peg.998	fig|6666666.88090.peg.539	fig|6666666.88091.peg.1052	fig|6666666.88093.peg.513	fig|6666666.88094.peg.1052	fig|6666666.88095.peg.188	fig|6666666.88096.peg.513	fig|6666666.88097.peg.1056
117	SUB1562	fig|6666666.88081.peg.105	fig|6666666.88086.peg.1249	fig|6666666.88088.peg.321	fig|6666666.88099.peg.1514	fig|6666666.88089.peg.130	fig|6666666.88090.peg.1544	fig|6666666.88091.peg.187	fig|6666666.88093.peg.1494	fig|6666666.88094.peg.158	fig|6666666.88095.peg.1607	fig|6666666.88096.peg.1494	fig|6666666.88097.peg.260
118	SUB0061	fig|6666666.88081.peg.469	fig|6666666.88086.peg.1570	fig|6666666.88088.peg.39	fig|6666666.88099.peg.33	fig|6666666.88089.peg.442	fig|6666666.88090.peg.29	fig|6666666.88091.peg.518	fig|6666666.88093.peg.32	fig|6666666.88094.peg.521	fig|6666666.88095.peg.470	fig|6666666.88096.peg.32	fig|6666666.88097.peg.553
119	SUB0075	fig|6666666.88081.peg.482	fig|6666666.88086.peg.1583	fig|6666666.88088.peg.52	fig|6666666.88099.peg.46	fig|6666666.88089.peg.510	fig|6666666.88090.peg.42	fig|6666666.88091.peg.531	fig|6666666.88093.peg.45	fig|6666666.88094.peg.534	fig|6666666.88095.peg.483	fig|6666666.88096.peg.45	fig|6666666.88097.peg.566
120	SUB0509	fig|6666666.88081.peg.982	fig|6666666.88086.peg.181	fig|6666666.88088.peg.1057	fig|6666666.88099.peg.472	fig|6666666.88089.peg.942	fig|6666666.88090.peg.482	fig|6666666.88091.peg.996	fig|6666666.88093.peg.457	fig|6666666.88094.peg.996	fig|6666666.88095.peg.244	fig|6666666.88096.peg.457	fig|6666666.88097.peg.999
121	SUB1325	fig|6666666.88081.peg.1774	fig|6666666.88086.peg.975	fig|6666666.88088.peg.1910	fig|6666666.88099.peg.1267	fig|6666666.88089.peg.1737	fig|6666666.88090.peg.1306	fig|6666666.88091.peg.1792	fig|6666666.88093.peg.1246	fig|6666666.88094.peg.1773	fig|6666666.88095.peg.1325	fig|6666666.88096.peg.1246	fig|6666666.88097.peg.26
122	SUB1649	fig|6666666.88081.peg.210	fig|6666666.88086.peg.1331	fig|6666666.88088.peg.415	fig|6666666.88099.peg.1576	fig|6666666.88089.peg.203	fig|6666666.88090.peg.1625	fig|6666666.88091.peg.261	fig|6666666.88093.peg.1557	fig|6666666.88094.peg.232	fig|6666666.88095.peg.1674	fig|6666666.88096.peg.1557	fig|6666666.88097.peg.327
123	SUB1237	fig|6666666.88081.peg.1687	fig|6666666.88086.peg.887	fig|6666666.88088.peg.1822	fig|6666666.88099.peg.1180	fig|6666666.88089.peg.1649	fig|6666666.88090.peg.1218	fig|6666666.88091.peg.1704	fig|6666666.88093.peg.1159	fig|6666666.88094.peg.1686	fig|6666666.88095.peg.1238	fig|6666666.88096.peg.1159	fig|6666666.88097.peg.1707
124	SUB1270	fig|6666666.88081.peg.1720	fig|6666666.88086.peg.921	fig|6666666.88088.peg.1856	fig|6666666.88099.peg.1213	fig|6666666.88089.peg.1683	fig|6666666.88090.peg.1252	fig|6666666.88091.peg.1738	fig|6666666.88093.peg.1192	fig|6666666.88094.peg.1719	fig|6666666.88095.peg.1271	fig|6666666.88096.peg.1192	fig|6666666.88097.peg.1803
125	SUB0652	fig|6666666.88081.peg.1119	fig|6666666.88086.peg.324	fig|6666666.88088.peg.1195	fig|6666666.88099.peg.611	fig|6666666.88089.peg.1082	fig|6666666.88090.peg.621	fig|6666666.88091.peg.1136	fig|6666666.88093.peg.600	fig|6666666.88094.peg.1134	fig|6666666.88095.peg.602	fig|6666666.88096.peg.600	fig|6666666.88097.peg.1139
126	SUB1763	fig|6666666.88081.peg.314	fig|6666666.88086.peg.1438	fig|6666666.88088.peg.523	fig|6666666.88099.peg.1685	fig|6666666.88089.peg.312	fig|6666666.88090.peg.1734	fig|6666666.88091.peg.370	fig|6666666.88093.peg.1720	fig|6666666.88094.peg.392	fig|6666666.88095.peg.1780	fig|6666666.88096.peg.1720	fig|6666666.88097.peg.436
127	SUB1228	fig|6666666.88081.peg.1678	fig|6666666.88086.peg.878	fig|6666666.88088.peg.1813	fig|6666666.88099.peg.1171	fig|6666666.88089.peg.1640	fig|6666666.88090.peg.1209	fig|6666666.88091.peg.1695	fig|6666666.88093.peg.1150	fig|6666666.88094.peg.1677	fig|6666666.88095.peg.1229	fig|6666666.88096.peg.1150	fig|6666666.88097.peg.1698
128	SUB0427	fig|6666666.88081.peg.907	fig|6666666.88086.peg.87	fig|6666666.88088.peg.982	fig|6666666.88099.peg.375	fig|6666666.88089.peg.846	fig|6666666.88090.peg.413	fig|6666666.88091.peg.900	fig|6666666.88093.peg.361	fig|6666666.88094.peg.900	fig|6666666.88095.peg.340	fig|6666666.88096.peg.361	fig|6666666.88097.peg.902
129	SUB0174	fig|6666666.88081.peg.589	fig|6666666.88086.peg.1673	fig|6666666.88088.peg.744	fig|6666666.88099.peg.138	fig|6666666.88089.peg.612	fig|6666666.88090.peg.165	fig|6666666.88091.peg.634	fig|6666666.88093.peg.141	fig|6666666.88094.peg.638	fig|6666666.88095.peg.79	fig|6666666.88096.peg.141	fig|6666666.88097.peg.667
130	SUB0810	fig|6666666.88081.peg.1266	fig|6666666.88086.peg.470	fig|6666666.88088.peg.1343	fig|6666666.88099.peg.760	fig|6666666.88089.peg.1230	fig|6666666.88090.peg.783	fig|6666666.88091.peg.1284	fig|6666666.88093.peg.756	fig|6666666.88094.peg.1282	fig|6666666.88095.peg.750	fig|6666666.88096.peg.756	fig|6666666.88097.peg.1287
131	SUB0707	fig|6666666.88081.peg.1174	fig|6666666.88086.peg.379	fig|6666666.88088.peg.1250	fig|6666666.88099.peg.667	fig|6666666.88089.peg.1137	fig|6666666.88090.peg.690	fig|6666666.88091.peg.1191	fig|6666666.88093.peg.663	fig|6666666.88094.peg.1189	fig|6666666.88095.peg.657	fig|6666666.88096.peg.663	fig|6666666.88097.peg.1194
132	SUB1016	fig|6666666.88081.peg.1472	fig|6666666.88086.peg.671	fig|6666666.88088.peg.1545	fig|6666666.88099.peg.962	fig|6666666.88089.peg.1433	fig|6666666.88090.peg.990	fig|6666666.88091.peg.1482	fig|6666666.88093.peg.957	fig|6666666.88094.peg.1481	fig|6666666.88095.peg.951	fig|6666666.88096.peg.957	fig|6666666.88097.peg.1487
133	SUB0836	fig|6666666.88081.peg.1289	fig|6666666.88086.peg.493	fig|6666666.88088.peg.1362	fig|6666666.88099.peg.783	fig|6666666.88089.peg.1253	fig|6666666.88090.peg.806	fig|6666666.88091.peg.1303	fig|6666666.88093.peg.779	fig|6666666.88094.peg.1301	fig|6666666.88095.peg.769	fig|6666666.88096.peg.779	fig|6666666.88097.peg.1306
134	SUB1720	fig|6666666.88081.peg.276	fig|6666666.88086.peg.1399	fig|6666666.88088.peg.485	fig|6666666.88099.peg.1646	fig|6666666.88089.peg.273	fig|6666666.88090.peg.1695	fig|6666666.88091.peg.331	fig|6666666.88093.peg.1627	fig|6666666.88094.peg.302	fig|6666666.88095.peg.1742	fig|6666666.88096.peg.1627	fig|6666666.88097.peg.397
135	SUB1064	fig|6666666.88081.peg.1516	fig|6666666.88086.peg.715	fig|6666666.88088.peg.1593	fig|6666666.88099.peg.1009	fig|6666666.88089.peg.1480	fig|6666666.88090.peg.1038	fig|6666666.88091.peg.1529	fig|6666666.88093.peg.1004	fig|6666666.88094.peg.1528	fig|6666666.88095.peg.998	fig|6666666.88096.peg.1004	fig|6666666.88097.peg.1534
136	SUB1642	fig|6666666.88081.peg.203	fig|6666666.88086.peg.1324	fig|6666666.88088.peg.409	fig|6666666.88099.peg.1569	fig|6666666.88089.peg.196	fig|6666666.88090.peg.1618	fig|6666666.88091.peg.254	fig|6666666.88093.peg.1550	fig|6666666.88094.peg.225	fig|6666666.88095.peg.1667	fig|6666666.88096.peg.1550	fig|6666666.88097.peg.320
137	SUB1497	fig|6666666.88081.peg.41	fig|6666666.88086.peg.1186	fig|6666666.88088.peg.250	fig|6666666.88099.peg.1450	fig|6666666.88089.peg.66	fig|6666666.88090.peg.1474	fig|6666666.88091.peg.66	fig|6666666.88093.peg.1430	fig|6666666.88094.peg.41	fig|6666666.88095.peg.1491	fig|6666666.88096.peg.1430	fig|6666666.88097.peg.196
138	SUB0019	fig|6666666.88081.peg.439	fig|6666666.88086.peg.1540	fig|6666666.88088.peg.2	fig|6666666.88099.peg.2	fig|6666666.88089.peg.414	fig|6666666.88090.peg.2	fig|6666666.88091.peg.490	fig|6666666.88093.peg.3	fig|6666666.88094.peg.492	fig|6666666.88095.peg.516	fig|6666666.88096.peg.3	fig|6666666.88097.peg.2
139	SUB1434	fig|6666666.88081.peg.1882	fig|6666666.88086.peg.1082	fig|6666666.88088.peg.190	fig|6666666.88099.peg.1391	fig|6666666.88089.peg.7	fig|6666666.88090.peg.1423	fig|6666666.88091.peg.7	fig|6666666.88093.peg.1371	fig|6666666.88094.peg.1881	fig|6666666.88095.peg.1433	fig|6666666.88096.peg.1371	fig|6666666.88097.peg.138
140	SUB1240	fig|6666666.88081.peg.1690	fig|6666666.88086.peg.890	fig|6666666.88088.peg.1825	fig|6666666.88099.peg.1183	fig|6666666.88089.peg.1652	fig|6666666.88090.peg.1221	fig|6666666.88091.peg.1707	fig|6666666.88093.peg.1162	fig|6666666.88094.peg.1689	fig|6666666.88095.peg.1241	fig|6666666.88096.peg.1162	fig|6666666.88097.peg.1710
141	SUB0004	fig|6666666.88081.peg.423	fig|6666666.88086.peg.1525	fig|6666666.88088.peg.631	fig|6666666.88099.peg.1789	fig|6666666.88089.peg.398	fig|6666666.88090.peg.1837	fig|6666666.88091.peg.476	fig|6666666.88093.peg.1806	fig|6666666.88094.peg.478	fig|6666666.88095.peg.1903	fig|6666666.88096.peg.1806	fig|6666666.88097.peg.522
142	SUB0612	fig|6666666.88081.peg.1081	fig|6666666.88086.peg.283	fig|6666666.88088.peg.1158	fig|6666666.88099.peg.574	fig|6666666.88089.peg.1043	fig|6666666.88090.peg.584	fig|6666666.88091.peg.1097	fig|6666666.88093.peg.558	fig|6666666.88094.peg.1097	fig|6666666.88095.peg.143	fig|6666666.88096.peg.558	fig|6666666.88097.peg.1100
143	SUB0853	fig|6666666.88081.peg.1305	fig|6666666.88086.peg.509	fig|6666666.88088.peg.1378	fig|6666666.88099.peg.799	fig|6666666.88089.peg.1269	fig|6666666.88090.peg.822	fig|6666666.88091.peg.1319	fig|6666666.88093.peg.795	fig|6666666.88094.peg.1317	fig|6666666.88095.peg.785	fig|6666666.88096.peg.795	fig|6666666.88097.peg.1322
144	SUB0188	fig|6666666.88081.peg.609	fig|6666666.88086.peg.1687	fig|6666666.88088.peg.764	fig|6666666.88099.peg.151	fig|6666666.88089.peg.626	fig|6666666.88090.peg.179	fig|6666666.88091.peg.648	fig|6666666.88093.peg.155	fig|6666666.88094.peg.652	fig|6666666.88095.peg.93	fig|6666666.88096.peg.155	fig|6666666.88097.peg.681
145	SUB0888	fig|6666666.88081.peg.1339	fig|6666666.88086.peg.543	fig|6666666.88088.peg.1416	fig|6666666.88099.peg.833	fig|6666666.88089.peg.1303	fig|6666666.88090.peg.860	fig|6666666.88091.peg.1353	fig|6666666.88093.peg.829	fig|6666666.88094.peg.1351	fig|6666666.88095.peg.818	fig|6666666.88096.peg.829	fig|6666666.88097.peg.1356
146	SUB0607	fig|6666666.88081.peg.1076	fig|6666666.88086.peg.278	fig|6666666.88088.peg.1152	fig|6666666.88099.peg.569	fig|6666666.88089.peg.1038	fig|6666666.88090.peg.579	fig|6666666.88091.peg.1092	fig|6666666.88093.peg.553	fig|6666666.88094.peg.1092	fig|6666666.88095.peg.148	fig|6666666.88096.peg.553	fig|6666666.88097.peg.1095
147	SUB0606	fig|6666666.88081.peg.1075	fig|6666666.88086.peg.277	fig|6666666.88088.peg.1151	fig|6666666.88099.peg.568	fig|6666666.88089.peg.1037	fig|6666666.88090.peg.578	fig|6666666.88091.peg.1091	fig|6666666.88093.peg.552	fig|6666666.88094.peg.1091	fig|6666666.88095.peg.149	fig|6666666.88096.peg.552	fig|6666666.88097.peg.1094
148	SUB0849	fig|6666666.88081.peg.1301	fig|6666666.88086.peg.505	fig|6666666.88088.peg.1374	fig|6666666.88099.peg.795	fig|6666666.88089.peg.1265	fig|6666666.88090.peg.818	fig|6666666.88091.peg.1315	fig|6666666.88093.peg.791	fig|6666666.88094.peg.1313	fig|6666666.88095.peg.781	fig|6666666.88096.peg.791	fig|6666666.88097.peg.1318
149	SUB0264	fig|6666666.88081.peg.736	fig|6666666.88086.peg.1745	fig|6666666.88088.peg.833	fig|6666666.88099.peg.215	fig|6666666.88089.peg.685	fig|6666666.88090.peg.246	fig|6666666.88091.peg.708	fig|6666666.88093.peg.215	fig|6666666.88094.peg.722	fig|6666666.88095.peg.538	fig|6666666.88096.peg.215	fig|6666666.88097.peg.740
150	SUB0141	fig|6666666.88081.peg.551	fig|6666666.88086.peg.1645	fig|6666666.88088.peg.694	fig|6666666.88099.peg.109	fig|6666666.88089.peg.582	fig|6666666.88090.peg.128	fig|6666666.88091.peg.603	fig|6666666.88093.peg.113	fig|6666666.88094.peg.607	fig|6666666.88095.peg.49	fig|6666666.88096.peg.113	fig|6666666.88097.peg.639
151	SUB0926	fig|6666666.88081.peg.1381	fig|6666666.88086.peg.582	fig|6666666.88088.peg.1454	fig|6666666.88099.peg.871	fig|6666666.88089.peg.1342	fig|6666666.88090.peg.899	fig|6666666.88091.peg.1391	fig|6666666.88093.peg.867	fig|6666666.88094.peg.1390	fig|6666666.88095.peg.860	fig|6666666.88096.peg.867	fig|6666666.88097.peg.1396
152	SUB0537	fig|6666666.88081.peg.1007	fig|6666666.88086.peg.209	fig|6666666.88088.peg.1082	fig|6666666.88099.peg.499	fig|6666666.88089.peg.968	fig|6666666.88090.peg.508	fig|6666666.88091.peg.1022	fig|6666666.88093.peg.483	fig|6666666.88094.peg.1022	fig|6666666.88095.peg.218	fig|6666666.88096.peg.483	fig|6666666.88097.peg.1026
153	SUB0903	fig|6666666.88081.peg.1358	fig|6666666.88086.peg.559	fig|6666666.88088.peg.1431	fig|6666666.88099.peg.848	fig|6666666.88089.peg.1318	fig|6666666.88090.peg.876	fig|6666666.88091.peg.1368	fig|6666666.88093.peg.844	fig|6666666.88094.peg.1367	fig|6666666.88095.peg.837	fig|6666666.88096.peg.844	fig|6666666.88097.peg.1373
154	SUB0759	fig|6666666.88081.peg.1226	fig|6666666.88086.peg.430	fig|6666666.88088.peg.1302	fig|6666666.88099.peg.719	fig|6666666.88089.peg.1189	fig|6666666.88090.peg.742	fig|6666666.88091.peg.1243	fig|6666666.88093.peg.715	fig|6666666.88094.peg.1241	fig|6666666.88095.peg.709	fig|6666666.88096.peg.715	fig|6666666.88097.peg.1246
155	SUB0390	fig|6666666.88081.peg.870	fig|6666666.88086.peg.50	fig|6666666.88088.peg.945	fig|6666666.88099.peg.338	fig|6666666.88089.peg.809	fig|6666666.88090.peg.376	fig|6666666.88091.peg.863	fig|6666666.88093.peg.324	fig|6666666.88094.peg.863	fig|6666666.88095.peg.377	fig|6666666.88096.peg.324	fig|6666666.88097.peg.865
156	SUB0648	fig|6666666.88081.peg.1114	fig|6666666.88086.peg.320	fig|6666666.88088.peg.1191	fig|6666666.88099.peg.607	fig|6666666.88089.peg.1078	fig|6666666.88090.peg.617	fig|6666666.88091.peg.1132	fig|6666666.88093.peg.595	fig|6666666.88094.peg.1130	fig|6666666.88095.peg.598	fig|6666666.88096.peg.595	fig|6666666.88097.peg.1135
157	SUB0428	fig|6666666.88081.peg.908	fig|6666666.88086.peg.88	fig|6666666.88088.peg.983	fig|6666666.88099.peg.376	fig|6666666.88089.peg.847	fig|6666666.88090.peg.414	fig|6666666.88091.peg.901	fig|6666666.88093.peg.362	fig|6666666.88094.peg.901	fig|6666666.88095.peg.339	fig|6666666.88096.peg.362	fig|6666666.88097.peg.903
158	SUB1853	fig|6666666.88081.peg.403	fig|6666666.88086.peg.1504	fig|6666666.88088.peg.610	fig|6666666.88099.peg.1769	fig|6666666.88089.peg.378	fig|6666666.88090.peg.1817	fig|6666666.88091.peg.456	fig|6666666.88093.peg.1786	fig|6666666.88094.peg.458	fig|6666666.88095.peg.1883	fig|6666666.88096.peg.1786	fig|6666666.88097.peg.502
159	SUB0432	fig|6666666.88081.peg.912	fig|6666666.88086.peg.92	fig|6666666.88088.peg.987	fig|6666666.88099.peg.380	fig|6666666.88089.peg.851	fig|6666666.88090.peg.418	fig|6666666.88091.peg.905	fig|6666666.88093.peg.366	fig|6666666.88094.peg.905	fig|6666666.88095.peg.335	fig|6666666.88096.peg.366	fig|6666666.88097.peg.907
160	SUB1001	fig|6666666.88081.peg.1456	fig|6666666.88086.peg.656	fig|6666666.88088.peg.1529	fig|6666666.88099.peg.946	fig|6666666.88089.peg.1417	fig|6666666.88090.peg.974	fig|6666666.88091.peg.1466	fig|6666666.88093.peg.942	fig|6666666.88094.peg.1465	fig|6666666.88095.peg.935	fig|6666666.88096.peg.942	fig|6666666.88097.peg.1471
161	SUB1309	fig|6666666.88081.peg.1759	fig|6666666.88086.peg.960	fig|6666666.88088.peg.1895	fig|6666666.88099.peg.1252	fig|6666666.88089.peg.1722	fig|6666666.88090.peg.1291	fig|6666666.88091.peg.1777	fig|6666666.88093.peg.1231	fig|6666666.88094.peg.1758	fig|6666666.88095.peg.1310	fig|6666666.88096.peg.1231	fig|6666666.88097.peg.1842
162	SUB0528	fig|6666666.88081.peg.998	fig|6666666.88086.peg.199	fig|6666666.88088.peg.1072	fig|6666666.88099.peg.490	fig|6666666.88089.peg.959	fig|6666666.88090.peg.499	fig|6666666.88091.peg.1013	fig|6666666.88093.peg.474	fig|6666666.88094.peg.1013	fig|6666666.88095.peg.227	fig|6666666.88096.peg.474	fig|6666666.88097.peg.1016
163	SUB0253	fig|6666666.88081.peg.725	fig|6666666.88086.peg.1735	fig|6666666.88088.peg.822	fig|6666666.88099.peg.204	fig|6666666.88089.peg.674	fig|6666666.88090.peg.235	fig|6666666.88091.peg.697	fig|6666666.88093.peg.204	fig|6666666.88094.peg.711	fig|6666666.88095.peg.527	fig|6666666.88096.peg.204	fig|6666666.88097.peg.729
164	SUB0908	fig|6666666.88081.peg.1363	fig|6666666.88086.peg.564	fig|6666666.88088.peg.1436	fig|6666666.88099.peg.853	fig|6666666.88089.peg.1323	fig|6666666.88090.peg.881	fig|6666666.88091.peg.1373	fig|6666666.88093.peg.849	fig|6666666.88094.peg.1372	fig|6666666.88095.peg.842	fig|6666666.88096.peg.849	fig|6666666.88097.peg.1378
165	SUB0681	fig|6666666.88081.peg.1148	fig|6666666.88086.peg.353	fig|6666666.88088.peg.1224	fig|6666666.88099.peg.641	fig|6666666.88089.peg.1111	fig|6666666.88090.peg.664	fig|6666666.88091.peg.1165	fig|6666666.88093.peg.629	fig|6666666.88094.peg.1163	fig|6666666.88095.peg.631	fig|6666666.88096.peg.629	fig|6666666.88097.peg.1168
166	SUB1371	fig|6666666.88081.peg.1818	fig|6666666.88086.peg.1019	fig|6666666.88088.peg.127	fig|6666666.88099.peg.1328	fig|6666666.88089.peg.1798	fig|6666666.88090.peg.1360	fig|6666666.88091.peg.1835	fig|6666666.88093.peg.1308	fig|6666666.88094.peg.1817	fig|6666666.88095.peg.1370	fig|6666666.88096.peg.1308	fig|6666666.88097.peg.76
167	SUB1101	fig|6666666.88081.peg.1558	fig|6666666.88086.peg.753	fig|6666666.88088.peg.1638	fig|6666666.88099.peg.1046	fig|6666666.88089.peg.1516	fig|6666666.88090.peg.1077	fig|6666666.88091.peg.1571	fig|6666666.88093.peg.1040	fig|6666666.88094.peg.1563	fig|6666666.88095.peg.1043	fig|6666666.88096.peg.1040	fig|6666666.88097.peg.1574
168	SUB1257	fig|6666666.88081.peg.1707	fig|6666666.88086.peg.907	fig|6666666.88088.peg.1842	fig|6666666.88099.peg.1200	fig|6666666.88089.peg.1669	fig|6666666.88090.peg.1239	fig|6666666.88091.peg.1724	fig|6666666.88093.peg.1179	fig|6666666.88094.peg.1706	fig|6666666.88095.peg.1258	fig|6666666.88096.peg.1179	fig|6666666.88097.peg.1727
169	SUB1312	fig|6666666.88081.peg.1762	fig|6666666.88086.peg.963	fig|6666666.88088.peg.1898	fig|6666666.88099.peg.1255	fig|6666666.88089.peg.1725	fig|6666666.88090.peg.1294	fig|6666666.88091.peg.1780	fig|6666666.88093.peg.1234	fig|6666666.88094.peg.1761	fig|6666666.88095.peg.1313	fig|6666666.88096.peg.1234	fig|6666666.88097.peg.1845
170	SUB0969	fig|6666666.88081.peg.1424	fig|6666666.88086.peg.624	fig|6666666.88088.peg.1497	fig|6666666.88099.peg.914	fig|6666666.88089.peg.1385	fig|6666666.88090.peg.942	fig|6666666.88091.peg.1434	fig|6666666.88093.peg.910	fig|6666666.88094.peg.1433	fig|6666666.88095.peg.903	fig|6666666.88096.peg.910	fig|6666666.88097.peg.1439
171	SUB1266	fig|6666666.88081.peg.1716	fig|6666666.88086.peg.917	fig|6666666.88088.peg.1852	fig|6666666.88099.peg.1209	fig|6666666.88089.peg.1679	fig|6666666.88090.peg.1248	fig|6666666.88091.peg.1734	fig|6666666.88093.peg.1188	fig|6666666.88094.peg.1715	fig|6666666.88095.peg.1267	fig|6666666.88096.peg.1188	fig|6666666.88097.peg.1737
172	SUB1640	fig|6666666.88081.peg.201	fig|6666666.88086.peg.1322	fig|6666666.88088.peg.407	fig|6666666.88099.peg.1567	fig|6666666.88089.peg.194	fig|6666666.88090.peg.1616	fig|6666666.88091.peg.252	fig|6666666.88093.peg.1547	fig|6666666.88094.peg.223	fig|6666666.88095.peg.1665	fig|6666666.88096.peg.1547	fig|6666666.88097.peg.318
173	SUB1352	fig|6666666.88081.peg.1799	fig|6666666.88086.peg.1001	fig|6666666.88088.peg.108	fig|6666666.88099.peg.1309	fig|6666666.88089.peg.1779	fig|6666666.88090.peg.1341	fig|6666666.88091.peg.1816	fig|6666666.88093.peg.1289	fig|6666666.88094.peg.1798	fig|6666666.88095.peg.1351	fig|6666666.88096.peg.1289	fig|6666666.88097.peg.57
174	SUB0248	fig|6666666.88081.peg.720	fig|6666666.88086.peg.1730	fig|6666666.88088.peg.817	fig|6666666.88099.peg.199	fig|6666666.88089.peg.669	fig|6666666.88090.peg.230	fig|6666666.88091.peg.692	fig|6666666.88093.peg.199	fig|6666666.88094.peg.706	fig|6666666.88095.peg.522	fig|6666666.88096.peg.199	fig|6666666.88097.peg.724
175	SUB0083	fig|6666666.88081.peg.490	fig|6666666.88086.peg.1591	fig|6666666.88088.peg.60	fig|6666666.88099.peg.54	fig|6666666.88089.peg.518	fig|6666666.88090.peg.50	fig|6666666.88091.peg.539	fig|6666666.88093.peg.53	fig|6666666.88094.peg.542	fig|6666666.88095.peg.491	fig|6666666.88096.peg.53	fig|6666666.88097.peg.574
176	SUB0461	fig|6666666.88081.peg.941	fig|6666666.88086.peg.121	fig|6666666.88088.peg.1016	fig|6666666.88099.peg.409	fig|6666666.88089.peg.880	fig|6666666.88090.peg.446	fig|6666666.88091.peg.934	fig|6666666.88093.peg.395	fig|6666666.88094.peg.934	fig|6666666.88095.peg.306	fig|6666666.88096.peg.395	fig|6666666.88097.peg.936
177	SUB0409	fig|6666666.88081.peg.889	fig|6666666.88086.peg.69	fig|6666666.88088.peg.964	fig|6666666.88099.peg.357	fig|6666666.88089.peg.828	fig|6666666.88090.peg.395	fig|6666666.88091.peg.882	fig|6666666.88093.peg.343	fig|6666666.88094.peg.882	fig|6666666.88095.peg.358	fig|6666666.88096.peg.343	fig|6666666.88097.peg.884
178	SUB0116	fig|6666666.88081.peg.520	fig|6666666.88086.peg.1621	fig|6666666.88088.peg.669	fig|6666666.88099.peg.84	fig|6666666.88089.peg.557	fig|6666666.88090.peg.97	fig|6666666.88091.peg.578	fig|6666666.88093.peg.88	fig|6666666.88094.peg.582	fig|6666666.88095.peg.24	fig|6666666.88096.peg.88	fig|6666666.88097.peg.614
179	SUB0772	fig|6666666.88081.peg.1239	fig|6666666.88086.peg.443	fig|6666666.88088.peg.1315	fig|6666666.88099.peg.732	fig|6666666.88089.peg.1202	fig|6666666.88090.peg.755	fig|6666666.88091.peg.1256	fig|6666666.88093.peg.729	fig|6666666.88094.peg.1254	fig|6666666.88095.peg.722	fig|6666666.88096.peg.729	fig|6666666.88097.peg.1259
180	SUB0646	fig|6666666.88081.peg.1112	fig|6666666.88086.peg.318	fig|6666666.88088.peg.1189	fig|6666666.88099.peg.605	fig|6666666.88089.peg.1076	fig|6666666.88090.peg.615	fig|6666666.88091.peg.1130	fig|6666666.88093.peg.593	fig|6666666.88094.peg.1128	fig|6666666.88095.peg.596	fig|6666666.88096.peg.593	fig|6666666.88097.peg.1133
181	SUB0879	fig|6666666.88081.peg.1330	fig|6666666.88086.peg.534	fig|6666666.88088.peg.1403	fig|6666666.88099.peg.824	fig|6666666.88089.peg.1294	fig|6666666.88090.peg.847	fig|6666666.88091.peg.1344	fig|6666666.88093.peg.820	fig|6666666.88094.peg.1342	fig|6666666.88095.peg.809	fig|6666666.88096.peg.820	fig|6666666.88097.peg.1347
182	SUB0845	fig|6666666.88081.peg.1298	fig|6666666.88086.peg.502	fig|6666666.88088.peg.1371	fig|6666666.88099.peg.792	fig|6666666.88089.peg.1262	fig|6666666.88090.peg.815	fig|6666666.88091.peg.1312	fig|6666666.88093.peg.788	fig|6666666.88094.peg.1310	fig|6666666.88095.peg.778	fig|6666666.88096.peg.788	fig|6666666.88097.peg.1315
183	SUB1741	fig|6666666.88081.peg.296	fig|6666666.88086.peg.1420	fig|6666666.88088.peg.505	fig|6666666.88099.peg.1667	fig|6666666.88089.peg.294	fig|6666666.88090.peg.1715	fig|6666666.88091.peg.352	fig|6666666.88093.peg.1647	fig|6666666.88094.peg.323	fig|6666666.88095.peg.1762	fig|6666666.88096.peg.1647	fig|6666666.88097.peg.417
184	SUB1342	fig|6666666.88081.peg.1789	fig|6666666.88086.peg.990	fig|6666666.88088.peg.99	fig|6666666.88099.peg.1299	fig|6666666.88089.peg.1769	fig|6666666.88090.peg.1332	fig|6666666.88091.peg.1806	fig|6666666.88093.peg.1279	fig|6666666.88094.peg.1788	fig|6666666.88095.peg.1341	fig|6666666.88096.peg.1279	fig|6666666.88097.peg.47
185	SUB1091	fig|6666666.88081.peg.1548	fig|6666666.88086.peg.744	fig|6666666.88088.peg.1628	fig|6666666.88099.peg.1037	fig|6666666.88089.peg.1506	fig|6666666.88090.peg.1067	fig|6666666.88091.peg.1561	fig|6666666.88093.peg.1030	fig|6666666.88094.peg.1554	fig|6666666.88095.peg.1034	fig|6666666.88096.peg.1030	fig|6666666.88097.peg.1564
186	SUB1869	fig|6666666.88081.peg.419	fig|6666666.88086.peg.1521	fig|6666666.88088.peg.627	fig|6666666.88099.peg.1785	fig|6666666.88089.peg.394	fig|6666666.88090.peg.1833	fig|6666666.88091.peg.472	fig|6666666.88093.peg.1802	fig|6666666.88094.peg.474	fig|6666666.88095.peg.1899	fig|6666666.88096.peg.1802	fig|6666666.88097.peg.518
187	SUB1800	fig|6666666.88081.peg.351	fig|6666666.88086.peg.1475	fig|6666666.88088.peg.561	fig|6666666.88099.peg.1722	fig|6666666.88089.peg.349	fig|6666666.88090.peg.1772	fig|6666666.88091.peg.407	fig|6666666.88093.peg.1757	fig|6666666.88094.peg.429	fig|6666666.88095.peg.1817	fig|6666666.88096.peg.1757	fig|6666666.88097.peg.473
188	SUB1378	fig|6666666.88081.peg.1826	fig|6666666.88086.peg.1026	fig|6666666.88088.peg.134	fig|6666666.88099.peg.1335	fig|6666666.88089.peg.1805	fig|6666666.88090.peg.1367	fig|6666666.88091.peg.1842	fig|6666666.88093.peg.1315	fig|6666666.88094.peg.1825	fig|6666666.88095.peg.1377	fig|6666666.88096.peg.1315	fig|6666666.88097.peg.83
189	SUB0104	fig|6666666.88081.peg.508	fig|6666666.88086.peg.1609	fig|6666666.88088.peg.657	fig|6666666.88099.peg.72	fig|6666666.88089.peg.545	fig|6666666.88090.peg.85	fig|6666666.88091.peg.566	fig|6666666.88093.peg.76	fig|6666666.88094.peg.570	fig|6666666.88095.peg.12	fig|6666666.88096.peg.76	fig|6666666.88097.peg.602
190	SUB1416	fig|6666666.88081.peg.1864	fig|6666666.88086.peg.1064	fig|6666666.88088.peg.172	fig|6666666.88099.peg.1373	fig|6666666.88089.peg.1843	fig|6666666.88090.peg.1405	fig|6666666.88091.peg.1880	fig|6666666.88093.peg.1353	fig|6666666.88094.peg.1863	fig|6666666.88095.peg.1415	fig|6666666.88096.peg.1353	fig|6666666.88097.peg.121
191	SUB0349	fig|6666666.88081.peg.830	fig|6666666.88086.peg.1858	fig|6666666.88088.peg.905	fig|6666666.88099.peg.299	fig|6666666.88089.peg.770	fig|6666666.88090.peg.334	fig|6666666.88091.peg.824	fig|6666666.88093.peg.285	fig|6666666.88094.peg.824	fig|6666666.88095.peg.450	fig|6666666.88096.peg.285	fig|6666666.88097.peg.824
192	SUB0386	fig|6666666.88081.peg.866	fig|6666666.88086.peg.46	fig|6666666.88088.peg.941	fig|6666666.88099.peg.334	fig|6666666.88089.peg.805	fig|6666666.88090.peg.372	fig|6666666.88091.peg.859	fig|6666666.88093.peg.320	fig|6666666.88094.peg.859	fig|6666666.88095.peg.381	fig|6666666.88096.peg.320	fig|6666666.88097.peg.861
193	SUB0485	fig|6666666.88081.peg.962	fig|6666666.88086.peg.162	fig|6666666.88088.peg.1037	fig|6666666.88099.peg.452	fig|6666666.88089.peg.922	fig|6666666.88090.peg.467	fig|6666666.88091.peg.976	fig|6666666.88093.peg.438	fig|6666666.88094.peg.976	fig|6666666.88095.peg.264	fig|6666666.88096.peg.438	fig|6666666.88097.peg.979
194	SUB0408	fig|6666666.88081.peg.888	fig|6666666.88086.peg.68	fig|6666666.88088.peg.963	fig|6666666.88099.peg.356	fig|6666666.88089.peg.827	fig|6666666.88090.peg.394	fig|6666666.88091.peg.881	fig|6666666.88093.peg.342	fig|6666666.88094.peg.881	fig|6666666.88095.peg.359	fig|6666666.88096.peg.342	fig|6666666.88097.peg.883
195	SUB0451	fig|6666666.88081.peg.931	fig|6666666.88086.peg.111	fig|6666666.88088.peg.1006	fig|6666666.88099.peg.399	fig|6666666.88089.peg.870	fig|6666666.88090.peg.437	fig|6666666.88091.peg.924	fig|6666666.88093.peg.385	fig|6666666.88094.peg.924	fig|6666666.88095.peg.316	fig|6666666.88096.peg.385	fig|6666666.88097.peg.926
196	SUB0519	fig|6666666.88081.peg.989	fig|6666666.88086.peg.190	fig|6666666.88088.peg.1063	fig|6666666.88099.peg.481	fig|6666666.88089.peg.950	fig|6666666.88090.peg.490	fig|6666666.88091.peg.1004	fig|6666666.88093.peg.465	fig|6666666.88094.peg.1004	fig|6666666.88095.peg.236	fig|6666666.88096.peg.465	fig|6666666.88097.peg.1007
197	SUB1115	fig|6666666.88081.peg.1572	fig|6666666.88086.peg.767	fig|6666666.88088.peg.1653	fig|6666666.88099.peg.1060	fig|6666666.88089.peg.1530	fig|6666666.88090.peg.1092	fig|6666666.88091.peg.1585	fig|6666666.88093.peg.1054	fig|6666666.88094.peg.1577	fig|6666666.88095.peg.1057	fig|6666666.88096.peg.1054	fig|6666666.88097.peg.1588
198	SUB1321	fig|6666666.88081.peg.1771	fig|6666666.88086.peg.972	fig|6666666.88088.peg.1907	fig|6666666.88099.peg.1264	fig|6666666.88089.peg.1734	fig|6666666.88090.peg.1303	fig|6666666.88091.peg.1789	fig|6666666.88093.peg.1243	fig|6666666.88094.peg.1770	fig|6666666.88095.peg.1322	fig|6666666.88096.peg.1243	fig|6666666.88097.peg.23
199	SUB1085	fig|6666666.88081.peg.1542	fig|6666666.88086.peg.739	fig|6666666.88088.peg.1622	fig|6666666.88099.peg.1031	fig|6666666.88089.peg.1500	fig|6666666.88090.peg.1061	fig|6666666.88091.peg.1555	fig|6666666.88093.peg.1024	fig|6666666.88094.peg.1548	fig|6666666.88095.peg.1028	fig|6666666.88096.peg.1024	fig|6666666.88097.peg.1558
200	SUB1807	fig|6666666.88081.peg.358	fig|6666666.88086.peg.1482	fig|6666666.88088.peg.568	fig|6666666.88099.peg.1729	fig|6666666.88089.peg.356	fig|6666666.88090.peg.1779	fig|6666666.88091.peg.414	fig|6666666.88093.peg.1764	fig|6666666.88094.peg.436	fig|6666666.88095.peg.1825	fig|6666666.88096.peg.1764	fig|6666666.88097.peg.480
201	SUB0072	fig|6666666.88081.peg.479	fig|6666666.88086.peg.1580	fig|6666666.88088.peg.49	fig|6666666.88099.peg.43	fig|6666666.88089.peg.507	fig|6666666.88090.peg.39	fig|6666666.88091.peg.528	fig|6666666.88093.peg.42	fig|6666666.88094.peg.531	fig|6666666.88095.peg.480	fig|6666666.88096.peg.42	fig|6666666.88097.peg.563
202	SUB0917	fig|6666666.88081.peg.1372	fig|6666666.88086.peg.573	fig|6666666.88088.peg.1445	fig|6666666.88099.peg.862	fig|6666666.88089.peg.1332	fig|6666666.88090.peg.890	fig|6666666.88091.peg.1382	fig|6666666.88093.peg.858	fig|6666666.88094.peg.1381	fig|6666666.88095.peg.851	fig|6666666.88096.peg.858	fig|6666666.88097.peg.1387
203	SUB1304	fig|6666666.88081.peg.1754	fig|6666666.88086.peg.955	fig|6666666.88088.peg.1890	fig|6666666.88099.peg.1247	fig|6666666.88089.peg.1717	fig|6666666.88090.peg.1286	fig|6666666.88091.peg.1772	fig|6666666.88093.peg.1226	fig|6666666.88094.peg.1753	fig|6666666.88095.peg.1305	fig|6666666.88096.peg.1226	fig|6666666.88097.peg.1837
204	SUB0881	fig|6666666.88081.peg.1332	fig|6666666.88086.peg.536	fig|6666666.88088.peg.1405	fig|6666666.88099.peg.826	fig|6666666.88089.peg.1296	fig|6666666.88090.peg.849	fig|6666666.88091.peg.1346	fig|6666666.88093.peg.822	fig|6666666.88094.peg.1344	fig|6666666.88095.peg.811	fig|6666666.88096.peg.822	fig|6666666.88097.peg.1349
205	SUB1212	fig|6666666.88081.peg.1663	fig|6666666.88086.peg.863	fig|6666666.88088.peg.1797	fig|6666666.88099.peg.1156	fig|6666666.88089.peg.1625	fig|6666666.88090.peg.1194	fig|6666666.88091.peg.1680	fig|6666666.88093.peg.1135	fig|6666666.88094.peg.1662	fig|6666666.88095.peg.1214	fig|6666666.88096.peg.1135	fig|6666666.88097.peg.1683
206	SUB1261	fig|6666666.88081.peg.1711	fig|6666666.88086.peg.912	fig|6666666.88088.peg.1847	fig|6666666.88099.peg.1204	fig|6666666.88089.peg.1674	fig|6666666.88090.peg.1243	fig|6666666.88091.peg.1729	fig|6666666.88093.peg.1183	fig|6666666.88094.peg.1710	fig|6666666.88095.peg.1262	fig|6666666.88096.peg.1183	fig|6666666.88097.peg.1732
207	SUB0767	fig|6666666.88081.peg.1234	fig|6666666.88086.peg.438	fig|6666666.88088.peg.1310	fig|6666666.88099.peg.727	fig|6666666.88089.peg.1197	fig|6666666.88090.peg.750	fig|6666666.88091.peg.1251	fig|6666666.88093.peg.724	fig|6666666.88094.peg.1249	fig|6666666.88095.peg.717	fig|6666666.88096.peg.724	fig|6666666.88097.peg.1254
208	SUB1073	fig|6666666.88081.peg.1527	fig|6666666.88086.peg.723	fig|6666666.88088.peg.1604	fig|6666666.88099.peg.1017	fig|6666666.88089.peg.1488	fig|6666666.88090.peg.1045	fig|6666666.88091.peg.1541	fig|6666666.88093.peg.1012	fig|6666666.88094.peg.1536	fig|6666666.88095.peg.1010	fig|6666666.88096.peg.1012	fig|6666666.88097.peg.1542
209	SUB0016	fig|6666666.88081.peg.435	fig|6666666.88086.peg.1537	fig|6666666.88088.peg.643	fig|6666666.88099.peg.1801	fig|6666666.88089.peg.410	fig|6666666.88090.peg.1849	fig|6666666.88091.peg.488	fig|6666666.88093.peg.1818	fig|6666666.88094.peg.490	fig|6666666.88095.peg.1915	fig|6666666.88096.peg.1818	fig|6666666.88097.peg.534
210	SUB0490	fig|6666666.88081.peg.967	fig|6666666.88086.peg.167	fig|6666666.88088.peg.1042	fig|6666666.88099.peg.457	fig|6666666.88089.peg.927	fig|6666666.88090.peg.472	fig|6666666.88091.peg.981	fig|6666666.88093.peg.443	fig|6666666.88094.peg.981	fig|6666666.88095.peg.259	fig|6666666.88096.peg.443	fig|6666666.88097.peg.984
211	SUB1160	fig|6666666.88081.peg.1617	fig|6666666.88086.peg.812	fig|6666666.88088.peg.1698	fig|6666666.88099.peg.1105	fig|6666666.88089.peg.1575	fig|6666666.88090.peg.1137	fig|6666666.88091.peg.1630	fig|6666666.88093.peg.1099	fig|6666666.88094.peg.1622	fig|6666666.88095.peg.1102	fig|6666666.88096.peg.1099	fig|6666666.88097.peg.1633
212	SUB0920	fig|6666666.88081.peg.1375	fig|6666666.88086.peg.576	fig|6666666.88088.peg.1448	fig|6666666.88099.peg.865	fig|6666666.88089.peg.1336	fig|6666666.88090.peg.893	fig|6666666.88091.peg.1385	fig|6666666.88093.peg.861	fig|6666666.88094.peg.1384	fig|6666666.88095.peg.854	fig|6666666.88096.peg.861	fig|6666666.88097.peg.1390
213	SUB0673	fig|6666666.88081.peg.1140	fig|6666666.88086.peg.345	fig|6666666.88088.peg.1216	fig|6666666.88099.peg.633	fig|6666666.88089.peg.1103	fig|6666666.88090.peg.656	fig|6666666.88091.peg.1157	fig|6666666.88093.peg.621	fig|6666666.88094.peg.1155	fig|6666666.88095.peg.623	fig|6666666.88096.peg.621	fig|6666666.88097.peg.1160
214	SUB1149	fig|6666666.88081.peg.1606	fig|6666666.88086.peg.801	fig|6666666.88088.peg.1687	fig|6666666.88099.peg.1094	fig|6666666.88089.peg.1564	fig|6666666.88090.peg.1126	fig|6666666.88091.peg.1619	fig|6666666.88093.peg.1088	fig|6666666.88094.peg.1611	fig|6666666.88095.peg.1091	fig|6666666.88096.peg.1088	fig|6666666.88097.peg.1622
215	SUB1287	fig|6666666.88081.peg.1737	fig|6666666.88086.peg.938	fig|6666666.88088.peg.1873	fig|6666666.88099.peg.1230	fig|6666666.88089.peg.1700	fig|6666666.88090.peg.1269	fig|6666666.88091.peg.1755	fig|6666666.88093.peg.1209	fig|6666666.88094.peg.1736	fig|6666666.88095.peg.1288	fig|6666666.88096.peg.1209	fig|6666666.88097.peg.1820
216	SUB1134	fig|6666666.88081.peg.1591	fig|6666666.88086.peg.786	fig|6666666.88088.peg.1672	fig|6666666.88099.peg.1079	fig|6666666.88089.peg.1549	fig|6666666.88090.peg.1111	fig|6666666.88091.peg.1604	fig|6666666.88093.peg.1073	fig|6666666.88094.peg.1596	fig|6666666.88095.peg.1076	fig|6666666.88096.peg.1073	fig|6666666.88097.peg.1607
217	SUB1615	fig|6666666.88081.peg.177	fig|6666666.88086.peg.1298	fig|6666666.88088.peg.383	fig|6666666.88099.peg.1543	fig|6666666.88089.peg.170	fig|6666666.88090.peg.1592	fig|6666666.88091.peg.228	fig|6666666.88093.peg.1523	fig|6666666.88094.peg.199	fig|6666666.88095.peg.1641	fig|6666666.88096.peg.1523	fig|6666666.88097.peg.294
218	SUB0761	fig|6666666.88081.peg.1228	fig|6666666.88086.peg.432	fig|6666666.88088.peg.1304	fig|6666666.88099.peg.721	fig|6666666.88089.peg.1191	fig|6666666.88090.peg.744	fig|6666666.88091.peg.1245	fig|6666666.88093.peg.717	fig|6666666.88094.peg.1243	fig|6666666.88095.peg.711	fig|6666666.88096.peg.717	fig|6666666.88097.peg.1248
219	SUB1630	fig|6666666.88081.peg.192	fig|6666666.88086.peg.1313	fig|6666666.88088.peg.398	fig|6666666.88099.peg.1558	fig|6666666.88089.peg.185	fig|6666666.88090.peg.1607	fig|6666666.88091.peg.243	fig|6666666.88093.peg.1538	fig|6666666.88094.peg.214	fig|6666666.88095.peg.1656	fig|6666666.88096.peg.1538	fig|6666666.88097.peg.309
220	SUB0530	fig|6666666.88081.peg.1000	fig|6666666.88086.peg.201	fig|6666666.88088.peg.1074	fig|6666666.88099.peg.492	fig|6666666.88089.peg.961	fig|6666666.88090.peg.501	fig|6666666.88091.peg.1015	fig|6666666.88093.peg.476	fig|6666666.88094.peg.1015	fig|6666666.88095.peg.225	fig|6666666.88096.peg.476	fig|6666666.88097.peg.1018
221	SUB0015	fig|6666666.88081.peg.434	fig|6666666.88086.peg.1536	fig|6666666.88088.peg.642	fig|6666666.88099.peg.1800	fig|6666666.88089.peg.409	fig|6666666.88090.peg.1848	fig|6666666.88091.peg.487	fig|6666666.88093.peg.1817	fig|6666666.88094.peg.489	fig|6666666.88095.peg.1914	fig|6666666.88096.peg.1817	fig|6666666.88097.peg.533
222	SUB0633	fig|6666666.88081.peg.1100	fig|6666666.88086.peg.305	fig|6666666.88088.peg.1177	fig|6666666.88099.peg.593	fig|6666666.88089.peg.1062	fig|6666666.88090.peg.603	fig|6666666.88091.peg.1116	fig|6666666.88093.peg.577	fig|6666666.88094.peg.1116	fig|6666666.88095.peg.584	fig|6666666.88096.peg.577	fig|6666666.88097.peg.1119
223	SUB0828	fig|6666666.88081.peg.1284	fig|6666666.88086.peg.488	fig|6666666.88088.peg.1357	fig|6666666.88099.peg.778	fig|6666666.88089.peg.1248	fig|6666666.88090.peg.801	fig|6666666.88091.peg.1298	fig|6666666.88093.peg.774	fig|6666666.88094.peg.1296	fig|6666666.88095.peg.764	fig|6666666.88096.peg.774	fig|6666666.88097.peg.1301
224	SUB0637	fig|6666666.88081.peg.1104	fig|6666666.88086.peg.309	fig|6666666.88088.peg.1181	fig|6666666.88099.peg.597	fig|6666666.88089.peg.1066	fig|6666666.88090.peg.607	fig|6666666.88091.peg.1120	fig|6666666.88093.peg.581	fig|6666666.88094.peg.1120	fig|6666666.88095.peg.588	fig|6666666.88096.peg.581	fig|6666666.88097.peg.1123
225	SUB0771	fig|6666666.88081.peg.1238	fig|6666666.88086.peg.442	fig|6666666.88088.peg.1314	fig|6666666.88099.peg.731	fig|6666666.88089.peg.1201	fig|6666666.88090.peg.754	fig|6666666.88091.peg.1255	fig|6666666.88093.peg.728	fig|6666666.88094.peg.1253	fig|6666666.88095.peg.721	fig|6666666.88096.peg.728	fig|6666666.88097.peg.1258
226	SUB0923	fig|6666666.88081.peg.1378	fig|6666666.88086.peg.579	fig|6666666.88088.peg.1451	fig|6666666.88099.peg.868	fig|6666666.88089.peg.1339	fig|6666666.88090.peg.896	fig|6666666.88091.peg.1388	fig|6666666.88093.peg.864	fig|6666666.88094.peg.1387	fig|6666666.88095.peg.857	fig|6666666.88096.peg.864	fig|6666666.88097.peg.1393
227	SUB0312	fig|6666666.88081.peg.780	fig|6666666.88086.peg.1789	fig|6666666.88088.peg.869	fig|6666666.88099.peg.261	fig|6666666.88089.peg.732	fig|6666666.88090.peg.286	fig|6666666.88091.peg.755	fig|6666666.88093.peg.246	fig|6666666.88094.peg.756	fig|6666666.88095.peg.572	fig|6666666.88096.peg.246	fig|6666666.88097.peg.786
228	SUB0991	fig|6666666.88081.peg.1446	fig|6666666.88086.peg.646	fig|6666666.88088.peg.1519	fig|6666666.88099.peg.936	fig|6666666.88089.peg.1407	fig|6666666.88090.peg.964	fig|6666666.88091.peg.1456	fig|6666666.88093.peg.932	fig|6666666.88094.peg.1455	fig|6666666.88095.peg.925	fig|6666666.88096.peg.932	fig|6666666.88097.peg.1461
229	SUB1724	fig|6666666.88081.peg.280	fig|6666666.88086.peg.1403	fig|6666666.88088.peg.489	fig|6666666.88099.peg.1650	fig|6666666.88089.peg.277	fig|6666666.88090.peg.1699	fig|6666666.88091.peg.335	fig|6666666.88093.peg.1631	fig|6666666.88094.peg.306	fig|6666666.88095.peg.1746	fig|6666666.88096.peg.1631	fig|6666666.88097.peg.401
230	SUB0573	fig|6666666.88081.peg.1043	fig|6666666.88086.peg.245	fig|6666666.88088.peg.1118	fig|6666666.88099.peg.535	fig|6666666.88089.peg.1004	fig|6666666.88090.peg.545	fig|6666666.88091.peg.1058	fig|6666666.88093.peg.519	fig|6666666.88094.peg.1058	fig|6666666.88095.peg.182	fig|6666666.88096.peg.519	fig|6666666.88097.peg.1062
231	SUB0028	fig|6666666.88081.peg.448	fig|6666666.88086.peg.1548	fig|6666666.88088.peg.11	fig|6666666.88099.peg.11	fig|6666666.88089.peg.423	fig|6666666.88090.peg.11	fig|6666666.88091.peg.499	fig|6666666.88093.peg.12	fig|6666666.88094.peg.501	fig|6666666.88095.peg.507	fig|6666666.88096.peg.12	fig|6666666.88097.peg.11
232	SUB0693	fig|6666666.88081.peg.1160	fig|6666666.88086.peg.365	fig|6666666.88088.peg.1236	fig|6666666.88099.peg.653	fig|6666666.88089.peg.1123	fig|6666666.88090.peg.676	fig|6666666.88091.peg.1177	fig|6666666.88093.peg.641	fig|6666666.88094.peg.1175	fig|6666666.88095.peg.643	fig|6666666.88096.peg.641	fig|6666666.88097.peg.1180
233	SUB1112	fig|6666666.88081.peg.1569	fig|6666666.88086.peg.764	fig|6666666.88088.peg.1650	fig|6666666.88099.peg.1057	fig|6666666.88089.peg.1527	fig|6666666.88090.peg.1089	fig|6666666.88091.peg.1582	fig|6666666.88093.peg.1051	fig|6666666.88094.peg.1574	fig|6666666.88095.peg.1054	fig|6666666.88096.peg.1051	fig|6666666.88097.peg.1585
234	SUB1846	fig|6666666.88081.peg.396	fig|6666666.88086.peg.1497	fig|6666666.88088.peg.603	fig|6666666.88099.peg.1762	fig|6666666.88089.peg.371	fig|6666666.88090.peg.1810	fig|6666666.88091.peg.449	fig|6666666.88093.peg.1779	fig|6666666.88094.peg.451	fig|6666666.88095.peg.1876	fig|6666666.88096.peg.1779	fig|6666666.88097.peg.495
235	SUB0894	fig|6666666.88081.peg.1345	fig|6666666.88086.peg.548	fig|6666666.88088.peg.1422	fig|6666666.88099.peg.839	fig|6666666.88089.peg.1309	fig|6666666.88090.peg.867	fig|6666666.88091.peg.1359	fig|6666666.88093.peg.835	fig|6666666.88094.peg.1357	fig|6666666.88095.peg.824	fig|6666666.88096.peg.835	fig|6666666.88097.peg.1362
236	SUB0055	fig|6666666.88081.peg.463	fig|6666666.88086.peg.1564	fig|6666666.88088.peg.33	fig|6666666.88099.peg.28	fig|6666666.88089.peg.437	fig|6666666.88090.peg.24	fig|6666666.88091.peg.513	fig|6666666.88093.peg.27	fig|6666666.88094.peg.515	fig|6666666.88095.peg.464	fig|6666666.88096.peg.27	fig|6666666.88097.peg.547
237	SUB0103	fig|6666666.88081.peg.507	fig|6666666.88086.peg.1608	fig|6666666.88088.peg.656	fig|6666666.88099.peg.71	fig|6666666.88089.peg.544	fig|6666666.88090.peg.84	fig|6666666.88091.peg.565	fig|6666666.88093.peg.75	fig|6666666.88094.peg.569	fig|6666666.88095.peg.11	fig|6666666.88096.peg.75	fig|6666666.88097.peg.601
238	SUB0398	fig|6666666.88081.peg.878	fig|6666666.88086.peg.58	fig|6666666.88088.peg.953	fig|6666666.88099.peg.346	fig|6666666.88089.peg.817	fig|6666666.88090.peg.384	fig|6666666.88091.peg.871	fig|6666666.88093.peg.332	fig|6666666.88094.peg.871	fig|6666666.88095.peg.369	fig|6666666.88096.peg.332	fig|6666666.88097.peg.873
239	SUB1564	fig|6666666.88081.peg.107	fig|6666666.88086.peg.1251	fig|6666666.88088.peg.323	fig|6666666.88099.peg.1516	fig|6666666.88089.peg.132	fig|6666666.88090.peg.1546	fig|6666666.88091.peg.189	fig|6666666.88093.peg.1496	fig|6666666.88094.peg.160	fig|6666666.88095.peg.1609	fig|6666666.88096.peg.1496	fig|6666666.88097.peg.262
240	SUB0706	fig|6666666.88081.peg.1173	fig|6666666.88086.peg.378	fig|6666666.88088.peg.1249	fig|6666666.88099.peg.666	fig|6666666.88089.peg.1136	fig|6666666.88090.peg.689	fig|6666666.88091.peg.1190	fig|6666666.88093.peg.662	fig|6666666.88094.peg.1188	fig|6666666.88095.peg.656	fig|6666666.88096.peg.662	fig|6666666.88097.peg.1193
241	SUB1388	fig|6666666.88081.peg.1836	fig|6666666.88086.peg.1036	fig|6666666.88088.peg.144	fig|6666666.88099.peg.1345	fig|6666666.88089.peg.1815	fig|6666666.88090.peg.1377	fig|6666666.88091.peg.1852	fig|6666666.88093.peg.1325	fig|6666666.88094.peg.1835	fig|6666666.88095.peg.1387	fig|6666666.88096.peg.1325	fig|6666666.88097.peg.93
242	SUB1683	fig|6666666.88081.peg.240	fig|6666666.88086.peg.1364	fig|6666666.88088.peg.446	fig|6666666.88099.peg.1609	fig|6666666.88089.peg.236	fig|6666666.88090.peg.1656	fig|6666666.88091.peg.294	fig|6666666.88093.peg.1590	fig|6666666.88094.peg.265	fig|6666666.88095.peg.1705	fig|6666666.88096.peg.1590	fig|6666666.88097.peg.360
243	SUB0723	fig|6666666.88081.peg.1190	fig|6666666.88086.peg.395	fig|6666666.88088.peg.1266	fig|6666666.88099.peg.683	fig|6666666.88089.peg.1153	fig|6666666.88090.peg.706	fig|6666666.88091.peg.1207	fig|6666666.88093.peg.679	fig|6666666.88094.peg.1205	fig|6666666.88095.peg.673	fig|6666666.88096.peg.679	fig|6666666.88097.peg.1210
244	SUB0384	fig|6666666.88081.peg.864	fig|6666666.88086.peg.44	fig|6666666.88088.peg.939	fig|6666666.88099.peg.332	fig|6666666.88089.peg.803	fig|6666666.88090.peg.370	fig|6666666.88091.peg.857	fig|6666666.88093.peg.318	fig|6666666.88094.peg.857	fig|6666666.88095.peg.383	fig|6666666.88096.peg.318	fig|6666666.88097.peg.859
245	SUB1392	fig|6666666.88081.peg.1840	fig|6666666.88086.peg.1040	fig|6666666.88088.peg.148	fig|6666666.88099.peg.1349	fig|6666666.88089.peg.1819	fig|6666666.88090.peg.1381	fig|6666666.88091.peg.1856	fig|6666666.88093.peg.1329	fig|6666666.88094.peg.1839	fig|6666666.88095.peg.1391	fig|6666666.88096.peg.1329	fig|6666666.88097.peg.97
246	SUB1225	fig|6666666.88081.peg.1676	fig|6666666.88086.peg.876	fig|6666666.88088.peg.1811	fig|6666666.88099.peg.1169	fig|6666666.88089.peg.1638	fig|6666666.88090.peg.1207	fig|6666666.88091.peg.1693	fig|6666666.88093.peg.1148	fig|6666666.88094.peg.1675	fig|6666666.88095.peg.1227	fig|6666666.88096.peg.1148	fig|6666666.88097.peg.1696
247	SUB0156	fig|6666666.88081.peg.564	fig|6666666.88086.peg.1656	fig|6666666.88088.peg.719	fig|6666666.88099.peg.122	fig|6666666.88089.peg.595	fig|6666666.88090.peg.141	fig|6666666.88091.peg.617	fig|6666666.88093.peg.126	fig|6666666.88094.peg.620	fig|6666666.88095.peg.62	fig|6666666.88096.peg.126	fig|6666666.88097.peg.652
248	SUB0434	fig|6666666.88081.peg.914	fig|6666666.88086.peg.94	fig|6666666.88088.peg.989	fig|6666666.88099.peg.382	fig|6666666.88089.peg.853	fig|6666666.88090.peg.420	fig|6666666.88091.peg.907	fig|6666666.88093.peg.368	fig|6666666.88094.peg.907	fig|6666666.88095.peg.333	fig|6666666.88096.peg.368	fig|6666666.88097.peg.909
249	SUB0670	fig|6666666.88081.peg.1137	fig|6666666.88086.peg.342	fig|6666666.88088.peg.1213	fig|6666666.88099.peg.630	fig|6666666.88089.peg.1100	fig|6666666.88090.peg.653	fig|6666666.88091.peg.1154	fig|6666666.88093.peg.618	fig|6666666.88094.peg.1152	fig|6666666.88095.peg.620	fig|6666666.88096.peg.618	fig|6666666.88097.peg.1157
250	SUB0665	fig|6666666.88081.peg.1132	fig|6666666.88086.peg.337	fig|6666666.88088.peg.1208	fig|6666666.88099.peg.624	fig|6666666.88089.peg.1095	fig|6666666.88090.peg.648	fig|6666666.88091.peg.1149	fig|6666666.88093.peg.613	fig|6666666.88094.peg.1147	fig|6666666.88095.peg.615	fig|6666666.88096.peg.613	fig|6666666.88097.peg.1152
251	SUB0110	fig|6666666.88081.peg.514	fig|6666666.88086.peg.1615	fig|6666666.88088.peg.663	fig|6666666.88099.peg.78	fig|6666666.88089.peg.551	fig|6666666.88090.peg.91	fig|6666666.88091.peg.572	fig|6666666.88093.peg.82	fig|6666666.88094.peg.576	fig|6666666.88095.peg.18	fig|6666666.88096.peg.82	fig|6666666.88097.peg.608
252	SUB1766	fig|6666666.88081.peg.317	fig|6666666.88086.peg.1441	fig|6666666.88088.peg.526	fig|6666666.88099.peg.1688	fig|6666666.88089.peg.315	fig|6666666.88090.peg.1737	fig|6666666.88091.peg.373	fig|6666666.88093.peg.1723	fig|6666666.88094.peg.395	fig|6666666.88095.peg.1783	fig|6666666.88096.peg.1723	fig|6666666.88097.peg.439
253	SUB1811	fig|6666666.88081.peg.362	fig|6666666.88086.peg.1486	fig|6666666.88088.peg.572	fig|6666666.88099.peg.1733	fig|6666666.88089.peg.360	fig|6666666.88090.peg.1783	fig|6666666.88091.peg.418	fig|6666666.88093.peg.1768	fig|6666666.88094.peg.440	fig|6666666.88095.peg.1829	fig|6666666.88096.peg.1768	fig|6666666.88097.peg.484
254	SUB0319	fig|6666666.88081.peg.787	fig|6666666.88086.peg.1796	fig|6666666.88088.peg.876	fig|6666666.88099.peg.268	fig|6666666.88089.peg.739	fig|6666666.88090.peg.294	fig|6666666.88091.peg.762	fig|6666666.88093.peg.253	fig|6666666.88094.peg.763	fig|6666666.88095.peg.418	fig|6666666.88096.peg.253	fig|6666666.88097.peg.793
255	SUB0815	fig|6666666.88081.peg.1271	fig|6666666.88086.peg.475	fig|6666666.88088.peg.1348	fig|6666666.88099.peg.765	fig|6666666.88089.peg.1235	fig|6666666.88090.peg.788	fig|6666666.88091.peg.1289	fig|6666666.88093.peg.761	fig|6666666.88094.peg.1287	fig|6666666.88095.peg.755	fig|6666666.88096.peg.761	fig|6666666.88097.peg.1292
256	SUB0542	fig|6666666.88081.peg.1012	fig|6666666.88086.peg.214	fig|6666666.88088.peg.1087	fig|6666666.88099.peg.504	fig|6666666.88089.peg.973	fig|6666666.88090.peg.513	fig|6666666.88091.peg.1027	fig|6666666.88093.peg.488	fig|6666666.88094.peg.1027	fig|6666666.88095.peg.213	fig|6666666.88096.peg.488	fig|6666666.88097.peg.1031
257	SUB0576	fig|6666666.88081.peg.1046	fig|6666666.88086.peg.248	fig|6666666.88088.peg.1121	fig|6666666.88099.peg.538	fig|6666666.88089.peg.1007	fig|6666666.88090.peg.548	fig|6666666.88091.peg.1061	fig|6666666.88093.peg.522	fig|6666666.88094.peg.1061	fig|6666666.88095.peg.179	fig|6666666.88096.peg.522	fig|6666666.88097.peg.1065
258	SUB1739	fig|6666666.88081.peg.295	fig|6666666.88086.peg.1418	fig|6666666.88088.peg.504	fig|6666666.88099.peg.1665	fig|6666666.88089.peg.292	fig|6666666.88090.peg.1714	fig|6666666.88091.peg.350	fig|6666666.88093.peg.1646	fig|6666666.88094.peg.321	fig|6666666.88095.peg.1761	fig|6666666.88096.peg.1646	fig|6666666.88097.peg.416
259	SUB1790	fig|6666666.88081.peg.341	fig|6666666.88086.peg.1465	fig|6666666.88088.peg.551	fig|6666666.88099.peg.1712	fig|6666666.88089.peg.339	fig|6666666.88090.peg.1762	fig|6666666.88091.peg.397	fig|6666666.88093.peg.1747	fig|6666666.88094.peg.419	fig|6666666.88095.peg.1807	fig|6666666.88096.peg.1747	fig|6666666.88097.peg.463
260	SUB0842	fig|6666666.88081.peg.1295	fig|6666666.88086.peg.499	fig|6666666.88088.peg.1368	fig|6666666.88099.peg.789	fig|6666666.88089.peg.1259	fig|6666666.88090.peg.812	fig|6666666.88091.peg.1309	fig|6666666.88093.peg.785	fig|6666666.88094.peg.1307	fig|6666666.88095.peg.775	fig|6666666.88096.peg.785	fig|6666666.88097.peg.1312
261	SUB0092	fig|6666666.88081.peg.498	fig|6666666.88086.peg.1599	fig|6666666.88088.peg.68	fig|6666666.88099.peg.62	fig|6666666.88089.peg.526	fig|6666666.88090.peg.58	fig|6666666.88091.peg.547	fig|6666666.88093.peg.61	fig|6666666.88094.peg.550	fig|6666666.88095.peg.499	fig|6666666.88096.peg.61	fig|6666666.88097.peg.582
262	SUB1245	fig|6666666.88081.peg.1695	fig|6666666.88086.peg.895	fig|6666666.88088.peg.1830	fig|6666666.88099.peg.1188	fig|6666666.88089.peg.1657	fig|6666666.88090.peg.1226	fig|6666666.88091.peg.1712	fig|6666666.88093.peg.1167	fig|6666666.88094.peg.1694	fig|6666666.88095.peg.1246	fig|6666666.88096.peg.1167	fig|6666666.88097.peg.1715
263	SUB1858	fig|6666666.88081.peg.408	fig|6666666.88086.peg.1509	fig|6666666.88088.peg.615	fig|6666666.88099.peg.1774	fig|6666666.88089.peg.383	fig|6666666.88090.peg.1822	fig|6666666.88091.peg.461	fig|6666666.88093.peg.1791	fig|6666666.88094.peg.463	fig|6666666.88095.peg.1888	fig|6666666.88096.peg.1791	fig|6666666.88097.peg.507
264	SUB0820	fig|6666666.88081.peg.1276	fig|6666666.88086.peg.480	fig|6666666.88088.peg.1353	fig|6666666.88099.peg.770	fig|6666666.88089.peg.1240	fig|6666666.88090.peg.793	fig|6666666.88091.peg.1294	fig|6666666.88093.peg.766	fig|6666666.88094.peg.1292	fig|6666666.88095.peg.760	fig|6666666.88096.peg.766	fig|6666666.88097.peg.1297
265	SUB0456	fig|6666666.88081.peg.936	fig|6666666.88086.peg.116	fig|6666666.88088.peg.1011	fig|6666666.88099.peg.404	fig|6666666.88089.peg.875	fig|6666666.88090.peg.442	fig|6666666.88091.peg.929	fig|6666666.88093.peg.390	fig|6666666.88094.peg.929	fig|6666666.88095.peg.311	fig|6666666.88096.peg.390	fig|6666666.88097.peg.931
266	SUB0548	fig|6666666.88081.peg.1018	fig|6666666.88086.peg.220	fig|6666666.88088.peg.1093	fig|6666666.88099.peg.510	fig|6666666.88089.peg.979	fig|6666666.88090.peg.520	fig|6666666.88091.peg.1033	fig|6666666.88093.peg.494	fig|6666666.88094.peg.1033	fig|6666666.88095.peg.207	fig|6666666.88096.peg.494	fig|6666666.88097.peg.1037
267	SUB1308	fig|6666666.88081.peg.1758	fig|6666666.88086.peg.959	fig|6666666.88088.peg.1894	fig|6666666.88099.peg.1251	fig|6666666.88089.peg.1721	fig|6666666.88090.peg.1290	fig|6666666.88091.peg.1776	fig|6666666.88093.peg.1230	fig|6666666.88094.peg.1757	fig|6666666.88095.peg.1309	fig|6666666.88096.peg.1230	fig|6666666.88097.peg.1841
268	SUB1359	fig|6666666.88081.peg.1806	fig|6666666.88086.peg.1008	fig|6666666.88088.peg.115	fig|6666666.88099.peg.1316	fig|6666666.88089.peg.1786	fig|6666666.88090.peg.1348	fig|6666666.88091.peg.1823	fig|6666666.88093.peg.1296	fig|6666666.88094.peg.1805	fig|6666666.88095.peg.1358	fig|6666666.88096.peg.1296	fig|6666666.88097.peg.64
269	SUB0411	fig|6666666.88081.peg.891	fig|6666666.88086.peg.71	fig|6666666.88088.peg.966	fig|6666666.88099.peg.359	fig|6666666.88089.peg.830	fig|6666666.88090.peg.397	fig|6666666.88091.peg.884	fig|6666666.88093.peg.345	fig|6666666.88094.peg.884	fig|6666666.88095.peg.356	fig|6666666.88096.peg.345	fig|6666666.88097.peg.886
270	SUB0082	fig|6666666.88081.peg.489	fig|6666666.88086.peg.1590	fig|6666666.88088.peg.59	fig|6666666.88099.peg.53	fig|6666666.88089.peg.517	fig|6666666.88090.peg.49	fig|6666666.88091.peg.538	fig|6666666.88093.peg.52	fig|6666666.88094.peg.541	fig|6666666.88095.peg.490	fig|6666666.88096.peg.52	fig|6666666.88097.peg.573
271	SUB1239	fig|6666666.88081.peg.1689	fig|6666666.88086.peg.889	fig|6666666.88088.peg.1824	fig|6666666.88099.peg.1182	fig|6666666.88089.peg.1651	fig|6666666.88090.peg.1220	fig|6666666.88091.peg.1706	fig|6666666.88093.peg.1161	fig|6666666.88094.peg.1688	fig|6666666.88095.peg.1240	fig|6666666.88096.peg.1161	fig|6666666.88097.peg.1709
272	SUB0639	fig|6666666.88081.peg.1106	fig|6666666.88086.peg.311	fig|6666666.88088.peg.1183	fig|6666666.88099.peg.599	fig|6666666.88089.peg.1068	fig|6666666.88090.peg.609	fig|6666666.88091.peg.1122	fig|6666666.88093.peg.583	fig|6666666.88094.peg.1122	fig|6666666.88095.peg.590	fig|6666666.88096.peg.583	fig|6666666.88097.peg.1125
273	SUB1299	fig|6666666.88081.peg.1749	fig|6666666.88086.peg.950	fig|6666666.88088.peg.1885	fig|6666666.88099.peg.1242	fig|6666666.88089.peg.1712	fig|6666666.88090.peg.1281	fig|6666666.88091.peg.1767	fig|6666666.88093.peg.1221	fig|6666666.88094.peg.1748	fig|6666666.88095.peg.1300	fig|6666666.88096.peg.1221	fig|6666666.88097.peg.1832
274	SUB1638	fig|6666666.88081.peg.199	fig|6666666.88086.peg.1320	fig|6666666.88088.peg.405	fig|6666666.88099.peg.1565	fig|6666666.88089.peg.192	fig|6666666.88090.peg.1614	fig|6666666.88091.peg.250	fig|6666666.88093.peg.1545	fig|6666666.88094.peg.221	fig|6666666.88095.peg.1663	fig|6666666.88096.peg.1545	fig|6666666.88097.peg.316
275	SUB1567	fig|6666666.88081.peg.110	fig|6666666.88086.peg.1254	fig|6666666.88088.peg.326	fig|6666666.88099.peg.1519	fig|6666666.88089.peg.135	fig|6666666.88090.peg.1549	fig|6666666.88091.peg.192	fig|6666666.88093.peg.1499	fig|6666666.88094.peg.163	fig|6666666.88095.peg.1612	fig|6666666.88096.peg.1499	fig|6666666.88097.peg.265
276	SUB0394	fig|6666666.88081.peg.874	fig|6666666.88086.peg.54	fig|6666666.88088.peg.949	fig|6666666.88099.peg.342	fig|6666666.88089.peg.813	fig|6666666.88090.peg.380	fig|6666666.88091.peg.867	fig|6666666.88093.peg.328	fig|6666666.88094.peg.867	fig|6666666.88095.peg.373	fig|6666666.88096.peg.328	fig|6666666.88097.peg.869
277	SUB1113	fig|6666666.88081.peg.1570	fig|6666666.88086.peg.765	fig|6666666.88088.peg.1651	fig|6666666.88099.peg.1058	fig|6666666.88089.peg.1528	fig|6666666.88090.peg.1090	fig|6666666.88091.peg.1583	fig|6666666.88093.peg.1052	fig|6666666.88094.peg.1575	fig|6666666.88095.peg.1055	fig|6666666.88096.peg.1052	fig|6666666.88097.peg.1586
278	SUB1785	fig|6666666.88081.peg.336	fig|6666666.88086.peg.1460	fig|6666666.88088.peg.546	fig|6666666.88099.peg.1707	fig|6666666.88089.peg.334	fig|6666666.88090.peg.1757	fig|6666666.88091.peg.392	fig|6666666.88093.peg.1742	fig|6666666.88094.peg.414	fig|6666666.88095.peg.1802	fig|6666666.88096.peg.1742	fig|6666666.88097.peg.458
279	SUB1648	fig|6666666.88081.peg.209	fig|6666666.88086.peg.1330	fig|6666666.88088.peg.414	fig|6666666.88099.peg.1575	fig|6666666.88089.peg.202	fig|6666666.88090.peg.1624	fig|6666666.88091.peg.260	fig|6666666.88093.peg.1556	fig|6666666.88094.peg.231	fig|6666666.88095.peg.1673	fig|6666666.88096.peg.1556	fig|6666666.88097.peg.326
280	SUB1084	fig|6666666.88081.peg.1538	fig|6666666.88086.peg.734	fig|6666666.88088.peg.1615	fig|6666666.88099.peg.1028	fig|6666666.88089.peg.1499	fig|6666666.88090.peg.1056	fig|6666666.88091.peg.1552	fig|6666666.88093.peg.1023	fig|6666666.88094.peg.1547	fig|6666666.88095.peg.1021	fig|6666666.88096.peg.1023	fig|6666666.88097.peg.1553
281	SUB1393	fig|6666666.88081.peg.1841	fig|6666666.88086.peg.1041	fig|6666666.88088.peg.149	fig|6666666.88099.peg.1350	fig|6666666.88089.peg.1820	fig|6666666.88090.peg.1382	fig|6666666.88091.peg.1857	fig|6666666.88093.peg.1330	fig|6666666.88094.peg.1840	fig|6666666.88095.peg.1392	fig|6666666.88096.peg.1330	fig|6666666.88097.peg.98
282	SUB0775	fig|6666666.88081.peg.1242	fig|6666666.88086.peg.446	fig|6666666.88088.peg.1319	fig|6666666.88099.peg.735	fig|6666666.88089.peg.1205	fig|6666666.88090.peg.759	fig|6666666.88091.peg.1259	fig|6666666.88093.peg.732	fig|6666666.88094.peg.1257	fig|6666666.88095.peg.725	fig|6666666.88096.peg.732	fig|6666666.88097.peg.1262
283	SUB0424	fig|6666666.88081.peg.904	fig|6666666.88086.peg.84	fig|6666666.88088.peg.979	fig|6666666.88099.peg.372	fig|6666666.88089.peg.843	fig|6666666.88090.peg.410	fig|6666666.88091.peg.897	fig|6666666.88093.peg.358	fig|6666666.88094.peg.897	fig|6666666.88095.peg.343	fig|6666666.88096.peg.358	fig|6666666.88097.peg.899
284	SUB1492	fig|6666666.88081.peg.36	fig|6666666.88086.peg.1181	fig|6666666.88088.peg.245	fig|6666666.88099.peg.1445	fig|6666666.88089.peg.61	fig|6666666.88090.peg.1469	fig|6666666.88091.peg.61	fig|6666666.88093.peg.1425	fig|6666666.88094.peg.36	fig|6666666.88095.peg.1486	fig|6666666.88096.peg.1425	fig|6666666.88097.peg.191
285	SUB0094	fig|6666666.88081.peg.500	fig|6666666.88086.peg.1601	fig|6666666.88088.peg.70	fig|6666666.88099.peg.64	fig|6666666.88089.peg.528	fig|6666666.88090.peg.60	fig|6666666.88091.peg.549	fig|6666666.88093.peg.63	fig|6666666.88094.peg.552	fig|6666666.88095.peg.501	fig|6666666.88096.peg.63	fig|6666666.88097.peg.584
286	SUB1331	fig|6666666.88081.peg.1780	fig|6666666.88086.peg.981	fig|6666666.88088.peg.1916	fig|6666666.88099.peg.1273	fig|6666666.88089.peg.1743	fig|6666666.88090.peg.1312	fig|6666666.88091.peg.1798	fig|6666666.88093.peg.1252	fig|6666666.88094.peg.1779	fig|6666666.88095.peg.1331	fig|6666666.88096.peg.1252	fig|6666666.88097.peg.32
287	SUB1125	fig|6666666.88081.peg.1582	fig|6666666.88086.peg.777	fig|6666666.88088.peg.1663	fig|6666666.88099.peg.1070	fig|6666666.88089.peg.1540	fig|6666666.88090.peg.1102	fig|6666666.88091.peg.1595	fig|6666666.88093.peg.1064	fig|6666666.88094.peg.1587	fig|6666666.88095.peg.1067	fig|6666666.88096.peg.1064	fig|6666666.88097.peg.1598
288	SUB0928	fig|6666666.88081.peg.1383	fig|6666666.88086.peg.583	fig|6666666.88088.peg.1456	fig|6666666.88099.peg.873	fig|6666666.88089.peg.1344	fig|6666666.88090.peg.901	fig|6666666.88091.peg.1393	fig|6666666.88093.peg.869	fig|6666666.88094.peg.1392	fig|6666666.88095.peg.862	fig|6666666.88096.peg.869	fig|6666666.88097.peg.1398
289	SUB0425	fig|6666666.88081.peg.905	fig|6666666.88086.peg.85	fig|6666666.88088.peg.980	fig|6666666.88099.peg.373	fig|6666666.88089.peg.844	fig|6666666.88090.peg.411	fig|6666666.88091.peg.898	fig|6666666.88093.peg.359	fig|6666666.88094.peg.898	fig|6666666.88095.peg.342	fig|6666666.88096.peg.359	fig|6666666.88097.peg.900
290	SUB0843	fig|6666666.88081.peg.1296	fig|6666666.88086.peg.500	fig|6666666.88088.peg.1369	fig|6666666.88099.peg.790	fig|6666666.88089.peg.1260	fig|6666666.88090.peg.813	fig|6666666.88091.peg.1310	fig|6666666.88093.peg.786	fig|6666666.88094.peg.1308	fig|6666666.88095.peg.776	fig|6666666.88096.peg.786	fig|6666666.88097.peg.1313
291	SUB1482	fig|6666666.88081.peg.28	fig|6666666.88086.peg.1173	fig|6666666.88088.peg.237	fig|6666666.88099.peg.1437	fig|6666666.88089.peg.53	fig|6666666.88090.peg.1461	fig|6666666.88091.peg.53	fig|6666666.88093.peg.1417	fig|6666666.88094.peg.28	fig|6666666.88095.peg.1478	fig|6666666.88096.peg.1417	fig|6666666.88097.peg.183
292	SUB1219	fig|6666666.88081.peg.1671	fig|6666666.88086.peg.870	fig|6666666.88088.peg.1805	fig|6666666.88099.peg.1164	fig|6666666.88089.peg.1633	fig|6666666.88090.peg.1202	fig|6666666.88091.peg.1688	fig|6666666.88093.peg.1143	fig|6666666.88094.peg.1670	fig|6666666.88095.peg.1222	fig|6666666.88096.peg.1143	fig|6666666.88097.peg.1691
293	SUB0330	fig|6666666.88081.peg.796	fig|6666666.88086.peg.1809	fig|6666666.88088.peg.886	fig|6666666.88099.peg.280	fig|6666666.88089.peg.751	fig|6666666.88090.peg.306	fig|6666666.88091.peg.775	fig|6666666.88093.peg.266	fig|6666666.88094.peg.776	fig|6666666.88095.peg.431	fig|6666666.88096.peg.266	fig|6666666.88097.peg.805
294	SUB0954	fig|6666666.88081.peg.1409	fig|6666666.88086.peg.609	fig|6666666.88088.peg.1482	fig|6666666.88099.peg.899	fig|6666666.88089.peg.1370	fig|6666666.88090.peg.927	fig|6666666.88091.peg.1419	fig|6666666.88093.peg.895	fig|6666666.88094.peg.1418	fig|6666666.88095.peg.888	fig|6666666.88096.peg.895	fig|6666666.88097.peg.1424
295	SUB1867	fig|6666666.88081.peg.417	fig|6666666.88086.peg.1519	fig|6666666.88088.peg.625	fig|6666666.88099.peg.1783	fig|6666666.88089.peg.392	fig|6666666.88090.peg.1831	fig|6666666.88091.peg.470	fig|6666666.88093.peg.1800	fig|6666666.88094.peg.472	fig|6666666.88095.peg.1897	fig|6666666.88096.peg.1800	fig|6666666.88097.peg.516
296	SUB1106	fig|6666666.88081.peg.1563	fig|6666666.88086.peg.758	fig|6666666.88088.peg.1643	fig|6666666.88099.peg.1051	fig|6666666.88089.peg.1521	fig|6666666.88090.peg.1082	fig|6666666.88091.peg.1576	fig|6666666.88093.peg.1045	fig|6666666.88094.peg.1568	fig|6666666.88095.peg.1048	fig|6666666.88096.peg.1045	fig|6666666.88097.peg.1579
297	SUB0975	fig|6666666.88081.peg.1430	fig|6666666.88086.peg.630	fig|6666666.88088.peg.1503	fig|6666666.88099.peg.920	fig|6666666.88089.peg.1391	fig|6666666.88090.peg.948	fig|6666666.88091.peg.1440	fig|6666666.88093.peg.916	fig|6666666.88094.peg.1439	fig|6666666.88095.peg.909	fig|6666666.88096.peg.916	fig|6666666.88097.peg.1445
298	SUB0719	fig|6666666.88081.peg.1186	fig|6666666.88086.peg.391	fig|6666666.88088.peg.1262	fig|6666666.88099.peg.679	fig|6666666.88089.peg.1149	fig|6666666.88090.peg.702	fig|6666666.88091.peg.1203	fig|6666666.88093.peg.675	fig|6666666.88094.peg.1201	fig|6666666.88095.peg.669	fig|6666666.88096.peg.675	fig|6666666.88097.peg.1206
299	SUB1757	fig|6666666.88081.peg.308	fig|6666666.88086.peg.1432	fig|6666666.88088.peg.517	fig|6666666.88099.peg.1679	fig|6666666.88089.peg.306	fig|6666666.88090.peg.1728	fig|6666666.88091.peg.364	fig|6666666.88093.peg.1714	fig|6666666.88094.peg.386	fig|6666666.88095.peg.1774	fig|6666666.88096.peg.1714	fig|6666666.88097.peg.430
300	SUB1167	fig|6666666.88081.peg.1625	fig|6666666.88086.peg.820	fig|6666666.88088.peg.1706	fig|6666666.88099.peg.1113	fig|6666666.88089.peg.1583	fig|6666666.88090.peg.1145	fig|6666666.88091.peg.1638	fig|6666666.88093.peg.1107	fig|6666666.88094.peg.1630	fig|6666666.88095.peg.1110	fig|6666666.88096.peg.1107	fig|6666666.88097.peg.1641
301	SUB1124	fig|6666666.88081.peg.1581	fig|6666666.88086.peg.776	fig|6666666.88088.peg.1662	fig|6666666.88099.peg.1069	fig|6666666.88089.peg.1539	fig|6666666.88090.peg.1101	fig|6666666.88091.peg.1594	fig|6666666.88093.peg.1063	fig|6666666.88094.peg.1586	fig|6666666.88095.peg.1066	fig|6666666.88096.peg.1063	fig|6666666.88097.peg.1597
302	SUB0963	fig|6666666.88081.peg.1418	fig|6666666.88086.peg.618	fig|6666666.88088.peg.1491	fig|6666666.88099.peg.908	fig|6666666.88089.peg.1379	fig|6666666.88090.peg.936	fig|6666666.88091.peg.1428	fig|6666666.88093.peg.904	fig|6666666.88094.peg.1427	fig|6666666.88095.peg.897	fig|6666666.88096.peg.904	fig|6666666.88097.peg.1433
303	SUB1405	fig|6666666.88081.peg.1853	fig|6666666.88086.peg.1053	fig|6666666.88088.peg.161	fig|6666666.88099.peg.1362	fig|6666666.88089.peg.1832	fig|6666666.88090.peg.1394	fig|6666666.88091.peg.1869	fig|6666666.88093.peg.1342	fig|6666666.88094.peg.1852	fig|6666666.88095.peg.1404	fig|6666666.88096.peg.1342	fig|6666666.88097.peg.110
304	SUB1764	fig|6666666.88081.peg.315	fig|6666666.88086.peg.1439	fig|6666666.88088.peg.524	fig|6666666.88099.peg.1686	fig|6666666.88089.peg.313	fig|6666666.88090.peg.1735	fig|6666666.88091.peg.371	fig|6666666.88093.peg.1721	fig|6666666.88094.peg.393	fig|6666666.88095.peg.1781	fig|6666666.88096.peg.1721	fig|6666666.88097.peg.437
305	SUB0410	fig|6666666.88081.peg.890	fig|6666666.88086.peg.70	fig|6666666.88088.peg.965	fig|6666666.88099.peg.358	fig|6666666.88089.peg.829	fig|6666666.88090.peg.396	fig|6666666.88091.peg.883	fig|6666666.88093.peg.344	fig|6666666.88094.peg.883	fig|6666666.88095.peg.357	fig|6666666.88096.peg.344	fig|6666666.88097.peg.885
306	SUB1293	fig|6666666.88081.peg.1743	fig|6666666.88086.peg.944	fig|6666666.88088.peg.1879	fig|6666666.88099.peg.1236	fig|6666666.88089.peg.1706	fig|6666666.88090.peg.1275	fig|6666666.88091.peg.1761	fig|6666666.88093.peg.1215	fig|6666666.88094.peg.1742	fig|6666666.88095.peg.1294	fig|6666666.88096.peg.1215	fig|6666666.88097.peg.1826
307	SUB1725	fig|6666666.88081.peg.281	fig|6666666.88086.peg.1404	fig|6666666.88088.peg.490	fig|6666666.88099.peg.1651	fig|6666666.88089.peg.278	fig|6666666.88090.peg.1700	fig|6666666.88091.peg.336	fig|6666666.88093.peg.1632	fig|6666666.88094.peg.307	fig|6666666.88095.peg.1747	fig|6666666.88096.peg.1632	fig|6666666.88097.peg.402
308	SUB0189	fig|6666666.88081.peg.610	fig|6666666.88086.peg.1688	fig|6666666.88088.peg.765	fig|6666666.88099.peg.152	fig|6666666.88089.peg.627	fig|6666666.88090.peg.180	fig|6666666.88091.peg.649	fig|6666666.88093.peg.156	fig|6666666.88094.peg.653	fig|6666666.88095.peg.94	fig|6666666.88096.peg.156	fig|6666666.88097.peg.682
309	SUB1691	fig|6666666.88081.peg.248	fig|6666666.88086.peg.1372	fig|6666666.88088.peg.455	fig|6666666.88099.peg.1617	fig|6666666.88089.peg.244	fig|6666666.88090.peg.1664	fig|6666666.88091.peg.302	fig|6666666.88093.peg.1598	fig|6666666.88094.peg.273	fig|6666666.88095.peg.1713	fig|6666666.88096.peg.1598	fig|6666666.88097.peg.368
310	SUB0641	fig|6666666.88081.peg.1108	fig|6666666.88086.peg.313	fig|6666666.88088.peg.1185	fig|6666666.88099.peg.601	fig|6666666.88089.peg.1070	fig|6666666.88090.peg.611	fig|6666666.88091.peg.1124	fig|6666666.88093.peg.585	fig|6666666.88094.peg.1124	fig|6666666.88095.peg.592	fig|6666666.88096.peg.585	fig|6666666.88097.peg.1127
311	SUB0973	fig|6666666.88081.peg.1428	fig|6666666.88086.peg.628	fig|6666666.88088.peg.1501	fig|6666666.88099.peg.918	fig|6666666.88089.peg.1389	fig|6666666.88090.peg.946	fig|6666666.88091.peg.1438	fig|6666666.88093.peg.914	fig|6666666.88094.peg.1437	fig|6666666.88095.peg.907	fig|6666666.88096.peg.914	fig|6666666.88097.peg.1443
312	SUB0273	fig|6666666.88081.peg.745	fig|6666666.88086.peg.1754	fig|6666666.88088.peg.842	fig|6666666.88099.peg.224	fig|6666666.88089.peg.694	fig|6666666.88090.peg.255	fig|6666666.88091.peg.717	fig|6666666.88093.peg.224	fig|6666666.88094.peg.731	fig|6666666.88095.peg.547	fig|6666666.88096.peg.224	fig|6666666.88097.peg.749
313	SUB0125	fig|6666666.88081.peg.529	fig|6666666.88086.peg.1630	fig|6666666.88088.peg.678	fig|6666666.88099.peg.93	fig|6666666.88089.peg.566	fig|6666666.88090.peg.106	fig|6666666.88091.peg.587	fig|6666666.88093.peg.97	fig|6666666.88094.peg.591	fig|6666666.88095.peg.33	fig|6666666.88096.peg.97	fig|6666666.88097.peg.623
314	SUB1681	fig|6666666.88081.peg.238	fig|6666666.88086.peg.1362	fig|6666666.88088.peg.444	fig|6666666.88099.peg.1607	fig|6666666.88089.peg.234	fig|6666666.88090.peg.1654	fig|6666666.88091.peg.292	fig|6666666.88093.peg.1588	fig|6666666.88094.peg.263	fig|6666666.88095.peg.1703	fig|6666666.88096.peg.1588	fig|6666666.88097.peg.358
315	SUB1530	fig|6666666.88081.peg.73	fig|6666666.88086.peg.1219	fig|6666666.88088.peg.283	fig|6666666.88099.peg.1483	fig|6666666.88089.peg.99	fig|6666666.88090.peg.1507	fig|6666666.88091.peg.99	fig|6666666.88093.peg.1463	fig|6666666.88094.peg.74	fig|6666666.88095.peg.1524	fig|6666666.88096.peg.1463	fig|6666666.88097.peg.229
316	SUB1707	fig|6666666.88081.peg.264	fig|6666666.88086.peg.1388	fig|6666666.88088.peg.473	fig|6666666.88099.peg.1633	fig|6666666.88089.peg.260	fig|6666666.88090.peg.1683	fig|6666666.88091.peg.318	fig|6666666.88093.peg.1614	fig|6666666.88094.peg.289	fig|6666666.88095.peg.1729	fig|6666666.88096.peg.1614	fig|6666666.88097.peg.384
317	SUB0754	fig|6666666.88081.peg.1221	fig|6666666.88086.peg.425	fig|6666666.88088.peg.1297	fig|6666666.88099.peg.714	fig|6666666.88089.peg.1184	fig|6666666.88090.peg.737	fig|6666666.88091.peg.1238	fig|6666666.88093.peg.710	fig|6666666.88094.peg.1236	fig|6666666.88095.peg.704	fig|6666666.88096.peg.710	fig|6666666.88097.peg.1241
318	SUB1303	fig|6666666.88081.peg.1753	fig|6666666.88086.peg.954	fig|6666666.88088.peg.1889	fig|6666666.88099.peg.1246	fig|6666666.88089.peg.1716	fig|6666666.88090.peg.1285	fig|6666666.88091.peg.1771	fig|6666666.88093.peg.1225	fig|6666666.88094.peg.1752	fig|6666666.88095.peg.1304	fig|6666666.88096.peg.1225	fig|6666666.88097.peg.1836
319	SUB0311	fig|6666666.88081.peg.779	fig|6666666.88086.peg.1788	fig|6666666.88088.peg.868	fig|6666666.88099.peg.260	fig|6666666.88089.peg.731	fig|6666666.88090.peg.285	fig|6666666.88091.peg.754	fig|6666666.88093.peg.245	fig|6666666.88094.peg.755	fig|6666666.88095.peg.571	fig|6666666.88096.peg.245	fig|6666666.88097.peg.785
320	SUB0206	fig|6666666.88081.peg.627	fig|6666666.88086.peg.1704	fig|6666666.88088.peg.773	fig|6666666.88099.peg.168	fig|6666666.88089.peg.644	fig|6666666.88090.peg.188	fig|6666666.88091.peg.666	fig|6666666.88093.peg.173	fig|6666666.88094.peg.670	fig|6666666.88095.peg.111	fig|6666666.88096.peg.173	fig|6666666.88097.peg.699
321	SUB1265	fig|6666666.88081.peg.1715	fig|6666666.88086.peg.916	fig|6666666.88088.peg.1851	fig|6666666.88099.peg.1208	fig|6666666.88089.peg.1678	fig|6666666.88090.peg.1247	fig|6666666.88091.peg.1733	fig|6666666.88093.peg.1187	fig|6666666.88094.peg.1714	fig|6666666.88095.peg.1266	fig|6666666.88096.peg.1187	fig|6666666.88097.peg.1736
322	SUB1613	fig|6666666.88081.peg.175	fig|6666666.88086.peg.1296	fig|6666666.88088.peg.381	fig|6666666.88099.peg.1541	fig|6666666.88089.peg.168	fig|6666666.88090.peg.1590	fig|6666666.88091.peg.226	fig|6666666.88093.peg.1521	fig|6666666.88094.peg.197	fig|6666666.88095.peg.1639	fig|6666666.88096.peg.1521	fig|6666666.88097.peg.292
323	SUB0368	fig|6666666.88081.peg.849	fig|6666666.88086.peg.31	fig|6666666.88088.peg.924	fig|6666666.88099.peg.318	fig|6666666.88089.peg.789	fig|6666666.88090.peg.353	fig|6666666.88091.peg.843	fig|6666666.88093.peg.304	fig|6666666.88094.peg.843	fig|6666666.88095.peg.398	fig|6666666.88096.peg.304	fig|6666666.88097.peg.843
324	SUB1291	fig|6666666.88081.peg.1741	fig|6666666.88086.peg.942	fig|6666666.88088.peg.1877	fig|6666666.88099.peg.1234	fig|6666666.88089.peg.1704	fig|6666666.88090.peg.1273	fig|6666666.88091.peg.1759	fig|6666666.88093.peg.1213	fig|6666666.88094.peg.1740	fig|6666666.88095.peg.1292	fig|6666666.88096.peg.1213	fig|6666666.88097.peg.1824
325	SUB0423	fig|6666666.88081.peg.903	fig|6666666.88086.peg.83	fig|6666666.88088.peg.978	fig|6666666.88099.peg.371	fig|6666666.88089.peg.842	fig|6666666.88090.peg.409	fig|6666666.88091.peg.896	fig|6666666.88093.peg.357	fig|6666666.88094.peg.896	fig|6666666.88095.peg.344	fig|6666666.88096.peg.357	fig|6666666.88097.peg.898
326	SUB1654	fig|6666666.88081.peg.215	fig|6666666.88086.peg.1336	fig|6666666.88088.peg.420	fig|6666666.88099.peg.1581	fig|6666666.88089.peg.208	fig|6666666.88090.peg.1630	fig|6666666.88091.peg.266	fig|6666666.88093.peg.1562	fig|6666666.88094.peg.237	fig|6666666.88095.peg.1679	fig|6666666.88096.peg.1562	fig|6666666.88097.peg.332
327	SUB1094	fig|6666666.88081.peg.1551	fig|6666666.88086.peg.747	fig|6666666.88088.peg.1631	fig|6666666.88099.peg.1040	fig|6666666.88089.peg.1509	fig|6666666.88090.peg.1070	fig|6666666.88091.peg.1564	fig|6666666.88093.peg.1033	fig|6666666.88094.peg.1557	fig|6666666.88095.peg.1037	fig|6666666.88096.peg.1033	fig|6666666.88097.peg.1567
328	SUB1576	fig|6666666.88081.peg.119	fig|6666666.88086.peg.1263	fig|6666666.88088.peg.335	fig|6666666.88099.peg.1528	fig|6666666.88089.peg.144	fig|6666666.88090.peg.1558	fig|6666666.88091.peg.201	fig|6666666.88093.peg.1508	fig|6666666.88094.peg.172	fig|6666666.88095.peg.1621	fig|6666666.88096.peg.1508	fig|6666666.88097.peg.274
329	SUB0564	fig|6666666.88081.peg.1034	fig|6666666.88086.peg.236	fig|6666666.88088.peg.1109	fig|6666666.88099.peg.526	fig|6666666.88089.peg.995	fig|6666666.88090.peg.536	fig|6666666.88091.peg.1049	fig|6666666.88093.peg.510	fig|6666666.88094.peg.1049	fig|6666666.88095.peg.191	fig|6666666.88096.peg.510	fig|6666666.88097.peg.1053
330	SUB1361	fig|6666666.88081.peg.1808	fig|6666666.88086.peg.1010	fig|6666666.88088.peg.117	fig|6666666.88099.peg.1318	fig|6666666.88089.peg.1788	fig|6666666.88090.peg.1350	fig|6666666.88091.peg.1825	fig|6666666.88093.peg.1298	fig|6666666.88094.peg.1807	fig|6666666.88095.peg.1360	fig|6666666.88096.peg.1298	fig|6666666.88097.peg.66
331	SUB1003	fig|6666666.88081.peg.1458	fig|6666666.88086.peg.658	fig|6666666.88088.peg.1531	fig|6666666.88099.peg.948	fig|6666666.88089.peg.1419	fig|6666666.88090.peg.976	fig|6666666.88091.peg.1468	fig|6666666.88093.peg.944	fig|6666666.88094.peg.1467	fig|6666666.88095.peg.937	fig|6666666.88096.peg.944	fig|6666666.88097.peg.1473
332	SUB0635	fig|6666666.88081.peg.1102	fig|6666666.88086.peg.307	fig|6666666.88088.peg.1179	fig|6666666.88099.peg.595	fig|6666666.88089.peg.1064	fig|6666666.88090.peg.605	fig|6666666.88091.peg.1118	fig|6666666.88093.peg.579	fig|6666666.88094.peg.1118	fig|6666666.88095.peg.586	fig|6666666.88096.peg.579	fig|6666666.88097.peg.1121
333	SUB0179	fig|6666666.88081.peg.600	fig|6666666.88086.peg.1678	fig|6666666.88088.peg.755	fig|6666666.88099.peg.142	fig|6666666.88089.peg.617	fig|6666666.88090.peg.170	fig|6666666.88091.peg.639	fig|6666666.88093.peg.146	fig|6666666.88094.peg.643	fig|6666666.88095.peg.84	fig|6666666.88096.peg.146	fig|6666666.88097.peg.672
334	SUB0401	fig|6666666.88081.peg.881	fig|6666666.88086.peg.61	fig|6666666.88088.peg.956	fig|6666666.88099.peg.349	fig|6666666.88089.peg.820	fig|6666666.88090.peg.387	fig|6666666.88091.peg.874	fig|6666666.88093.peg.335	fig|6666666.88094.peg.874	fig|6666666.88095.peg.366	fig|6666666.88096.peg.335	fig|6666666.88097.peg.876
335	SUB1464	fig|6666666.88081.peg.10	fig|6666666.88086.peg.1109	fig|6666666.88088.peg.219	fig|6666666.88099.peg.1419	fig|6666666.88089.peg.35	fig|6666666.88090.peg.1443	fig|6666666.88091.peg.35	fig|6666666.88093.peg.1399	fig|6666666.88094.peg.10	fig|6666666.88095.peg.1460	fig|6666666.88096.peg.1399	fig|6666666.88097.peg.165
336	SUB0976	fig|6666666.88081.peg.1431	fig|6666666.88086.peg.631	fig|6666666.88088.peg.1504	fig|6666666.88099.peg.921	fig|6666666.88089.peg.1392	fig|6666666.88090.peg.949	fig|6666666.88091.peg.1441	fig|6666666.88093.peg.917	fig|6666666.88094.peg.1440	fig|6666666.88095.peg.910	fig|6666666.88096.peg.917	fig|6666666.88097.peg.1446
337	SUB0900	fig|6666666.88081.peg.1354	fig|6666666.88086.peg.555	fig|6666666.88088.peg.1429	fig|6666666.88099.peg.846	fig|6666666.88089.peg.1316	fig|6666666.88090.peg.874	fig|6666666.88091.peg.1366	fig|6666666.88093.peg.842	fig|6666666.88094.peg.1365	fig|6666666.88095.peg.833	fig|6666666.88096.peg.842	fig|6666666.88097.peg.1369
338	SUB1760	fig|6666666.88081.peg.311	fig|6666666.88086.peg.1435	fig|6666666.88088.peg.520	fig|6666666.88099.peg.1682	fig|6666666.88089.peg.309	fig|6666666.88090.peg.1731	fig|6666666.88091.peg.367	fig|6666666.88093.peg.1717	fig|6666666.88094.peg.389	fig|6666666.88095.peg.1777	fig|6666666.88096.peg.1717	fig|6666666.88097.peg.433
339	SUB0625	fig|6666666.88081.peg.1092	fig|6666666.88086.peg.297	fig|6666666.88088.peg.1169	fig|6666666.88099.peg.585	fig|6666666.88089.peg.1054	fig|6666666.88090.peg.595	fig|6666666.88091.peg.1108	fig|6666666.88093.peg.569	fig|6666666.88094.peg.1108	fig|6666666.88095.peg.576	fig|6666666.88096.peg.569	fig|6666666.88097.peg.1111
340	SUB0547	fig|6666666.88081.peg.1017	fig|6666666.88086.peg.219	fig|6666666.88088.peg.1092	fig|6666666.88099.peg.509	fig|6666666.88089.peg.978	fig|6666666.88090.peg.519	fig|6666666.88091.peg.1032	fig|6666666.88093.peg.493	fig|6666666.88094.peg.1032	fig|6666666.88095.peg.208	fig|6666666.88096.peg.493	fig|6666666.88097.peg.1036
341	SUB1708	fig|6666666.88081.peg.265	fig|6666666.88086.peg.1389	fig|6666666.88088.peg.474	fig|6666666.88099.peg.1634	fig|6666666.88089.peg.261	fig|6666666.88090.peg.1684	fig|6666666.88091.peg.319	fig|6666666.88093.peg.1615	fig|6666666.88094.peg.290	fig|6666666.88095.peg.1730	fig|6666666.88096.peg.1615	fig|6666666.88097.peg.385
342	SUB0698	fig|6666666.88081.peg.1165	fig|6666666.88086.peg.370	fig|6666666.88088.peg.1241	fig|6666666.88099.peg.658	fig|6666666.88089.peg.1128	fig|6666666.88090.peg.681	fig|6666666.88091.peg.1182	fig|6666666.88093.peg.646	fig|6666666.88094.peg.1180	fig|6666666.88095.peg.648	fig|6666666.88096.peg.646	fig|6666666.88097.peg.1185
343	SUB0126	fig|6666666.88081.peg.530	fig|6666666.88086.peg.1631	fig|6666666.88088.peg.679	fig|6666666.88099.peg.94	fig|6666666.88089.peg.567	fig|6666666.88090.peg.107	fig|6666666.88091.peg.588	fig|6666666.88093.peg.98	fig|6666666.88094.peg.592	fig|6666666.88095.peg.34	fig|6666666.88096.peg.98	fig|6666666.88097.peg.624
344	SUB0146	fig|6666666.88081.peg.556	fig|6666666.88086.peg.1650	fig|6666666.88088.peg.699	fig|6666666.88099.peg.114	fig|6666666.88089.peg.587	fig|6666666.88090.peg.133	fig|6666666.88091.peg.608	fig|6666666.88093.peg.118	fig|6666666.88094.peg.612	fig|6666666.88095.peg.54	fig|6666666.88096.peg.118	fig|6666666.88097.peg.644
345	SUB1043	fig|6666666.88081.peg.1500	fig|6666666.88086.peg.697	fig|6666666.88088.peg.1571	fig|6666666.88099.peg.988	fig|6666666.88089.peg.1460	fig|6666666.88090.peg.1016	fig|6666666.88091.peg.1508	fig|6666666.88093.peg.983	fig|6666666.88094.peg.1507	fig|6666666.88095.peg.977	fig|6666666.88096.peg.983	fig|6666666.88097.peg.1513
346	SUB0873	fig|6666666.88081.peg.1324	fig|6666666.88086.peg.528	fig|6666666.88088.peg.1397	fig|6666666.88099.peg.818	fig|6666666.88089.peg.1288	fig|6666666.88090.peg.841	fig|6666666.88091.peg.1338	fig|6666666.88093.peg.814	fig|6666666.88094.peg.1336	fig|6666666.88095.peg.803	fig|6666666.88096.peg.814	fig|6666666.88097.peg.1341
347	SUB1738	fig|6666666.88081.peg.294	fig|6666666.88086.peg.1417	fig|6666666.88088.peg.503	fig|6666666.88099.peg.1664	fig|6666666.88089.peg.291	fig|6666666.88090.peg.1713	fig|6666666.88091.peg.349	fig|6666666.88093.peg.1645	fig|6666666.88094.peg.320	fig|6666666.88095.peg.1760	fig|6666666.88096.peg.1645	fig|6666666.88097.peg.415
348	SUB0353	fig|6666666.88081.peg.834	fig|6666666.88086.peg.16	fig|6666666.88088.peg.909	fig|6666666.88099.peg.303	fig|6666666.88089.peg.774	fig|6666666.88090.peg.338	fig|6666666.88091.peg.828	fig|6666666.88093.peg.289	fig|6666666.88094.peg.828	fig|6666666.88095.peg.413	fig|6666666.88096.peg.289	fig|6666666.88097.peg.828
349	SUB1394	fig|6666666.88081.peg.1842	fig|6666666.88086.peg.1042	fig|6666666.88088.peg.150	fig|6666666.88099.peg.1351	fig|6666666.88089.peg.1821	fig|6666666.88090.peg.1383	fig|6666666.88091.peg.1858	fig|6666666.88093.peg.1331	fig|6666666.88094.peg.1841	fig|6666666.88095.peg.1393	fig|6666666.88096.peg.1331	fig|6666666.88097.peg.99
350	SUB1307	fig|6666666.88081.peg.1757	fig|6666666.88086.peg.958	fig|6666666.88088.peg.1893	fig|6666666.88099.peg.1250	fig|6666666.88089.peg.1720	fig|6666666.88090.peg.1289	fig|6666666.88091.peg.1775	fig|6666666.88093.peg.1229	fig|6666666.88094.peg.1756	fig|6666666.88095.peg.1308	fig|6666666.88096.peg.1229	fig|6666666.88097.peg.1840
351	SUB0745	fig|6666666.88081.peg.1212	fig|6666666.88086.peg.416	fig|6666666.88088.peg.1288	fig|6666666.88099.peg.705	fig|6666666.88089.peg.1175	fig|6666666.88090.peg.728	fig|6666666.88091.peg.1229	fig|6666666.88093.peg.701	fig|6666666.88094.peg.1227	fig|6666666.88095.peg.695	fig|6666666.88096.peg.701	fig|6666666.88097.peg.1232
352	SUB0666	fig|6666666.88081.peg.1133	fig|6666666.88086.peg.338	fig|6666666.88088.peg.1209	fig|6666666.88099.peg.626	fig|6666666.88089.peg.1096	fig|6666666.88090.peg.649	fig|6666666.88091.peg.1150	fig|6666666.88093.peg.614	fig|6666666.88094.peg.1148	fig|6666666.88095.peg.616	fig|6666666.88096.peg.614	fig|6666666.88097.peg.1153
353	SUB1841	fig|6666666.88081.peg.391	fig|6666666.88086.peg.1492	fig|6666666.88088.peg.598	fig|6666666.88099.peg.1757	fig|6666666.88089.peg.366	fig|6666666.88090.peg.1805	fig|6666666.88091.peg.444	fig|6666666.88093.peg.1774	fig|6666666.88094.peg.446	fig|6666666.88095.peg.1871	fig|6666666.88096.peg.1774	fig|6666666.88097.peg.490
354	SUB0999	fig|6666666.88081.peg.1454	fig|6666666.88086.peg.654	fig|6666666.88088.peg.1527	fig|6666666.88099.peg.944	fig|6666666.88089.peg.1415	fig|6666666.88090.peg.972	fig|6666666.88091.peg.1464	fig|6666666.88093.peg.940	fig|6666666.88094.peg.1463	fig|6666666.88095.peg.933	fig|6666666.88096.peg.940	fig|6666666.88097.peg.1469
355	SUB1787	fig|6666666.88081.peg.338	fig|6666666.88086.peg.1462	fig|6666666.88088.peg.548	fig|6666666.88099.peg.1709	fig|6666666.88089.peg.336	fig|6666666.88090.peg.1759	fig|6666666.88091.peg.394	fig|6666666.88093.peg.1744	fig|6666666.88094.peg.416	fig|6666666.88095.peg.1804	fig|6666666.88096.peg.1744	fig|6666666.88097.peg.460
356	SUB0709	fig|6666666.88081.peg.1176	fig|6666666.88086.peg.381	fig|6666666.88088.peg.1252	fig|6666666.88099.peg.669	fig|6666666.88089.peg.1139	fig|6666666.88090.peg.692	fig|6666666.88091.peg.1193	fig|6666666.88093.peg.665	fig|6666666.88094.peg.1191	fig|6666666.88095.peg.659	fig|6666666.88096.peg.665	fig|6666666.88097.peg.1196
357	SUB1494	fig|6666666.88081.peg.38	fig|6666666.88086.peg.1183	fig|6666666.88088.peg.247	fig|6666666.88099.peg.1447	fig|6666666.88089.peg.63	fig|6666666.88090.peg.1471	fig|6666666.88091.peg.63	fig|6666666.88093.peg.1427	fig|6666666.88094.peg.38	fig|6666666.88095.peg.1488	fig|6666666.88096.peg.1427	fig|6666666.88097.peg.193
358	SUB0683	fig|6666666.88081.peg.1150	fig|6666666.88086.peg.355	fig|6666666.88088.peg.1226	fig|6666666.88099.peg.643	fig|6666666.88089.peg.1113	fig|6666666.88090.peg.666	fig|6666666.88091.peg.1167	fig|6666666.88093.peg.631	fig|6666666.88094.peg.1165	fig|6666666.88095.peg.633	fig|6666666.88096.peg.631	fig|6666666.88097.peg.1170
359	SUB0093	fig|6666666.88081.peg.499	fig|6666666.88086.peg.1600	fig|6666666.88088.peg.69	fig|6666666.88099.peg.63	fig|6666666.88089.peg.527	fig|6666666.88090.peg.59	fig|6666666.88091.peg.548	fig|6666666.88093.peg.62	fig|6666666.88094.peg.551	fig|6666666.88095.peg.500	fig|6666666.88096.peg.62	fig|6666666.88097.peg.583
360	SUB1706	fig|6666666.88081.peg.263	fig|6666666.88086.peg.1387	fig|6666666.88088.peg.470	fig|6666666.88099.peg.1632	fig|6666666.88089.peg.259	fig|6666666.88090.peg.1677	fig|6666666.88091.peg.317	fig|6666666.88093.peg.1613	fig|6666666.88094.peg.288	fig|6666666.88095.peg.1728	fig|6666666.88096.peg.1613	fig|6666666.88097.peg.383
361	SUB1682	fig|6666666.88081.peg.239	fig|6666666.88086.peg.1363	fig|6666666.88088.peg.445	fig|6666666.88099.peg.1608	fig|6666666.88089.peg.235	fig|6666666.88090.peg.1655	fig|6666666.88091.peg.293	fig|6666666.88093.peg.1589	fig|6666666.88094.peg.264	fig|6666666.88095.peg.1704	fig|6666666.88096.peg.1589	fig|6666666.88097.peg.359
362	SUB0529	fig|6666666.88081.peg.999	fig|6666666.88086.peg.200	fig|6666666.88088.peg.1073	fig|6666666.88099.peg.491	fig|6666666.88089.peg.960	fig|6666666.88090.peg.500	fig|6666666.88091.peg.1014	fig|6666666.88093.peg.475	fig|6666666.88094.peg.1014	fig|6666666.88095.peg.226	fig|6666666.88096.peg.475	fig|6666666.88097.peg.1017
363	SUB1132	fig|6666666.88081.peg.1589	fig|6666666.88086.peg.784	fig|6666666.88088.peg.1670	fig|6666666.88099.peg.1077	fig|6666666.88089.peg.1547	fig|6666666.88090.peg.1109	fig|6666666.88091.peg.1602	fig|6666666.88093.peg.1071	fig|6666666.88094.peg.1594	fig|6666666.88095.peg.1074	fig|6666666.88096.peg.1071	fig|6666666.88097.peg.1605
364	SUB1736	fig|6666666.88081.peg.292	fig|6666666.88086.peg.1415	fig|6666666.88088.peg.501	fig|6666666.88099.peg.1662	fig|6666666.88089.peg.289	fig|6666666.88090.peg.1711	fig|6666666.88091.peg.347	fig|6666666.88093.peg.1643	fig|6666666.88094.peg.318	fig|6666666.88095.peg.1758	fig|6666666.88096.peg.1643	fig|6666666.88097.peg.413
365	SUB1532	fig|6666666.88081.peg.75	fig|6666666.88086.peg.1221	fig|6666666.88088.peg.285	fig|6666666.88099.peg.1485	fig|6666666.88089.peg.101	fig|6666666.88090.peg.1509	fig|6666666.88091.peg.157	fig|6666666.88093.peg.1465	fig|6666666.88094.peg.129	fig|6666666.88095.peg.1578	fig|6666666.88096.peg.1465	fig|6666666.88097.peg.231
366	SUB0925	fig|6666666.88081.peg.1380	fig|6666666.88086.peg.581	fig|6666666.88088.peg.1453	fig|6666666.88099.peg.870	fig|6666666.88089.peg.1341	fig|6666666.88090.peg.898	fig|6666666.88091.peg.1390	fig|6666666.88093.peg.866	fig|6666666.88094.peg.1389	fig|6666666.88095.peg.859	fig|6666666.88096.peg.866	fig|6666666.88097.peg.1395
367	SUB1129	fig|6666666.88081.peg.1586	fig|6666666.88086.peg.781	fig|6666666.88088.peg.1667	fig|6666666.88099.peg.1074	fig|6666666.88089.peg.1544	fig|6666666.88090.peg.1106	fig|6666666.88091.peg.1599	fig|6666666.88093.peg.1068	fig|6666666.88094.peg.1591	fig|6666666.88095.peg.1071	fig|6666666.88096.peg.1068	fig|6666666.88097.peg.1602
368	SUB0629	fig|6666666.88081.peg.1096	fig|6666666.88086.peg.301	fig|6666666.88088.peg.1173	fig|6666666.88099.peg.589	fig|6666666.88089.peg.1058	fig|6666666.88090.peg.599	fig|6666666.88091.peg.1112	fig|6666666.88093.peg.573	fig|6666666.88094.peg.1112	fig|6666666.88095.peg.580	fig|6666666.88096.peg.573	fig|6666666.88097.peg.1115
369	SUB0940	fig|6666666.88081.peg.1395	fig|6666666.88086.peg.595	fig|6666666.88088.peg.1468	fig|6666666.88099.peg.885	fig|6666666.88089.peg.1356	fig|6666666.88090.peg.913	fig|6666666.88091.peg.1405	fig|6666666.88093.peg.881	fig|6666666.88094.peg.1404	fig|6666666.88095.peg.874	fig|6666666.88096.peg.881	fig|6666666.88097.peg.1410
370	SUB1139	fig|6666666.88081.peg.1596	fig|6666666.88086.peg.791	fig|6666666.88088.peg.1677	fig|6666666.88099.peg.1084	fig|6666666.88089.peg.1554	fig|6666666.88090.peg.1116	fig|6666666.88091.peg.1609	fig|6666666.88093.peg.1078	fig|6666666.88094.peg.1601	fig|6666666.88095.peg.1081	fig|6666666.88096.peg.1078	fig|6666666.88097.peg.1612
371	SUB1022	fig|6666666.88081.peg.1478	fig|6666666.88086.peg.677	fig|6666666.88088.peg.1551	fig|6666666.88099.peg.968	fig|6666666.88089.peg.1439	fig|6666666.88090.peg.996	fig|6666666.88091.peg.1488	fig|6666666.88093.peg.963	fig|6666666.88094.peg.1487	fig|6666666.88095.peg.957	fig|6666666.88096.peg.963	fig|6666666.88097.peg.1493
372	SUB1533	fig|6666666.88081.peg.76	fig|6666666.88086.peg.1222	fig|6666666.88088.peg.286	fig|6666666.88099.peg.1486	fig|6666666.88089.peg.102	fig|6666666.88090.peg.1510	fig|6666666.88091.peg.158	fig|6666666.88093.peg.1466	fig|6666666.88094.peg.130	fig|6666666.88095.peg.1579	fig|6666666.88096.peg.1466	fig|6666666.88097.peg.232
373	SUB1783	fig|6666666.88081.peg.334	fig|6666666.88086.peg.1458	fig|6666666.88088.peg.544	fig|6666666.88099.peg.1705	fig|6666666.88089.peg.332	fig|6666666.88090.peg.1755	fig|6666666.88091.peg.390	fig|6666666.88093.peg.1740	fig|6666666.88094.peg.412	fig|6666666.88095.peg.1800	fig|6666666.88096.peg.1740	fig|6666666.88097.peg.456
374	SUB1436	fig|6666666.88081.peg.1884	fig|6666666.88086.peg.1084	fig|6666666.88088.peg.192	fig|6666666.88099.peg.1393	fig|6666666.88089.peg.9	fig|6666666.88090.peg.1425	fig|6666666.88091.peg.9	fig|6666666.88093.peg.1373	fig|6666666.88094.peg.1883	fig|6666666.88095.peg.1435	fig|6666666.88096.peg.1373	fig|6666666.88097.peg.140
375	SUB0307	fig|6666666.88081.peg.775	fig|6666666.88086.peg.1784	fig|6666666.88088.peg.864	fig|6666666.88099.peg.256	fig|6666666.88089.peg.727	fig|6666666.88090.peg.281	fig|6666666.88091.peg.750	fig|6666666.88093.peg.241	fig|6666666.88094.peg.751	fig|6666666.88095.peg.567	fig|6666666.88096.peg.241	fig|6666666.88097.peg.781
376	SUB0839	fig|6666666.88081.peg.1292	fig|6666666.88086.peg.496	fig|6666666.88088.peg.1365	fig|6666666.88099.peg.786	fig|6666666.88089.peg.1256	fig|6666666.88090.peg.809	fig|6666666.88091.peg.1306	fig|6666666.88093.peg.782	fig|6666666.88094.peg.1304	fig|6666666.88095.peg.772	fig|6666666.88096.peg.782	fig|6666666.88097.peg.1309
377	SUB1444	fig|6666666.88081.peg.1891	fig|6666666.88086.peg.1089	fig|6666666.88088.peg.199	fig|6666666.88099.peg.1400	fig|6666666.88089.peg.16	fig|6666666.88090.peg.1432	fig|6666666.88091.peg.16	fig|6666666.88093.peg.1380	fig|6666666.88094.peg.1889	fig|6666666.88095.peg.1441	fig|6666666.88096.peg.1380	fig|6666666.88097.peg.147
378	SUB0631	fig|6666666.88081.peg.1098	fig|6666666.88086.peg.303	fig|6666666.88088.peg.1175	fig|6666666.88099.peg.591	fig|6666666.88089.peg.1060	fig|6666666.88090.peg.601	fig|6666666.88091.peg.1114	fig|6666666.88093.peg.575	fig|6666666.88094.peg.1114	fig|6666666.88095.peg.582	fig|6666666.88096.peg.575	fig|6666666.88097.peg.1117
379	SUB0382	fig|6666666.88081.peg.862	fig|6666666.88086.peg.43	fig|6666666.88088.peg.937	fig|6666666.88099.peg.330	fig|6666666.88089.peg.801	fig|6666666.88090.peg.368	fig|6666666.88091.peg.855	fig|6666666.88093.peg.316	fig|6666666.88094.peg.855	fig|6666666.88095.peg.385	fig|6666666.88096.peg.316	fig|6666666.88097.peg.857
380	SUB1213	fig|6666666.88081.peg.1664	fig|6666666.88086.peg.864	fig|6666666.88088.peg.1798	fig|6666666.88099.peg.1157	fig|6666666.88089.peg.1626	fig|6666666.88090.peg.1195	fig|6666666.88091.peg.1681	fig|6666666.88093.peg.1136	fig|6666666.88094.peg.1663	fig|6666666.88095.peg.1215	fig|6666666.88096.peg.1136	fig|6666666.88097.peg.1684
381	SUB0363	fig|6666666.88081.peg.844	fig|6666666.88086.peg.26	fig|6666666.88088.peg.919	fig|6666666.88099.peg.313	fig|6666666.88089.peg.784	fig|6666666.88090.peg.348	fig|6666666.88091.peg.838	fig|6666666.88093.peg.299	fig|6666666.88094.peg.838	fig|6666666.88095.peg.403	fig|6666666.88096.peg.299	fig|6666666.88097.peg.838
382	SUB1133	fig|6666666.88081.peg.1590	fig|6666666.88086.peg.785	fig|6666666.88088.peg.1671	fig|6666666.88099.peg.1078	fig|6666666.88089.peg.1548	fig|6666666.88090.peg.1110	fig|6666666.88091.peg.1603	fig|6666666.88093.peg.1072	fig|6666666.88094.peg.1595	fig|6666666.88095.peg.1075	fig|6666666.88096.peg.1072	fig|6666666.88097.peg.1606
383	SUB0324	fig|6666666.88081.peg.791	fig|6666666.88086.peg.1801	fig|6666666.88088.peg.881	fig|6666666.88099.peg.272	fig|6666666.88089.peg.743	fig|6666666.88090.peg.298	fig|6666666.88091.peg.767	fig|6666666.88093.peg.258	fig|6666666.88094.peg.768	fig|6666666.88095.peg.423	fig|6666666.88096.peg.258	fig|6666666.88097.peg.797
384	SUB1690	fig|6666666.88081.peg.247	fig|6666666.88086.peg.1371	fig|6666666.88088.peg.454	fig|6666666.88099.peg.1616	fig|6666666.88089.peg.243	fig|6666666.88090.peg.1663	fig|6666666.88091.peg.301	fig|6666666.88093.peg.1597	fig|6666666.88094.peg.272	fig|6666666.88095.peg.1712	fig|6666666.88096.peg.1597	fig|6666666.88097.peg.367
385	SUB0647	fig|6666666.88081.peg.1113	fig|6666666.88086.peg.319	fig|6666666.88088.peg.1190	fig|6666666.88099.peg.606	fig|6666666.88089.peg.1077	fig|6666666.88090.peg.616	fig|6666666.88091.peg.1131	fig|6666666.88093.peg.594	fig|6666666.88094.peg.1129	fig|6666666.88095.peg.597	fig|6666666.88096.peg.594	fig|6666666.88097.peg.1134
386	SUB1189	fig|6666666.88081.peg.1641	fig|6666666.88086.peg.841	fig|6666666.88088.peg.1776	fig|6666666.88099.peg.1134	fig|6666666.88089.peg.1603	fig|6666666.88090.peg.1171	fig|6666666.88091.peg.1658	fig|6666666.88093.peg.1122	fig|6666666.88094.peg.1649	fig|6666666.88095.peg.1192	fig|6666666.88096.peg.1122	fig|6666666.88097.peg.1661
387	SUB0847	fig|6666666.88081.peg.1299	fig|6666666.88086.peg.503	fig|6666666.88088.peg.1372	fig|6666666.88099.peg.793	fig|6666666.88089.peg.1263	fig|6666666.88090.peg.816	fig|6666666.88091.peg.1313	fig|6666666.88093.peg.789	fig|6666666.88094.peg.1311	fig|6666666.88095.peg.779	fig|6666666.88096.peg.789	fig|6666666.88097.peg.1316
388	SUB0025	fig|6666666.88081.peg.445	fig|6666666.88086.peg.1545	fig|6666666.88088.peg.8	fig|6666666.88099.peg.8	fig|6666666.88089.peg.420	fig|6666666.88090.peg.8	fig|6666666.88091.peg.496	fig|6666666.88093.peg.9	fig|6666666.88094.peg.498	fig|6666666.88095.peg.510	fig|6666666.88096.peg.9	fig|6666666.88097.peg.8
389	SUB0952	fig|6666666.88081.peg.1407	fig|6666666.88086.peg.607	fig|6666666.88088.peg.1480	fig|6666666.88099.peg.897	fig|6666666.88089.peg.1368	fig|6666666.88090.peg.925	fig|6666666.88091.peg.1417	fig|6666666.88093.peg.893	fig|6666666.88094.peg.1416	fig|6666666.88095.peg.886	fig|6666666.88096.peg.893	fig|6666666.88097.peg.1422
390	SUB1810	fig|6666666.88081.peg.361	fig|6666666.88086.peg.1485	fig|6666666.88088.peg.571	fig|6666666.88099.peg.1732	fig|6666666.88089.peg.359	fig|6666666.88090.peg.1782	fig|6666666.88091.peg.417	fig|6666666.88093.peg.1767	fig|6666666.88094.peg.439	fig|6666666.88095.peg.1828	fig|6666666.88096.peg.1767	fig|6666666.88097.peg.483
391	SUB0696	fig|6666666.88081.peg.1163	fig|6666666.88086.peg.368	fig|6666666.88088.peg.1239	fig|6666666.88099.peg.656	fig|6666666.88089.peg.1126	fig|6666666.88090.peg.679	fig|6666666.88091.peg.1180	fig|6666666.88093.peg.644	fig|6666666.88094.peg.1178	fig|6666666.88095.peg.646	fig|6666666.88096.peg.644	fig|6666666.88097.peg.1183
392	SUB1718	fig|6666666.88081.peg.274	fig|6666666.88086.peg.1397	fig|6666666.88088.peg.483	fig|6666666.88099.peg.1644	fig|6666666.88089.peg.271	fig|6666666.88090.peg.1693	fig|6666666.88091.peg.329	fig|6666666.88093.peg.1625	fig|6666666.88094.peg.300	fig|6666666.88095.peg.1740	fig|6666666.88096.peg.1625	fig|6666666.88097.peg.395
393	SUB0741	fig|6666666.88081.peg.1208	fig|6666666.88086.peg.412	fig|6666666.88088.peg.1284	fig|6666666.88099.peg.701	fig|6666666.88089.peg.1171	fig|6666666.88090.peg.724	fig|6666666.88091.peg.1225	fig|6666666.88093.peg.697	fig|6666666.88094.peg.1223	fig|6666666.88095.peg.691	fig|6666666.88096.peg.697	fig|6666666.88097.peg.1228
394	SUB0891	fig|6666666.88081.peg.1342	fig|6666666.88086.peg.546	fig|6666666.88088.peg.1419	fig|6666666.88099.peg.836	fig|6666666.88089.peg.1306	fig|6666666.88090.peg.864	fig|6666666.88091.peg.1356	fig|6666666.88093.peg.832	fig|6666666.88094.peg.1354	fig|6666666.88095.peg.821	fig|6666666.88096.peg.832	fig|6666666.88097.peg.1359
395	SUB0216	fig|6666666.88081.peg.688	fig|6666666.88086.peg.1713	fig|6666666.88088.peg.800	fig|6666666.88099.peg.182	fig|6666666.88089.peg.652	fig|6666666.88090.peg.213	fig|6666666.88091.peg.675	fig|6666666.88093.peg.182	fig|6666666.88094.peg.689	fig|6666666.88095.peg.119	fig|6666666.88096.peg.182	fig|6666666.88097.peg.707
396	SUB0740	fig|6666666.88081.peg.1207	fig|6666666.88086.peg.411	fig|6666666.88088.peg.1283	fig|6666666.88099.peg.700	fig|6666666.88089.peg.1170	fig|6666666.88090.peg.723	fig|6666666.88091.peg.1224	fig|6666666.88093.peg.696	fig|6666666.88094.peg.1222	fig|6666666.88095.peg.690	fig|6666666.88096.peg.696	fig|6666666.88097.peg.1227
397	SUB0650	fig|6666666.88081.peg.1117	fig|6666666.88086.peg.322	fig|6666666.88088.peg.1193	fig|6666666.88099.peg.609	fig|6666666.88089.peg.1080	fig|6666666.88090.peg.619	fig|6666666.88091.peg.1134	fig|6666666.88093.peg.598	fig|6666666.88094.peg.1132	fig|6666666.88095.peg.600	fig|6666666.88096.peg.598	fig|6666666.88097.peg.1137
398	SUB0536	fig|6666666.88081.peg.1006	fig|6666666.88086.peg.208	fig|6666666.88088.peg.1081	fig|6666666.88099.peg.498	fig|6666666.88089.peg.967	fig|6666666.88090.peg.507	fig|6666666.88091.peg.1021	fig|6666666.88093.peg.482	fig|6666666.88094.peg.1021	fig|6666666.88095.peg.219	fig|6666666.88096.peg.482	fig|6666666.88097.peg.1025
399	SUB0356	fig|6666666.88081.peg.837	fig|6666666.88086.peg.19	fig|6666666.88088.peg.912	fig|6666666.88099.peg.306	fig|6666666.88089.peg.777	fig|6666666.88090.peg.341	fig|6666666.88091.peg.831	fig|6666666.88093.peg.292	fig|6666666.88094.peg.831	fig|6666666.88095.peg.410	fig|6666666.88096.peg.292	fig|6666666.88097.peg.831
400	SUB1042	fig|6666666.88081.peg.1499	fig|6666666.88086.peg.696	fig|6666666.88088.peg.1570	fig|6666666.88099.peg.987	fig|6666666.88089.peg.1459	fig|6666666.88090.peg.1015	fig|6666666.88091.peg.1507	fig|6666666.88093.peg.982	fig|6666666.88094.peg.1506	fig|6666666.88095.peg.976	fig|6666666.88096.peg.982	fig|6666666.88097.peg.1512
401	SUB0114	fig|6666666.88081.peg.518	fig|6666666.88086.peg.1619	fig|6666666.88088.peg.667	fig|6666666.88099.peg.82	fig|6666666.88089.peg.555	fig|6666666.88090.peg.95	fig|6666666.88091.peg.576	fig|6666666.88093.peg.86	fig|6666666.88094.peg.580	fig|6666666.88095.peg.22	fig|6666666.88096.peg.86	fig|6666666.88097.peg.612
402	SUB0131	fig|6666666.88081.peg.535	fig|6666666.88086.peg.1636	fig|6666666.88088.peg.684	fig|6666666.88099.peg.99	fig|6666666.88089.peg.572	fig|6666666.88090.peg.112	fig|6666666.88091.peg.593	fig|6666666.88093.peg.103	fig|6666666.88094.peg.597	fig|6666666.88095.peg.39	fig|6666666.88096.peg.103	fig|6666666.88097.peg.629
403	SUB1018	fig|6666666.88081.peg.1474	fig|6666666.88086.peg.673	fig|6666666.88088.peg.1547	fig|6666666.88099.peg.964	fig|6666666.88089.peg.1435	fig|6666666.88090.peg.992	fig|6666666.88091.peg.1484	fig|6666666.88093.peg.959	fig|6666666.88094.peg.1483	fig|6666666.88095.peg.953	fig|6666666.88096.peg.959	fig|6666666.88097.peg.1489
404	SUB1420	fig|6666666.88081.peg.1868	fig|6666666.88086.peg.1068	fig|6666666.88088.peg.176	fig|6666666.88099.peg.1377	fig|6666666.88089.peg.1847	fig|6666666.88090.peg.1409	fig|6666666.88091.peg.1884	fig|6666666.88093.peg.1357	fig|6666666.88094.peg.1867	fig|6666666.88095.peg.1419	fig|6666666.88096.peg.1357	fig|6666666.88097.peg.125
405	SUB0749	fig|6666666.88081.peg.1216	fig|6666666.88086.peg.420	fig|6666666.88088.peg.1292	fig|6666666.88099.peg.709	fig|6666666.88089.peg.1179	fig|6666666.88090.peg.732	fig|6666666.88091.peg.1233	fig|6666666.88093.peg.705	fig|6666666.88094.peg.1231	fig|6666666.88095.peg.699	fig|6666666.88096.peg.705	fig|6666666.88097.peg.1236
406	SUB1169	fig|6666666.88081.peg.1633	fig|6666666.88086.peg.822	fig|6666666.88088.peg.1708	fig|6666666.88099.peg.1115	fig|6666666.88089.peg.1585	fig|6666666.88090.peg.1147	fig|6666666.88091.peg.1640	fig|6666666.88093.peg.1109	fig|6666666.88094.peg.1632	fig|6666666.88095.peg.1112	fig|6666666.88096.peg.1109	fig|6666666.88097.peg.1643
407	SUB1469	fig|6666666.88081.peg.15	fig|6666666.88086.peg.1114	fig|6666666.88088.peg.224	fig|6666666.88099.peg.1424	fig|6666666.88089.peg.40	fig|6666666.88090.peg.1448	fig|6666666.88091.peg.40	fig|6666666.88093.peg.1404	fig|6666666.88094.peg.15	fig|6666666.88095.peg.1465	fig|6666666.88096.peg.1404	fig|6666666.88097.peg.170
408	SUB1071	fig|6666666.88081.peg.1525	fig|6666666.88086.peg.721	fig|6666666.88088.peg.1602	fig|6666666.88099.peg.1015	fig|6666666.88089.peg.1486	fig|6666666.88090.peg.1043	fig|6666666.88091.peg.1539	fig|6666666.88093.peg.1010	fig|6666666.88094.peg.1534	fig|6666666.88095.peg.1008	fig|6666666.88096.peg.1010	fig|6666666.88097.peg.1540
409	SUB0522	fig|6666666.88081.peg.992	fig|6666666.88086.peg.193	fig|6666666.88088.peg.1066	fig|6666666.88099.peg.484	fig|6666666.88089.peg.953	fig|6666666.88090.peg.493	fig|6666666.88091.peg.1007	fig|6666666.88093.peg.468	fig|6666666.88094.peg.1007	fig|6666666.88095.peg.233	fig|6666666.88096.peg.468	fig|6666666.88097.peg.1010
410	SUB1114	fig|6666666.88081.peg.1571	fig|6666666.88086.peg.766	fig|6666666.88088.peg.1652	fig|6666666.88099.peg.1059	fig|6666666.88089.peg.1529	fig|6666666.88090.peg.1091	fig|6666666.88091.peg.1584	fig|6666666.88093.peg.1053	fig|6666666.88094.peg.1576	fig|6666666.88095.peg.1056	fig|6666666.88096.peg.1053	fig|6666666.88097.peg.1587
411	SUB1580	fig|6666666.88081.peg.123	fig|6666666.88086.peg.1267	fig|6666666.88088.peg.339	fig|6666666.88099.peg.1532	fig|6666666.88089.peg.147	fig|6666666.88090.peg.1562	fig|6666666.88091.peg.204	fig|6666666.88093.peg.1512	fig|6666666.88094.peg.175	fig|6666666.88095.peg.1624	fig|6666666.88096.peg.1512	fig|6666666.88097.peg.277
412	SUB0338	fig|6666666.88081.peg.804	fig|6666666.88086.peg.1847	fig|6666666.88088.peg.894	fig|6666666.88099.peg.288	fig|6666666.88089.peg.759	fig|6666666.88090.peg.323	fig|6666666.88091.peg.813	fig|6666666.88093.peg.274	fig|6666666.88094.peg.813	fig|6666666.88095.peg.439	fig|6666666.88096.peg.274	fig|6666666.88097.peg.813
413	SUB0601	fig|6666666.88081.peg.1070	fig|6666666.88086.peg.272	fig|6666666.88088.peg.1145	fig|6666666.88099.peg.562	fig|6666666.88089.peg.1031	fig|6666666.88090.peg.572	fig|6666666.88091.peg.1085	fig|6666666.88093.peg.546	fig|6666666.88094.peg.1085	fig|6666666.88095.peg.155	fig|6666666.88096.peg.546	fig|6666666.88097.peg.1089
414	SUB0630	fig|6666666.88081.peg.1097	fig|6666666.88086.peg.302	fig|6666666.88088.peg.1174	fig|6666666.88099.peg.590	fig|6666666.88089.peg.1059	fig|6666666.88090.peg.600	fig|6666666.88091.peg.1113	fig|6666666.88093.peg.574	fig|6666666.88094.peg.1113	fig|6666666.88095.peg.581	fig|6666666.88096.peg.574	fig|6666666.88097.peg.1116
415	SUB0470	fig|6666666.88081.peg.949	fig|6666666.88086.peg.148	fig|6666666.88088.peg.1024	fig|6666666.88099.peg.438	fig|6666666.88089.peg.908	fig|6666666.88090.peg.454	fig|6666666.88091.peg.962	fig|6666666.88093.peg.424	fig|6666666.88094.peg.962	fig|6666666.88095.peg.278	fig|6666666.88096.peg.424	fig|6666666.88097.peg.965
416	SUB1688	fig|6666666.88081.peg.245	fig|6666666.88086.peg.1369	fig|6666666.88088.peg.452	fig|6666666.88099.peg.1614	fig|6666666.88089.peg.241	fig|6666666.88090.peg.1661	fig|6666666.88091.peg.299	fig|6666666.88093.peg.1595	fig|6666666.88094.peg.270	fig|6666666.88095.peg.1710	fig|6666666.88096.peg.1595	fig|6666666.88097.peg.365
417	SUB0454	fig|6666666.88081.peg.934	fig|6666666.88086.peg.114	fig|6666666.88088.peg.1009	fig|6666666.88099.peg.402	fig|6666666.88089.peg.873	fig|6666666.88090.peg.440	fig|6666666.88091.peg.927	fig|6666666.88093.peg.388	fig|6666666.88094.peg.927	fig|6666666.88095.peg.313	fig|6666666.88096.peg.388	fig|6666666.88097.peg.929
418	SUB0388	fig|6666666.88081.peg.868	fig|6666666.88086.peg.48	fig|6666666.88088.peg.943	fig|6666666.88099.peg.336	fig|6666666.88089.peg.807	fig|6666666.88090.peg.374	fig|6666666.88091.peg.861	fig|6666666.88093.peg.322	fig|6666666.88094.peg.861	fig|6666666.88095.peg.379	fig|6666666.88096.peg.322	fig|6666666.88097.peg.863
419	SUB0584	fig|6666666.88081.peg.1054	fig|6666666.88086.peg.256	fig|6666666.88088.peg.1129	fig|6666666.88099.peg.546	fig|6666666.88089.peg.1015	fig|6666666.88090.peg.556	fig|6666666.88091.peg.1069	fig|6666666.88093.peg.530	fig|6666666.88094.peg.1069	fig|6666666.88095.peg.171	fig|6666666.88096.peg.530	fig|6666666.88097.peg.1073
420	SUB0487	fig|6666666.88081.peg.964	fig|6666666.88086.peg.164	fig|6666666.88088.peg.1039	fig|6666666.88099.peg.454	fig|6666666.88089.peg.924	fig|6666666.88090.peg.469	fig|6666666.88091.peg.978	fig|6666666.88093.peg.440	fig|6666666.88094.peg.978	fig|6666666.88095.peg.262	fig|6666666.88096.peg.440	fig|6666666.88097.peg.981
421	SUB0877	fig|6666666.88081.peg.1328	fig|6666666.88086.peg.532	fig|6666666.88088.peg.1401	fig|6666666.88099.peg.822	fig|6666666.88089.peg.1292	fig|6666666.88090.peg.845	fig|6666666.88091.peg.1342	fig|6666666.88093.peg.818	fig|6666666.88094.peg.1340	fig|6666666.88095.peg.807	fig|6666666.88096.peg.818	fig|6666666.88097.peg.1345
422	SUB0776	fig|6666666.88081.peg.1243	fig|6666666.88086.peg.447	fig|6666666.88088.peg.1320	fig|6666666.88099.peg.736	fig|6666666.88089.peg.1206	fig|6666666.88090.peg.760	fig|6666666.88091.peg.1260	fig|6666666.88093.peg.733	fig|6666666.88094.peg.1258	fig|6666666.88095.peg.726	fig|6666666.88096.peg.733	fig|6666666.88097.peg.1263
423	SUB1281	fig|6666666.88081.peg.1731	fig|6666666.88086.peg.932	fig|6666666.88088.peg.1867	fig|6666666.88099.peg.1224	fig|6666666.88089.peg.1694	fig|6666666.88090.peg.1263	fig|6666666.88091.peg.1749	fig|6666666.88093.peg.1203	fig|6666666.88094.peg.1730	fig|6666666.88095.peg.1282	fig|6666666.88096.peg.1203	fig|6666666.88097.peg.1814
424	SUB0371	fig|6666666.88081.peg.852	fig|6666666.88086.peg.34	fig|6666666.88088.peg.927	fig|6666666.88099.peg.321	fig|6666666.88089.peg.792	fig|6666666.88090.peg.357	fig|6666666.88091.peg.846	fig|6666666.88093.peg.307	fig|6666666.88094.peg.846	fig|6666666.88095.peg.395	fig|6666666.88096.peg.307	fig|6666666.88097.peg.847
425	SUB1147	fig|6666666.88081.peg.1604	fig|6666666.88086.peg.799	fig|6666666.88088.peg.1685	fig|6666666.88099.peg.1092	fig|6666666.88089.peg.1562	fig|6666666.88090.peg.1124	fig|6666666.88091.peg.1617	fig|6666666.88093.peg.1086	fig|6666666.88094.peg.1609	fig|6666666.88095.peg.1089	fig|6666666.88096.peg.1086	fig|6666666.88097.peg.1620
426	SUB0481	fig|6666666.88081.peg.958	fig|6666666.88086.peg.158	fig|6666666.88088.peg.1033	fig|6666666.88099.peg.448	fig|6666666.88089.peg.918	fig|6666666.88090.peg.463	fig|6666666.88091.peg.972	fig|6666666.88093.peg.434	fig|6666666.88094.peg.972	fig|6666666.88095.peg.268	fig|6666666.88096.peg.434	fig|6666666.88097.peg.975
427	SUB0002	fig|6666666.88081.peg.421	fig|6666666.88086.peg.1523	fig|6666666.88088.peg.629	fig|6666666.88099.peg.1787	fig|6666666.88089.peg.396	fig|6666666.88090.peg.1835	fig|6666666.88091.peg.474	fig|6666666.88093.peg.1804	fig|6666666.88094.peg.476	fig|6666666.88095.peg.1901	fig|6666666.88096.peg.1804	fig|6666666.88097.peg.520
428	SUB1486	fig|6666666.88081.peg.31	fig|6666666.88086.peg.1176	fig|6666666.88088.peg.240	fig|6666666.88099.peg.1440	fig|6666666.88089.peg.56	fig|6666666.88090.peg.1464	fig|6666666.88091.peg.56	fig|6666666.88093.peg.1420	fig|6666666.88094.peg.31	fig|6666666.88095.peg.1481	fig|6666666.88096.peg.1420	fig|6666666.88097.peg.186
429	SUB1524	fig|6666666.88081.peg.67	fig|6666666.88086.peg.1213	fig|6666666.88088.peg.277	fig|6666666.88099.peg.1477	fig|6666666.88089.peg.93	fig|6666666.88090.peg.1501	fig|6666666.88091.peg.93	fig|6666666.88093.peg.1457	fig|6666666.88094.peg.68	fig|6666666.88095.peg.1518	fig|6666666.88096.peg.1457	fig|6666666.88097.peg.223
430	SUB0270	fig|6666666.88081.peg.742	fig|6666666.88086.peg.1751	fig|6666666.88088.peg.839	fig|6666666.88099.peg.221	fig|6666666.88089.peg.691	fig|6666666.88090.peg.252	fig|6666666.88091.peg.714	fig|6666666.88093.peg.221	fig|6666666.88094.peg.728	fig|6666666.88095.peg.544	fig|6666666.88096.peg.221	fig|6666666.88097.peg.746
431	SUB0057	fig|6666666.88081.peg.466	fig|6666666.88086.peg.1566	fig|6666666.88088.peg.36	fig|6666666.88099.peg.30	fig|6666666.88089.peg.439	fig|6666666.88090.peg.26	fig|6666666.88091.peg.515	fig|6666666.88093.peg.29	fig|6666666.88094.peg.517	fig|6666666.88095.peg.466	fig|6666666.88096.peg.29	fig|6666666.88097.peg.549
432	SUB0109	fig|6666666.88081.peg.513	fig|6666666.88086.peg.1614	fig|6666666.88088.peg.662	fig|6666666.88099.peg.77	fig|6666666.88089.peg.550	fig|6666666.88090.peg.90	fig|6666666.88091.peg.571	fig|6666666.88093.peg.81	fig|6666666.88094.peg.575	fig|6666666.88095.peg.17	fig|6666666.88096.peg.81	fig|6666666.88097.peg.607
433	SUB0936	fig|6666666.88081.peg.1391	fig|6666666.88086.peg.591	fig|6666666.88088.peg.1464	fig|6666666.88099.peg.881	fig|6666666.88089.peg.1352	fig|6666666.88090.peg.909	fig|6666666.88091.peg.1401	fig|6666666.88093.peg.877	fig|6666666.88094.peg.1400	fig|6666666.88095.peg.870	fig|6666666.88096.peg.877	fig|6666666.88097.peg.1406
434	SUB0792	fig|6666666.88081.peg.1249	fig|6666666.88086.peg.452	fig|6666666.88088.peg.1326	fig|6666666.88099.peg.743	fig|6666666.88089.peg.1213	fig|6666666.88090.peg.766	fig|6666666.88091.peg.1267	fig|6666666.88093.peg.739	fig|6666666.88094.peg.1265	fig|6666666.88095.peg.733	fig|6666666.88096.peg.739	fig|6666666.88097.peg.1270
435	SUB1350	fig|6666666.88081.peg.1797	fig|6666666.88086.peg.999	fig|6666666.88088.peg.106	fig|6666666.88099.peg.1307	fig|6666666.88089.peg.1777	fig|6666666.88090.peg.1339	fig|6666666.88091.peg.1814	fig|6666666.88093.peg.1287	fig|6666666.88094.peg.1796	fig|6666666.88095.peg.1349	fig|6666666.88096.peg.1287	fig|6666666.88097.peg.55
436	SUB0711	fig|6666666.88081.peg.1178	fig|6666666.88086.peg.383	fig|6666666.88088.peg.1254	fig|6666666.88099.peg.671	fig|6666666.88089.peg.1141	fig|6666666.88090.peg.694	fig|6666666.88091.peg.1195	fig|6666666.88093.peg.667	fig|6666666.88094.peg.1193	fig|6666666.88095.peg.661	fig|6666666.88096.peg.667	fig|6666666.88097.peg.1198
437	SUB0169	fig|6666666.88081.peg.584	fig|6666666.88086.peg.1668	fig|6666666.88088.peg.739	fig|6666666.88099.peg.133	fig|6666666.88089.peg.607	fig|6666666.88090.peg.160	fig|6666666.88091.peg.629	fig|6666666.88093.peg.136	fig|6666666.88094.peg.633	fig|6666666.88095.peg.74	fig|6666666.88096.peg.136	fig|6666666.88097.peg.662
438	SUB1472	fig|6666666.88081.peg.18	fig|6666666.88086.peg.1163	fig|6666666.88088.peg.227	fig|6666666.88099.peg.1427	fig|6666666.88089.peg.43	fig|6666666.88090.peg.1451	fig|6666666.88091.peg.43	fig|6666666.88093.peg.1407	fig|6666666.88094.peg.18	fig|6666666.88095.peg.1468	fig|6666666.88096.peg.1407	fig|6666666.88097.peg.173
439	SUB0943	fig|6666666.88081.peg.1398	fig|6666666.88086.peg.598	fig|6666666.88088.peg.1471	fig|6666666.88099.peg.888	fig|6666666.88089.peg.1359	fig|6666666.88090.peg.916	fig|6666666.88091.peg.1408	fig|6666666.88093.peg.884	fig|6666666.88094.peg.1407	fig|6666666.88095.peg.877	fig|6666666.88096.peg.884	fig|6666666.88097.peg.1413
440	SUB1279	fig|6666666.88081.peg.1729	fig|6666666.88086.peg.930	fig|6666666.88088.peg.1865	fig|6666666.88099.peg.1222	fig|6666666.88089.peg.1692	fig|6666666.88090.peg.1261	fig|6666666.88091.peg.1747	fig|6666666.88093.peg.1201	fig|6666666.88094.peg.1728	fig|6666666.88095.peg.1280	fig|6666666.88096.peg.1201	fig|6666666.88097.peg.1812
441	SUB1715	fig|6666666.88081.peg.271	fig|6666666.88086.peg.1394	fig|6666666.88088.peg.480	fig|6666666.88099.peg.1641	fig|6666666.88089.peg.268	fig|6666666.88090.peg.1690	fig|6666666.88091.peg.326	fig|6666666.88093.peg.1622	fig|6666666.88094.peg.297	fig|6666666.88095.peg.1737	fig|6666666.88096.peg.1622	fig|6666666.88097.peg.392
442	SUB1377	fig|6666666.88081.peg.1825	fig|6666666.88086.peg.1025	fig|6666666.88088.peg.133	fig|6666666.88099.peg.1334	fig|6666666.88089.peg.1804	fig|6666666.88090.peg.1366	fig|6666666.88091.peg.1841	fig|6666666.88093.peg.1314	fig|6666666.88094.peg.1824	fig|6666666.88095.peg.1376	fig|6666666.88096.peg.1314	fig|6666666.88097.peg.82
443	SUB0380	fig|6666666.88081.peg.860	fig|6666666.88086.peg.41	fig|6666666.88088.peg.935	fig|6666666.88099.peg.328	fig|6666666.88089.peg.799	fig|6666666.88090.peg.366	fig|6666666.88091.peg.853	fig|6666666.88093.peg.314	fig|6666666.88094.peg.853	fig|6666666.88095.peg.387	fig|6666666.88096.peg.314	fig|6666666.88097.peg.855
444	SUB1294	fig|6666666.88081.peg.1744	fig|6666666.88086.peg.945	fig|6666666.88088.peg.1880	fig|6666666.88099.peg.1237	fig|6666666.88089.peg.1707	fig|6666666.88090.peg.1276	fig|6666666.88091.peg.1762	fig|6666666.88093.peg.1216	fig|6666666.88094.peg.1743	fig|6666666.88095.peg.1295	fig|6666666.88096.peg.1216	fig|6666666.88097.peg.1827
445	SUB1044	fig|6666666.88081.peg.1501	fig|6666666.88086.peg.294	fig|6666666.88088.peg.1572	fig|6666666.88099.peg.989	fig|6666666.88089.peg.1461	fig|6666666.88090.peg.1017	fig|6666666.88091.peg.1509	fig|6666666.88093.peg.984	fig|6666666.88094.peg.1508	fig|6666666.88095.peg.978	fig|6666666.88096.peg.984	fig|6666666.88097.peg.1514
446	SUB1650	fig|6666666.88081.peg.211	fig|6666666.88086.peg.1332	fig|6666666.88088.peg.416	fig|6666666.88099.peg.1577	fig|6666666.88089.peg.204	fig|6666666.88090.peg.1626	fig|6666666.88091.peg.262	fig|6666666.88093.peg.1558	fig|6666666.88094.peg.233	fig|6666666.88095.peg.1675	fig|6666666.88096.peg.1558	fig|6666666.88097.peg.328
447	SUB1234	fig|6666666.88081.peg.1684	fig|6666666.88086.peg.884	fig|6666666.88088.peg.1819	fig|6666666.88099.peg.1177	fig|6666666.88089.peg.1646	fig|6666666.88090.peg.1215	fig|6666666.88091.peg.1701	fig|6666666.88093.peg.1156	fig|6666666.88094.peg.1683	fig|6666666.88095.peg.1235	fig|6666666.88096.peg.1156	fig|6666666.88097.peg.1704
448	SUB0513	fig|6666666.88081.peg.985	fig|6666666.88086.peg.185	fig|6666666.88088.peg.1059	fig|6666666.88099.peg.476	fig|6666666.88089.peg.946	fig|6666666.88090.peg.486	fig|6666666.88091.peg.1000	fig|6666666.88093.peg.461	fig|6666666.88094.peg.1000	fig|6666666.88095.peg.240	fig|6666666.88096.peg.461	fig|6666666.88097.peg.1003
449	SUB0614	fig|6666666.88081.peg.1082	fig|6666666.88086.peg.284	fig|6666666.88088.peg.1159	fig|6666666.88099.peg.575	fig|6666666.88089.peg.1044	fig|6666666.88090.peg.585	fig|6666666.88091.peg.1098	fig|6666666.88093.peg.559	fig|6666666.88094.peg.1098	fig|6666666.88095.peg.142	fig|6666666.88096.peg.559	fig|6666666.88097.peg.1101
450	SUB1116	fig|6666666.88081.peg.1573	fig|6666666.88086.peg.768	fig|6666666.88088.peg.1654	fig|6666666.88099.peg.1061	fig|6666666.88089.peg.1531	fig|6666666.88090.peg.1093	fig|6666666.88091.peg.1586	fig|6666666.88093.peg.1055	fig|6666666.88094.peg.1578	fig|6666666.88095.peg.1058	fig|6666666.88096.peg.1055	fig|6666666.88097.peg.1589
451	SUB1443	fig|6666666.88081.peg.1890	fig|6666666.88086.peg.1088	fig|6666666.88088.peg.198	fig|6666666.88099.peg.1399	fig|6666666.88089.peg.15	fig|6666666.88090.peg.1431	fig|6666666.88091.peg.15	fig|6666666.88093.peg.1379	fig|6666666.88094.peg.1888	fig|6666666.88095.peg.1440	fig|6666666.88096.peg.1379	fig|6666666.88097.peg.146
452	SUB0724	fig|6666666.88081.peg.1191	fig|6666666.88086.peg.396	fig|6666666.88088.peg.1267	fig|6666666.88099.peg.684	fig|6666666.88089.peg.1154	fig|6666666.88090.peg.707	fig|6666666.88091.peg.1208	fig|6666666.88093.peg.680	fig|6666666.88094.peg.1206	fig|6666666.88095.peg.674	fig|6666666.88096.peg.680	fig|6666666.88097.peg.1211
453	SUB0713	fig|6666666.88081.peg.1180	fig|6666666.88086.peg.385	fig|6666666.88088.peg.1256	fig|6666666.88099.peg.673	fig|6666666.88089.peg.1143	fig|6666666.88090.peg.696	fig|6666666.88091.peg.1197	fig|6666666.88093.peg.669	fig|6666666.88094.peg.1195	fig|6666666.88095.peg.663	fig|6666666.88096.peg.669	fig|6666666.88097.peg.1200
454	SUB0448	fig|6666666.88081.peg.928	fig|6666666.88086.peg.108	fig|6666666.88088.peg.1003	fig|6666666.88099.peg.396	fig|6666666.88089.peg.867	fig|6666666.88090.peg.434	fig|6666666.88091.peg.921	fig|6666666.88093.peg.382	fig|6666666.88094.peg.921	fig|6666666.88095.peg.319	fig|6666666.88096.peg.382	fig|6666666.88097.peg.923
455	SUB1275	fig|6666666.88081.peg.1725	fig|6666666.88086.peg.926	fig|6666666.88088.peg.1861	fig|6666666.88099.peg.1218	fig|6666666.88089.peg.1688	fig|6666666.88090.peg.1257	fig|6666666.88091.peg.1743	fig|6666666.88093.peg.1197	fig|6666666.88094.peg.1724	fig|6666666.88095.peg.1276	fig|6666666.88096.peg.1197	fig|6666666.88097.peg.1808
456	SUB1435	fig|6666666.88081.peg.1883	fig|6666666.88086.peg.1083	fig|6666666.88088.peg.191	fig|6666666.88099.peg.1392	fig|6666666.88089.peg.8	fig|6666666.88090.peg.1424	fig|6666666.88091.peg.8	fig|6666666.88093.peg.1372	fig|6666666.88094.peg.1882	fig|6666666.88095.peg.1434	fig|6666666.88096.peg.1372	fig|6666666.88097.peg.139
457	SUB1847	fig|6666666.88081.peg.397	fig|6666666.88086.peg.1498	fig|6666666.88088.peg.604	fig|6666666.88099.peg.1763	fig|6666666.88089.peg.372	fig|6666666.88090.peg.1811	fig|6666666.88091.peg.450	fig|6666666.88093.peg.1780	fig|6666666.88094.peg.452	fig|6666666.88095.peg.1877	fig|6666666.88096.peg.1780	fig|6666666.88097.peg.496
458	SUB0085	fig|6666666.88081.peg.492	fig|6666666.88086.peg.1593	fig|6666666.88088.peg.62	fig|6666666.88099.peg.56	fig|6666666.88089.peg.520	fig|6666666.88090.peg.52	fig|6666666.88091.peg.541	fig|6666666.88093.peg.55	fig|6666666.88094.peg.544	fig|6666666.88095.peg.493	fig|6666666.88096.peg.55	fig|6666666.88097.peg.576
459	SUB0392	fig|6666666.88081.peg.872	fig|6666666.88086.peg.52	fig|6666666.88088.peg.947	fig|6666666.88099.peg.340	fig|6666666.88089.peg.811	fig|6666666.88090.peg.378	fig|6666666.88091.peg.865	fig|6666666.88093.peg.326	fig|6666666.88094.peg.865	fig|6666666.88095.peg.375	fig|6666666.88096.peg.326	fig|6666666.88097.peg.867
460	SUB1493	fig|6666666.88081.peg.37	fig|6666666.88086.peg.1182	fig|6666666.88088.peg.246	fig|6666666.88099.peg.1446	fig|6666666.88089.peg.62	fig|6666666.88090.peg.1470	fig|6666666.88091.peg.62	fig|6666666.88093.peg.1426	fig|6666666.88094.peg.37	fig|6666666.88095.peg.1487	fig|6666666.88096.peg.1426	fig|6666666.88097.peg.192
461	SUB0913	fig|6666666.88081.peg.1368	fig|6666666.88086.peg.569	fig|6666666.88088.peg.1441	fig|6666666.88099.peg.858	fig|6666666.88089.peg.1328	fig|6666666.88090.peg.886	fig|6666666.88091.peg.1378	fig|6666666.88093.peg.854	fig|6666666.88094.peg.1377	fig|6666666.88095.peg.847	fig|6666666.88096.peg.854	fig|6666666.88097.peg.1383
462	SUB0563	fig|6666666.88081.peg.1033	fig|6666666.88086.peg.235	fig|6666666.88088.peg.1108	fig|6666666.88099.peg.525	fig|6666666.88089.peg.994	fig|6666666.88090.peg.535	fig|6666666.88091.peg.1048	fig|6666666.88093.peg.509	fig|6666666.88094.peg.1048	fig|6666666.88095.peg.192	fig|6666666.88096.peg.509	fig|6666666.88097.peg.1052
463	SUB1788	fig|6666666.88081.peg.339	fig|6666666.88086.peg.1463	fig|6666666.88088.peg.549	fig|6666666.88099.peg.1710	fig|6666666.88089.peg.337	fig|6666666.88090.peg.1760	fig|6666666.88091.peg.395	fig|6666666.88093.peg.1745	fig|6666666.88094.peg.417	fig|6666666.88095.peg.1805	fig|6666666.88096.peg.1745	fig|6666666.88097.peg.461
464	SUB1568	fig|6666666.88081.peg.111	fig|6666666.88086.peg.1255	fig|6666666.88088.peg.327	fig|6666666.88099.peg.1520	fig|6666666.88089.peg.136	fig|6666666.88090.peg.1550	fig|6666666.88091.peg.193	fig|6666666.88093.peg.1500	fig|6666666.88094.peg.164	fig|6666666.88095.peg.1613	fig|6666666.88096.peg.1500	fig|6666666.88097.peg.266
465	SUB1039	fig|6666666.88081.peg.1496	fig|6666666.88086.peg.693	fig|6666666.88088.peg.1567	fig|6666666.88099.peg.984	fig|6666666.88089.peg.1456	fig|6666666.88090.peg.1012	fig|6666666.88091.peg.1504	fig|6666666.88093.peg.979	fig|6666666.88094.peg.1503	fig|6666666.88095.peg.973	fig|6666666.88096.peg.979	fig|6666666.88097.peg.1509
466	SUB1717	fig|6666666.88081.peg.273	fig|6666666.88086.peg.1396	fig|6666666.88088.peg.482	fig|6666666.88099.peg.1643	fig|6666666.88089.peg.270	fig|6666666.88090.peg.1692	fig|6666666.88091.peg.328	fig|6666666.88093.peg.1624	fig|6666666.88094.peg.299	fig|6666666.88095.peg.1739	fig|6666666.88096.peg.1624	fig|6666666.88097.peg.394
467	SUB0867	fig|6666666.88081.peg.1318	fig|6666666.88086.peg.522	fig|6666666.88088.peg.1391	fig|6666666.88099.peg.812	fig|6666666.88089.peg.1282	fig|6666666.88090.peg.835	fig|6666666.88091.peg.1332	fig|6666666.88093.peg.808	fig|6666666.88094.peg.1330	fig|6666666.88095.peg.797	fig|6666666.88096.peg.808	fig|6666666.88097.peg.1335
468	SUB0967	fig|6666666.88081.peg.1422	fig|6666666.88086.peg.622	fig|6666666.88088.peg.1495	fig|6666666.88099.peg.912	fig|6666666.88089.peg.1383	fig|6666666.88090.peg.940	fig|6666666.88091.peg.1432	fig|6666666.88093.peg.908	fig|6666666.88094.peg.1431	fig|6666666.88095.peg.901	fig|6666666.88096.peg.908	fig|6666666.88097.peg.1437
469	SUB0664	fig|6666666.88081.peg.1131	fig|6666666.88086.peg.336	fig|6666666.88088.peg.1207	fig|6666666.88099.peg.623	fig|6666666.88089.peg.1094	fig|6666666.88090.peg.647	fig|6666666.88091.peg.1148	fig|6666666.88093.peg.612	fig|6666666.88094.peg.1146	fig|6666666.88095.peg.614	fig|6666666.88096.peg.612	fig|6666666.88097.peg.1151
470	SUB1369	fig|6666666.88081.peg.1816	fig|6666666.88086.peg.1017	fig|6666666.88088.peg.125	fig|6666666.88099.peg.1326	fig|6666666.88089.peg.1796	fig|6666666.88090.peg.1358	fig|6666666.88091.peg.1833	fig|6666666.88093.peg.1306	fig|6666666.88094.peg.1815	fig|6666666.88095.peg.1368	fig|6666666.88096.peg.1306	fig|6666666.88097.peg.74
471	SUB1256	fig|6666666.88081.peg.1706	fig|6666666.88086.peg.906	fig|6666666.88088.peg.1841	fig|6666666.88099.peg.1199	fig|6666666.88089.peg.1668	fig|6666666.88090.peg.1238	fig|6666666.88091.peg.1723	fig|6666666.88093.peg.1178	fig|6666666.88094.peg.1705	fig|6666666.88095.peg.1257	fig|6666666.88096.peg.1178	fig|6666666.88097.peg.1726
472	SUB0914	fig|6666666.88081.peg.1369	fig|6666666.88086.peg.570	fig|6666666.88088.peg.1442	fig|6666666.88099.peg.859	fig|6666666.88089.peg.1329	fig|6666666.88090.peg.887	fig|6666666.88091.peg.1379	fig|6666666.88093.peg.855	fig|6666666.88094.peg.1378	fig|6666666.88095.peg.848	fig|6666666.88096.peg.855	fig|6666666.88097.peg.1384
473	SUB0066	fig|6666666.88081.peg.473	fig|6666666.88086.peg.1574	fig|6666666.88088.peg.43	fig|6666666.88099.peg.37	fig|6666666.88089.peg.501	fig|6666666.88090.peg.33	fig|6666666.88091.peg.522	fig|6666666.88093.peg.36	fig|6666666.88094.peg.525	fig|6666666.88095.peg.474	fig|6666666.88096.peg.36	fig|6666666.88097.peg.557
474	SUB1733	fig|6666666.88081.peg.289	fig|6666666.88086.peg.1412	fig|6666666.88088.peg.498	fig|6666666.88099.peg.1659	fig|6666666.88089.peg.286	fig|6666666.88090.peg.1708	fig|6666666.88091.peg.344	fig|6666666.88093.peg.1640	fig|6666666.88094.peg.315	fig|6666666.88095.peg.1755	fig|6666666.88096.peg.1640	fig|6666666.88097.peg.410
475	SUB1796	fig|6666666.88081.peg.347	fig|6666666.88086.peg.1471	fig|6666666.88088.peg.557	fig|6666666.88099.peg.1718	fig|6666666.88089.peg.345	fig|6666666.88090.peg.1768	fig|6666666.88091.peg.403	fig|6666666.88093.peg.1753	fig|6666666.88094.peg.425	fig|6666666.88095.peg.1813	fig|6666666.88096.peg.1753	fig|6666666.88097.peg.469
476	SUB0869	fig|6666666.88081.peg.1320	fig|6666666.88086.peg.524	fig|6666666.88088.peg.1393	fig|6666666.88099.peg.814	fig|6666666.88089.peg.1284	fig|6666666.88090.peg.837	fig|6666666.88091.peg.1334	fig|6666666.88093.peg.810	fig|6666666.88094.peg.1332	fig|6666666.88095.peg.799	fig|6666666.88096.peg.810	fig|6666666.88097.peg.1337
477	SUB1709	fig|6666666.88081.peg.266	fig|6666666.88086.peg.1390	fig|6666666.88088.peg.475	fig|6666666.88099.peg.1635	fig|6666666.88089.peg.262	fig|6666666.88090.peg.1685	fig|6666666.88091.peg.320	fig|6666666.88093.peg.1616	fig|6666666.88094.peg.291	fig|6666666.88095.peg.1731	fig|6666666.88096.peg.1616	fig|6666666.88097.peg.386
478	SUB1355	fig|6666666.88081.peg.1802	fig|6666666.88086.peg.1004	fig|6666666.88088.peg.111	fig|6666666.88099.peg.1312	fig|6666666.88089.peg.1782	fig|6666666.88090.peg.1344	fig|6666666.88091.peg.1819	fig|6666666.88093.peg.1292	fig|6666666.88094.peg.1801	fig|6666666.88095.peg.1354	fig|6666666.88096.peg.1292	fig|6666666.88097.peg.60
479	SUB1759	fig|6666666.88081.peg.310	fig|6666666.88086.peg.1434	fig|6666666.88088.peg.519	fig|6666666.88099.peg.1681	fig|6666666.88089.peg.308	fig|6666666.88090.peg.1730	fig|6666666.88091.peg.366	fig|6666666.88093.peg.1716	fig|6666666.88094.peg.388	fig|6666666.88095.peg.1776	fig|6666666.88096.peg.1716	fig|6666666.88097.peg.432
480	SUB0827	fig|6666666.88081.peg.1283	fig|6666666.88086.peg.486	fig|6666666.88088.peg.1356	fig|6666666.88099.peg.777	fig|6666666.88089.peg.1247	fig|6666666.88090.peg.800	fig|6666666.88091.peg.1297	fig|6666666.88093.peg.773	fig|6666666.88094.peg.1295	fig|6666666.88095.peg.763	fig|6666666.88096.peg.773	fig|6666666.88097.peg.1300
481	SUB1255	fig|6666666.88081.peg.1705	fig|6666666.88086.peg.905	fig|6666666.88088.peg.1840	fig|6666666.88099.peg.1198	fig|6666666.88089.peg.1667	fig|6666666.88090.peg.1237	fig|6666666.88091.peg.1722	fig|6666666.88093.peg.1177	fig|6666666.88094.peg.1704	fig|6666666.88095.peg.1256	fig|6666666.88096.peg.1177	fig|6666666.88097.peg.1725
482	SUB0266	fig|6666666.88081.peg.738	fig|6666666.88086.peg.1747	fig|6666666.88088.peg.835	fig|6666666.88099.peg.217	fig|6666666.88089.peg.687	fig|6666666.88090.peg.248	fig|6666666.88091.peg.710	fig|6666666.88093.peg.217	fig|6666666.88094.peg.724	fig|6666666.88095.peg.540	fig|6666666.88096.peg.217	fig|6666666.88097.peg.742
483	SUB0580	fig|6666666.88081.peg.1050	fig|6666666.88086.peg.252	fig|6666666.88088.peg.1125	fig|6666666.88099.peg.542	fig|6666666.88089.peg.1011	fig|6666666.88090.peg.552	fig|6666666.88091.peg.1065	fig|6666666.88093.peg.526	fig|6666666.88094.peg.1065	fig|6666666.88095.peg.175	fig|6666666.88096.peg.526	fig|6666666.88097.peg.1069
484	SUB0387	fig|6666666.88081.peg.867	fig|6666666.88086.peg.47	fig|6666666.88088.peg.942	fig|6666666.88099.peg.335	fig|6666666.88089.peg.806	fig|6666666.88090.peg.373	fig|6666666.88091.peg.860	fig|6666666.88093.peg.321	fig|6666666.88094.peg.860	fig|6666666.88095.peg.380	fig|6666666.88096.peg.321	fig|6666666.88097.peg.862
485	SUB1075	fig|6666666.88081.peg.1529	fig|6666666.88086.peg.725	fig|6666666.88088.peg.1606	fig|6666666.88099.peg.1019	fig|6666666.88089.peg.1490	fig|6666666.88090.peg.1047	fig|6666666.88091.peg.1543	fig|6666666.88093.peg.1014	fig|6666666.88094.peg.1538	fig|6666666.88095.peg.1012	fig|6666666.88096.peg.1014	fig|6666666.88097.peg.1544
486	SUB1249	fig|6666666.88081.peg.1699	fig|6666666.88086.peg.899	fig|6666666.88088.peg.1834	fig|6666666.88099.peg.1192	fig|6666666.88089.peg.1661	fig|6666666.88090.peg.1230	fig|6666666.88091.peg.1716	fig|6666666.88093.peg.1171	fig|6666666.88094.peg.1698	fig|6666666.88095.peg.1250	fig|6666666.88096.peg.1171	fig|6666666.88097.peg.1719
487	SUB0535	fig|6666666.88081.peg.1005	fig|6666666.88086.peg.206	fig|6666666.88088.peg.1079	fig|6666666.88099.peg.497	fig|6666666.88089.peg.966	fig|6666666.88090.peg.506	fig|6666666.88091.peg.1020	fig|6666666.88093.peg.481	fig|6666666.88094.peg.1020	fig|6666666.88095.peg.220	fig|6666666.88096.peg.481	fig|6666666.88097.peg.1023
488	SUB0260	fig|6666666.88081.peg.732	fig|6666666.88086.peg.1742	fig|6666666.88088.peg.829	fig|6666666.88099.peg.211	fig|6666666.88089.peg.681	fig|6666666.88090.peg.242	fig|6666666.88091.peg.704	fig|6666666.88093.peg.211	fig|6666666.88094.peg.718	fig|6666666.88095.peg.534	fig|6666666.88096.peg.211	fig|6666666.88097.peg.736
489	SUB0367	fig|6666666.88081.peg.848	fig|6666666.88086.peg.30	fig|6666666.88088.peg.923	fig|6666666.88099.peg.317	fig|6666666.88089.peg.788	fig|6666666.88090.peg.352	fig|6666666.88091.peg.842	fig|6666666.88093.peg.303	fig|6666666.88094.peg.842	fig|6666666.88095.peg.399	fig|6666666.88096.peg.303	fig|6666666.88097.peg.842
490	SUB0738	fig|6666666.88081.peg.1205	fig|6666666.88086.peg.409	fig|6666666.88088.peg.1281	fig|6666666.88099.peg.698	fig|6666666.88089.peg.1168	fig|6666666.88090.peg.721	fig|6666666.88091.peg.1222	fig|6666666.88093.peg.694	fig|6666666.88094.peg.1220	fig|6666666.88095.peg.688	fig|6666666.88096.peg.694	fig|6666666.88097.peg.1225
491	SUB0756	fig|6666666.88081.peg.1223	fig|6666666.88086.peg.427	fig|6666666.88088.peg.1299	fig|6666666.88099.peg.716	fig|6666666.88089.peg.1186	fig|6666666.88090.peg.739	fig|6666666.88091.peg.1240	fig|6666666.88093.peg.712	fig|6666666.88094.peg.1238	fig|6666666.88095.peg.706	fig|6666666.88096.peg.712	fig|6666666.88097.peg.1243
492	SUB1148	fig|6666666.88081.peg.1605	fig|6666666.88086.peg.800	fig|6666666.88088.peg.1686	fig|6666666.88099.peg.1093	fig|6666666.88089.peg.1563	fig|6666666.88090.peg.1125	fig|6666666.88091.peg.1618	fig|6666666.88093.peg.1087	fig|6666666.88094.peg.1610	fig|6666666.88095.peg.1090	fig|6666666.88096.peg.1087	fig|6666666.88097.peg.1621
493	SUB1814	fig|6666666.88081.peg.365	fig|6666666.88086.peg.1489	fig|6666666.88088.peg.575	fig|6666666.88099.peg.1736	fig|6666666.88089.peg.363	fig|6666666.88090.peg.1786	fig|6666666.88091.peg.421	fig|6666666.88093.peg.1771	fig|6666666.88094.peg.443	fig|6666666.88095.peg.1832	fig|6666666.88096.peg.1771	fig|6666666.88097.peg.487
494	SUB0585	fig|6666666.88081.peg.1055	fig|6666666.88086.peg.257	fig|6666666.88088.peg.1130	fig|6666666.88099.peg.547	fig|6666666.88089.peg.1016	fig|6666666.88090.peg.557	fig|6666666.88091.peg.1070	fig|6666666.88093.peg.531	fig|6666666.88094.peg.1070	fig|6666666.88095.peg.170	fig|6666666.88096.peg.531	fig|6666666.88097.peg.1074
495	SUB0407	fig|6666666.88081.peg.887	fig|6666666.88086.peg.67	fig|6666666.88088.peg.962	fig|6666666.88099.peg.355	fig|6666666.88089.peg.826	fig|6666666.88090.peg.393	fig|6666666.88091.peg.880	fig|6666666.88093.peg.341	fig|6666666.88094.peg.880	fig|6666666.88095.peg.360	fig|6666666.88096.peg.341	fig|6666666.88097.peg.882
496	SUB0588	fig|6666666.88081.peg.1058	fig|6666666.88086.peg.260	fig|6666666.88088.peg.1133	fig|6666666.88099.peg.550	fig|6666666.88089.peg.1019	fig|6666666.88090.peg.560	fig|6666666.88091.peg.1073	fig|6666666.88093.peg.534	fig|6666666.88094.peg.1073	fig|6666666.88095.peg.167	fig|6666666.88096.peg.534	fig|6666666.88097.peg.1077
497	SUB0238	fig|6666666.88081.peg.710	fig|6666666.88086.peg.1720	fig|6666666.88088.peg.807	fig|6666666.88099.peg.189	fig|6666666.88089.peg.659	fig|6666666.88090.peg.220	fig|6666666.88091.peg.682	fig|6666666.88093.peg.189	fig|6666666.88094.peg.696	fig|6666666.88095.peg.126	fig|6666666.88096.peg.189	fig|6666666.88097.peg.714
498	SUB0600	fig|6666666.88081.peg.1069	fig|6666666.88086.peg.271	fig|6666666.88088.peg.1144	fig|6666666.88099.peg.561	fig|6666666.88089.peg.1030	fig|6666666.88090.peg.571	fig|6666666.88091.peg.1084	fig|6666666.88093.peg.545	fig|6666666.88094.peg.1084	fig|6666666.88095.peg.156	fig|6666666.88096.peg.545	fig|6666666.88097.peg.1088
499	SUB0480	fig|6666666.88081.peg.957	fig|6666666.88086.peg.157	fig|6666666.88088.peg.1032	fig|6666666.88099.peg.447	fig|6666666.88089.peg.917	fig|6666666.88090.peg.462	fig|6666666.88091.peg.971	fig|6666666.88093.peg.433	fig|6666666.88094.peg.971	fig|6666666.88095.peg.269	fig|6666666.88096.peg.433	fig|6666666.88097.peg.974
500	SUB1396	fig|6666666.88081.peg.1844	fig|6666666.88086.peg.1044	fig|6666666.88088.peg.152	fig|6666666.88099.peg.1353	fig|6666666.88089.peg.1823	fig|6666666.88090.peg.1385	fig|6666666.88091.peg.1860	fig|6666666.88093.peg.1333	fig|6666666.88094.peg.1843	fig|6666666.88095.peg.1395	fig|6666666.88096.peg.1333	fig|6666666.88097.peg.101
501	SUB0819	fig|6666666.88081.peg.1275	fig|6666666.88086.peg.479	fig|6666666.88088.peg.1352	fig|6666666.88099.peg.769	fig|6666666.88089.peg.1239	fig|6666666.88090.peg.792	fig|6666666.88091.peg.1293	fig|6666666.88093.peg.765	fig|6666666.88094.peg.1291	fig|6666666.88095.peg.759	fig|6666666.88096.peg.765	fig|6666666.88097.peg.1296
502	SUB0477	fig|6666666.88081.peg.955	fig|6666666.88086.peg.155	fig|6666666.88088.peg.1030	fig|6666666.88099.peg.445	fig|6666666.88089.peg.914	fig|6666666.88090.peg.460	fig|6666666.88091.peg.968	fig|6666666.88093.peg.431	fig|6666666.88094.peg.968	fig|6666666.88095.peg.271	fig|6666666.88096.peg.431	fig|6666666.88097.peg.971
503	SUB1070	fig|6666666.88081.peg.1520	fig|6666666.88086.peg.720	fig|6666666.88088.peg.1597	fig|6666666.88099.peg.1014	fig|6666666.88089.peg.1485	fig|6666666.88090.peg.1042	fig|6666666.88091.peg.1534	fig|6666666.88093.peg.1009	fig|6666666.88094.peg.1533	fig|6666666.88095.peg.1003	fig|6666666.88096.peg.1009	fig|6666666.88097.peg.1539
504	SUB0329	fig|6666666.88081.peg.795	fig|6666666.88086.peg.1808	fig|6666666.88088.peg.885	fig|6666666.88099.peg.279	fig|6666666.88089.peg.750	fig|6666666.88090.peg.305	fig|6666666.88091.peg.774	fig|6666666.88093.peg.265	fig|6666666.88094.peg.775	fig|6666666.88095.peg.430	fig|6666666.88096.peg.265	fig|6666666.88097.peg.804
505	SUB1163	fig|6666666.88081.peg.1620	fig|6666666.88086.peg.815	fig|6666666.88088.peg.1701	fig|6666666.88099.peg.1108	fig|6666666.88089.peg.1578	fig|6666666.88090.peg.1140	fig|6666666.88091.peg.1633	fig|6666666.88093.peg.1102	fig|6666666.88094.peg.1625	fig|6666666.88095.peg.1105	fig|6666666.88096.peg.1102	fig|6666666.88097.peg.1636
506	SUB1357	fig|6666666.88081.peg.1804	fig|6666666.88086.peg.1006	fig|6666666.88088.peg.113	fig|6666666.88099.peg.1314	fig|6666666.88089.peg.1784	fig|6666666.88090.peg.1346	fig|6666666.88091.peg.1821	fig|6666666.88093.peg.1294	fig|6666666.88094.peg.1803	fig|6666666.88095.peg.1356	fig|6666666.88096.peg.1294	fig|6666666.88097.peg.62
507	SUB0333	fig|6666666.88081.peg.799	fig|6666666.88086.peg.1842	fig|6666666.88088.peg.889	fig|6666666.88099.peg.283	fig|6666666.88089.peg.754	fig|6666666.88090.peg.318	fig|6666666.88091.peg.808	fig|6666666.88093.peg.269	fig|6666666.88094.peg.808	fig|6666666.88095.peg.434	fig|6666666.88096.peg.269	fig|6666666.88097.peg.808
508	SUB0667	fig|6666666.88081.peg.1134	fig|6666666.88086.peg.339	fig|6666666.88088.peg.1210	fig|6666666.88099.peg.627	fig|6666666.88089.peg.1097	fig|6666666.88090.peg.650	fig|6666666.88091.peg.1151	fig|6666666.88093.peg.615	fig|6666666.88094.peg.1149	fig|6666666.88095.peg.617	fig|6666666.88096.peg.615	fig|6666666.88097.peg.1154
509	SUB0712	fig|6666666.88081.peg.1179	fig|6666666.88086.peg.384	fig|6666666.88088.peg.1255	fig|6666666.88099.peg.672	fig|6666666.88089.peg.1142	fig|6666666.88090.peg.695	fig|6666666.88091.peg.1196	fig|6666666.88093.peg.668	fig|6666666.88094.peg.1194	fig|6666666.88095.peg.662	fig|6666666.88096.peg.668	fig|6666666.88097.peg.1199
510	SUB1652	fig|6666666.88081.peg.213	fig|6666666.88086.peg.1334	fig|6666666.88088.peg.418	fig|6666666.88099.peg.1579	fig|6666666.88089.peg.206	fig|6666666.88090.peg.1628	fig|6666666.88091.peg.264	fig|6666666.88093.peg.1560	fig|6666666.88094.peg.235	fig|6666666.88095.peg.1677	fig|6666666.88096.peg.1560	fig|6666666.88097.peg.330
511	SUB1217	fig|6666666.88081.peg.1669	fig|6666666.88086.peg.868	fig|6666666.88088.peg.1803	fig|6666666.88099.peg.1162	fig|6666666.88089.peg.1631	fig|6666666.88090.peg.1200	fig|6666666.88091.peg.1686	fig|6666666.88093.peg.1141	fig|6666666.88094.peg.1668	fig|6666666.88095.peg.1220	fig|6666666.88096.peg.1141	fig|6666666.88097.peg.1689
512	SUB1077	fig|6666666.88081.peg.1531	fig|6666666.88086.peg.727	fig|6666666.88088.peg.1608	fig|6666666.88099.peg.1021	fig|6666666.88089.peg.1492	fig|6666666.88090.peg.1049	fig|6666666.88091.peg.1545	fig|6666666.88093.peg.1016	fig|6666666.88094.peg.1540	fig|6666666.88095.peg.1014	fig|6666666.88096.peg.1016	fig|6666666.88097.peg.1546
513	SUB0134	fig|6666666.88081.peg.538	fig|6666666.88086.peg.1638	fig|6666666.88088.peg.687	fig|6666666.88099.peg.102	fig|6666666.88089.peg.575	fig|6666666.88090.peg.115	fig|6666666.88091.peg.596	fig|6666666.88093.peg.106	fig|6666666.88094.peg.600	fig|6666666.88095.peg.42	fig|6666666.88096.peg.106	fig|6666666.88097.peg.632
514	SUB1490	fig|6666666.88081.peg.34	fig|6666666.88086.peg.1179	fig|6666666.88088.peg.243	fig|6666666.88099.peg.1443	fig|6666666.88089.peg.59	fig|6666666.88090.peg.1467	fig|6666666.88091.peg.59	fig|6666666.88093.peg.1423	fig|6666666.88094.peg.34	fig|6666666.88095.peg.1484	fig|6666666.88096.peg.1423	fig|6666666.88097.peg.189
515	SUB1645	fig|6666666.88081.peg.206	fig|6666666.88086.peg.1327	fig|6666666.88088.peg.412	fig|6666666.88099.peg.1572	fig|6666666.88089.peg.199	fig|6666666.88090.peg.1621	fig|6666666.88091.peg.257	fig|6666666.88093.peg.1553	fig|6666666.88094.peg.228	fig|6666666.88095.peg.1670	fig|6666666.88096.peg.1553	fig|6666666.88097.peg.323
516	SUB1271	fig|6666666.88081.peg.1721	fig|6666666.88086.peg.922	fig|6666666.88088.peg.1857	fig|6666666.88099.peg.1214	fig|6666666.88089.peg.1684	fig|6666666.88090.peg.1253	fig|6666666.88091.peg.1739	fig|6666666.88093.peg.1193	fig|6666666.88094.peg.1720	fig|6666666.88095.peg.1272	fig|6666666.88096.peg.1193	fig|6666666.88097.peg.1804
517	SUB0095	fig|6666666.88081.peg.501	fig|6666666.88086.peg.1602	fig|6666666.88088.peg.71	fig|6666666.88099.peg.65	fig|6666666.88089.peg.529	fig|6666666.88090.peg.61	fig|6666666.88091.peg.550	fig|6666666.88093.peg.64	fig|6666666.88094.peg.553	fig|6666666.88095.peg.502	fig|6666666.88096.peg.64	fig|6666666.88097.peg.585
518	SUB1433	fig|6666666.88081.peg.1881	fig|6666666.88086.peg.1081	fig|6666666.88088.peg.189	fig|6666666.88099.peg.1390	fig|6666666.88089.peg.6	fig|6666666.88090.peg.1422	fig|6666666.88091.peg.6	fig|6666666.88093.peg.1370	fig|6666666.88094.peg.1880	fig|6666666.88095.peg.1432	fig|6666666.88096.peg.1370	fig|6666666.88097.peg.137
519	SUB1866	fig|6666666.88081.peg.416	fig|6666666.88086.peg.1518	fig|6666666.88088.peg.624	fig|6666666.88099.peg.1782	fig|6666666.88089.peg.391	fig|6666666.88090.peg.1830	fig|6666666.88091.peg.469	fig|6666666.88093.peg.1799	fig|6666666.88094.peg.471	fig|6666666.88095.peg.1896	fig|6666666.88096.peg.1799	fig|6666666.88097.peg.515
520	SUB1616	fig|6666666.88081.peg.178	fig|6666666.88086.peg.1299	fig|6666666.88088.peg.384	fig|6666666.88099.peg.1544	fig|6666666.88089.peg.171	fig|6666666.88090.peg.1593	fig|6666666.88091.peg.229	fig|6666666.88093.peg.1524	fig|6666666.88094.peg.200	fig|6666666.88095.peg.1642	fig|6666666.88096.peg.1524	fig|6666666.88097.peg.295
521	SUB1775	fig|6666666.88081.peg.326	fig|6666666.88086.peg.1450	fig|6666666.88088.peg.535	fig|6666666.88099.peg.1697	fig|6666666.88089.peg.324	fig|6666666.88090.peg.1746	fig|6666666.88091.peg.382	fig|6666666.88093.peg.1732	fig|6666666.88094.peg.404	fig|6666666.88095.peg.1792	fig|6666666.88096.peg.1732	fig|6666666.88097.peg.448
522	SUB1301	fig|6666666.88081.peg.1751	fig|6666666.88086.peg.952	fig|6666666.88088.peg.1887	fig|6666666.88099.peg.1244	fig|6666666.88089.peg.1714	fig|6666666.88090.peg.1283	fig|6666666.88091.peg.1769	fig|6666666.88093.peg.1223	fig|6666666.88094.peg.1750	fig|6666666.88095.peg.1302	fig|6666666.88096.peg.1223	fig|6666666.88097.peg.1834
523	SUB1521	fig|6666666.88081.peg.65	fig|6666666.88086.peg.1210	fig|6666666.88088.peg.274	fig|6666666.88099.peg.1474	fig|6666666.88089.peg.90	fig|6666666.88090.peg.1498	fig|6666666.88091.peg.90	fig|6666666.88093.peg.1454	fig|6666666.88094.peg.65	fig|6666666.88095.peg.1515	fig|6666666.88096.peg.1454	fig|6666666.88097.peg.220
524	SUB1015	fig|6666666.88081.peg.1471	fig|6666666.88086.peg.670	fig|6666666.88088.peg.1544	fig|6666666.88099.peg.961	fig|6666666.88089.peg.1432	fig|6666666.88090.peg.989	fig|6666666.88091.peg.1481	fig|6666666.88093.peg.956	fig|6666666.88094.peg.1480	fig|6666666.88095.peg.950	fig|6666666.88096.peg.956	fig|6666666.88097.peg.1486
525	SUB0121	fig|6666666.88081.peg.525	fig|6666666.88086.peg.1626	fig|6666666.88088.peg.674	fig|6666666.88099.peg.89	fig|6666666.88089.peg.562	fig|6666666.88090.peg.102	fig|6666666.88091.peg.583	fig|6666666.88093.peg.93	fig|6666666.88094.peg.587	fig|6666666.88095.peg.29	fig|6666666.88096.peg.93	fig|6666666.88097.peg.619
526	SUB1300	fig|6666666.88081.peg.1750	fig|6666666.88086.peg.951	fig|6666666.88088.peg.1886	fig|6666666.88099.peg.1243	fig|6666666.88089.peg.1713	fig|6666666.88090.peg.1282	fig|6666666.88091.peg.1768	fig|6666666.88093.peg.1222	fig|6666666.88094.peg.1749	fig|6666666.88095.peg.1301	fig|6666666.88096.peg.1222	fig|6666666.88097.peg.1833
527	SUB0026	fig|6666666.88081.peg.446	fig|6666666.88086.peg.1546	fig|6666666.88088.peg.9	fig|6666666.88099.peg.9	fig|6666666.88089.peg.421	fig|6666666.88090.peg.9	fig|6666666.88091.peg.497	fig|6666666.88093.peg.10	fig|6666666.88094.peg.499	fig|6666666.88095.peg.509	fig|6666666.88096.peg.10	fig|6666666.88097.peg.9
528	SUB0158	fig|6666666.88081.peg.566	fig|6666666.88086.peg.1658	fig|6666666.88088.peg.721	fig|6666666.88099.peg.124	fig|6666666.88089.peg.597	fig|6666666.88090.peg.143	fig|6666666.88091.peg.619	fig|6666666.88093.peg.128	fig|6666666.88094.peg.622	fig|6666666.88095.peg.64	fig|6666666.88096.peg.128	fig|6666666.88097.peg.654
529	SUB1686	fig|6666666.88081.peg.243	fig|6666666.88086.peg.1367	fig|6666666.88088.peg.449	fig|6666666.88099.peg.1612	fig|6666666.88089.peg.239	fig|6666666.88090.peg.1659	fig|6666666.88091.peg.297	fig|6666666.88093.peg.1593	fig|6666666.88094.peg.268	fig|6666666.88095.peg.1708	fig|6666666.88096.peg.1593	fig|6666666.88097.peg.363
530	SUB0717	fig|6666666.88081.peg.1184	fig|6666666.88086.peg.389	fig|6666666.88088.peg.1260	fig|6666666.88099.peg.677	fig|6666666.88089.peg.1147	fig|6666666.88090.peg.700	fig|6666666.88091.peg.1201	fig|6666666.88093.peg.673	fig|6666666.88094.peg.1199	fig|6666666.88095.peg.667	fig|6666666.88096.peg.673	fig|6666666.88097.peg.1204
531	SUB0668	fig|6666666.88081.peg.1135	fig|6666666.88086.peg.340	fig|6666666.88088.peg.1211	fig|6666666.88099.peg.628	fig|6666666.88089.peg.1098	fig|6666666.88090.peg.651	fig|6666666.88091.peg.1152	fig|6666666.88093.peg.616	fig|6666666.88094.peg.1150	fig|6666666.88095.peg.618	fig|6666666.88096.peg.616	fig|6666666.88097.peg.1155
532	SUB0113	fig|6666666.88081.peg.517	fig|6666666.88086.peg.1618	fig|6666666.88088.peg.666	fig|6666666.88099.peg.81	fig|6666666.88089.peg.554	fig|6666666.88090.peg.94	fig|6666666.88091.peg.575	fig|6666666.88093.peg.85	fig|6666666.88094.peg.579	fig|6666666.88095.peg.21	fig|6666666.88096.peg.85	fig|6666666.88097.peg.611
533	SUB1164	fig|6666666.88081.peg.1621	fig|6666666.88086.peg.816	fig|6666666.88088.peg.1702	fig|6666666.88099.peg.1109	fig|6666666.88089.peg.1579	fig|6666666.88090.peg.1141	fig|6666666.88091.peg.1634	fig|6666666.88093.peg.1103	fig|6666666.88094.peg.1626	fig|6666666.88095.peg.1106	fig|6666666.88096.peg.1103	fig|6666666.88097.peg.1637
534	SUB1693	fig|6666666.88081.peg.250	fig|6666666.88086.peg.1374	fig|6666666.88088.peg.457	fig|6666666.88099.peg.1619	fig|6666666.88089.peg.246	fig|6666666.88090.peg.1666	fig|6666666.88091.peg.304	fig|6666666.88093.peg.1600	fig|6666666.88094.peg.275	fig|6666666.88095.peg.1715	fig|6666666.88096.peg.1600	fig|6666666.88097.peg.370
535	SUB1251	fig|6666666.88081.peg.1701	fig|6666666.88086.peg.901	fig|6666666.88088.peg.1836	fig|6666666.88099.peg.1194	fig|6666666.88089.peg.1663	fig|6666666.88090.peg.1232	fig|6666666.88091.peg.1718	fig|6666666.88093.peg.1173	fig|6666666.88094.peg.1700	fig|6666666.88095.peg.1252	fig|6666666.88096.peg.1173	fig|6666666.88097.peg.1721
536	SUB0475	fig|6666666.88081.peg.954	fig|6666666.88086.peg.153	fig|6666666.88088.peg.1029	fig|6666666.88099.peg.443	fig|6666666.88089.peg.913	fig|6666666.88090.peg.459	fig|6666666.88091.peg.967	fig|6666666.88093.peg.429	fig|6666666.88094.peg.967	fig|6666666.88095.peg.273	fig|6666666.88096.peg.429	fig|6666666.88097.peg.970
537	SUB1761	fig|6666666.88081.peg.312	fig|6666666.88086.peg.1436	fig|6666666.88088.peg.521	fig|6666666.88099.peg.1683	fig|6666666.88089.peg.310	fig|6666666.88090.peg.1732	fig|6666666.88091.peg.368	fig|6666666.88093.peg.1718	fig|6666666.88094.peg.390	fig|6666666.88095.peg.1778	fig|6666666.88096.peg.1718	fig|6666666.88097.peg.434
538	SUB0227,SUB1836	fig|6666666.88081.peg.699	fig|6666666.88086.peg.139	-	fig|6666666.88099.peg.429	fig|6666666.88089.peg.899	-	fig|6666666.88091.peg.953	fig|6666666.88093.peg.415	fig|6666666.88094.peg.953	fig|6666666.88095.peg.287,fig|6666666.88095.peg.1866	fig|6666666.88096.peg.415	fig|6666666.88097.peg.956
539	SUB1445	fig|6666666.88081.peg.1892	fig|6666666.88086.peg.1090	fig|6666666.88088.peg.200	fig|6666666.88099.peg.1401	fig|6666666.88089.peg.17	fig|6666666.88090.peg.1433	fig|6666666.88091.peg.17	fig|6666666.88093.peg.1381	fig|6666666.88094.peg.1890	fig|6666666.88095.peg.1442	fig|6666666.88096.peg.1381	fig|6666666.88097.peg.148
540	SUB0732	fig|6666666.88081.peg.1199	fig|6666666.88086.peg.403	fig|6666666.88088.peg.1275	fig|6666666.88099.peg.692	fig|6666666.88089.peg.1162	fig|6666666.88090.peg.715	fig|6666666.88091.peg.1216	fig|6666666.88093.peg.688	fig|6666666.88094.peg.1214	fig|6666666.88095.peg.682	fig|6666666.88096.peg.688	fig|6666666.88097.peg.1219
541	SUB1190	fig|6666666.88081.peg.1642	fig|6666666.88086.peg.842	fig|6666666.88088.peg.1777	fig|6666666.88099.peg.1135	fig|6666666.88089.peg.1604	fig|6666666.88090.peg.1172	fig|6666666.88091.peg.1659	fig|6666666.88093.peg.1123	fig|6666666.88094.peg.1650	fig|6666666.88095.peg.1193	fig|6666666.88096.peg.1123	fig|6666666.88097.peg.1662
542	SUB0100	fig|6666666.88081.peg.504	fig|6666666.88086.peg.1605	fig|6666666.88088.peg.653	fig|6666666.88099.peg.68	fig|6666666.88089.peg.541	fig|6666666.88090.peg.81	fig|6666666.88091.peg.562	fig|6666666.88093.peg.72	fig|6666666.88094.peg.566	fig|6666666.88095.peg.8	fig|6666666.88096.peg.72	fig|6666666.88097.peg.598
543	SUB0024	fig|6666666.88081.peg.444	fig|6666666.88086.peg.1544	fig|6666666.88088.peg.7	fig|6666666.88099.peg.7	fig|6666666.88089.peg.419	fig|6666666.88090.peg.7	fig|6666666.88091.peg.495	fig|6666666.88093.peg.8	fig|6666666.88094.peg.497	fig|6666666.88095.peg.511	fig|6666666.88096.peg.8	fig|6666666.88097.peg.7
544	SUB0251	fig|6666666.88081.peg.723	fig|6666666.88086.peg.1733	fig|6666666.88088.peg.820	fig|6666666.88099.peg.202	fig|6666666.88089.peg.672	fig|6666666.88090.peg.233	fig|6666666.88091.peg.695	fig|6666666.88093.peg.202	fig|6666666.88094.peg.709	fig|6666666.88095.peg.525	fig|6666666.88096.peg.202	fig|6666666.88097.peg.727
545	SUB1429	fig|6666666.88081.peg.1877	fig|6666666.88086.peg.1077	fig|6666666.88088.peg.185	fig|6666666.88099.peg.1386	fig|6666666.88089.peg.2	fig|6666666.88090.peg.1418	fig|6666666.88091.peg.2	fig|6666666.88093.peg.1366	fig|6666666.88094.peg.1876	fig|6666666.88095.peg.1428	fig|6666666.88096.peg.1366	fig|6666666.88097.peg.133
546	SUB1081	fig|6666666.88081.peg.1535	fig|6666666.88086.peg.731	fig|6666666.88088.peg.1612	fig|6666666.88099.peg.1025	fig|6666666.88089.peg.1496	fig|6666666.88090.peg.1053	fig|6666666.88091.peg.1549	fig|6666666.88093.peg.1020	fig|6666666.88094.peg.1544	fig|6666666.88095.peg.1018	fig|6666666.88096.peg.1020	fig|6666666.88097.peg.1550
547	SUB1011	fig|6666666.88081.peg.1466	fig|6666666.88086.peg.666	fig|6666666.88088.peg.1539	fig|6666666.88099.peg.956	fig|6666666.88089.peg.1427	fig|6666666.88090.peg.984	fig|6666666.88091.peg.1476	fig|6666666.88093.peg.952	fig|6666666.88094.peg.1475	fig|6666666.88095.peg.945	fig|6666666.88096.peg.952	fig|6666666.88097.peg.1481
548	SUB1701	fig|6666666.88081.peg.258	fig|6666666.88086.peg.1382	fig|6666666.88088.peg.465	fig|6666666.88099.peg.1627	fig|6666666.88089.peg.254	fig|6666666.88090.peg.1672	fig|6666666.88091.peg.312	fig|6666666.88093.peg.1608	fig|6666666.88094.peg.283	fig|6666666.88095.peg.1723	fig|6666666.88096.peg.1608	fig|6666666.88097.peg.378
549	SUB0863	fig|6666666.88081.peg.1314	fig|6666666.88086.peg.518	fig|6666666.88088.peg.1387	fig|6666666.88099.peg.808	fig|6666666.88089.peg.1278	fig|6666666.88090.peg.831	fig|6666666.88091.peg.1328	fig|6666666.88093.peg.804	fig|6666666.88094.peg.1326	fig|6666666.88095.peg.793	fig|6666666.88096.peg.804	fig|6666666.88097.peg.1331
550	SUB1334	fig|6666666.88081.peg.1783	fig|6666666.88086.peg.984	fig|6666666.88088.peg.89	fig|6666666.88099.peg.1276	fig|6666666.88089.peg.1746	fig|6666666.88090.peg.1317	fig|6666666.88091.peg.1801	fig|6666666.88093.peg.1255	fig|6666666.88094.peg.1782	fig|6666666.88095.peg.1334	fig|6666666.88096.peg.1255	fig|6666666.88097.peg.35
551	SUB0413	fig|6666666.88081.peg.893	fig|6666666.88086.peg.73	fig|6666666.88088.peg.968	fig|6666666.88099.peg.361	fig|6666666.88089.peg.832	fig|6666666.88090.peg.399	fig|6666666.88091.peg.886	fig|6666666.88093.peg.347	fig|6666666.88094.peg.886	fig|6666666.88095.peg.354	fig|6666666.88096.peg.347	fig|6666666.88097.peg.888
552	SUB0592	fig|6666666.88081.peg.1061	fig|6666666.88086.peg.263	fig|6666666.88088.peg.1136	fig|6666666.88099.peg.553	fig|6666666.88089.peg.1022	fig|6666666.88090.peg.563	fig|6666666.88091.peg.1076	fig|6666666.88093.peg.537	fig|6666666.88094.peg.1076	fig|6666666.88095.peg.164	fig|6666666.88096.peg.537	fig|6666666.88097.peg.1080
553	SUB1496	fig|6666666.88081.peg.40	fig|6666666.88086.peg.1185	fig|6666666.88088.peg.249	fig|6666666.88099.peg.1449	fig|6666666.88089.peg.65	fig|6666666.88090.peg.1473	fig|6666666.88091.peg.65	fig|6666666.88093.peg.1429	fig|6666666.88094.peg.40	fig|6666666.88095.peg.1490	fig|6666666.88096.peg.1429	fig|6666666.88097.peg.195
554	SUB0730	fig|6666666.88081.peg.1197	fig|6666666.88086.peg.401	fig|6666666.88088.peg.1273	fig|6666666.88099.peg.690	fig|6666666.88089.peg.1160	fig|6666666.88090.peg.713	fig|6666666.88091.peg.1214	fig|6666666.88093.peg.686	fig|6666666.88094.peg.1212	fig|6666666.88095.peg.680	fig|6666666.88096.peg.686	fig|6666666.88097.peg.1217
555	SUB0539	fig|6666666.88081.peg.1009	fig|6666666.88086.peg.211	fig|6666666.88088.peg.1084	fig|6666666.88099.peg.501	fig|6666666.88089.peg.970	fig|6666666.88090.peg.510	fig|6666666.88091.peg.1024	fig|6666666.88093.peg.485	fig|6666666.88094.peg.1024	fig|6666666.88095.peg.216	fig|6666666.88096.peg.485	fig|6666666.88097.peg.1028
556	SUB0559	fig|6666666.88081.peg.1029	fig|6666666.88086.peg.231	fig|6666666.88088.peg.1104	fig|6666666.88099.peg.521	fig|6666666.88089.peg.990	fig|6666666.88090.peg.531	fig|6666666.88091.peg.1044	fig|6666666.88093.peg.505	fig|6666666.88094.peg.1044	fig|6666666.88095.peg.196	fig|6666666.88096.peg.505	fig|6666666.88097.peg.1048
557	SUB1632	fig|6666666.88081.peg.194	fig|6666666.88086.peg.1315	fig|6666666.88088.peg.400	fig|6666666.88099.peg.1560	fig|6666666.88089.peg.187	fig|6666666.88090.peg.1609	fig|6666666.88091.peg.245	fig|6666666.88093.peg.1540	fig|6666666.88094.peg.216	fig|6666666.88095.peg.1658	fig|6666666.88096.peg.1540	fig|6666666.88097.peg.311
558	SUB1671	fig|6666666.88081.peg.232	fig|6666666.88086.peg.1354	fig|6666666.88088.peg.438	fig|6666666.88099.peg.1598	fig|6666666.88089.peg.225	fig|6666666.88090.peg.1648	fig|6666666.88091.peg.283	fig|6666666.88093.peg.1579	fig|6666666.88094.peg.254	fig|6666666.88095.peg.1697	fig|6666666.88096.peg.1579	fig|6666666.88097.peg.349
559	SUB0545	fig|6666666.88081.peg.1015	fig|6666666.88086.peg.217	fig|6666666.88088.peg.1090	fig|6666666.88099.peg.507	fig|6666666.88089.peg.976	fig|6666666.88090.peg.517	fig|6666666.88091.peg.1030	fig|6666666.88093.peg.491	fig|6666666.88094.peg.1030	fig|6666666.88095.peg.210	fig|6666666.88096.peg.491	fig|6666666.88097.peg.1034
560	SUB0479	fig|6666666.88081.peg.956	fig|6666666.88086.peg.156	fig|6666666.88088.peg.1031	fig|6666666.88099.peg.446	fig|6666666.88089.peg.916	fig|6666666.88090.peg.461	fig|6666666.88091.peg.970	fig|6666666.88093.peg.432	fig|6666666.88094.peg.970	fig|6666666.88095.peg.270	fig|6666666.88096.peg.432	fig|6666666.88097.peg.973
561	SUB1618	fig|6666666.88081.peg.180	fig|6666666.88086.peg.1301	fig|6666666.88088.peg.386	fig|6666666.88099.peg.1546	fig|6666666.88089.peg.173	fig|6666666.88090.peg.1595	fig|6666666.88091.peg.231	fig|6666666.88093.peg.1526	fig|6666666.88094.peg.202	fig|6666666.88095.peg.1644	fig|6666666.88096.peg.1526	fig|6666666.88097.peg.297
562	SUB0679	fig|6666666.88081.peg.1146	fig|6666666.88086.peg.351	fig|6666666.88088.peg.1222	fig|6666666.88099.peg.639	fig|6666666.88089.peg.1109	fig|6666666.88090.peg.662	fig|6666666.88091.peg.1163	fig|6666666.88093.peg.627	fig|6666666.88094.peg.1161	fig|6666666.88095.peg.629	fig|6666666.88096.peg.627	fig|6666666.88097.peg.1166
563	SUB0183	fig|6666666.88081.peg.604	fig|6666666.88086.peg.1682	fig|6666666.88088.peg.759	fig|6666666.88099.peg.146	fig|6666666.88089.peg.621	fig|6666666.88090.peg.174	fig|6666666.88091.peg.643	fig|6666666.88093.peg.150	fig|6666666.88094.peg.647	fig|6666666.88095.peg.88	fig|6666666.88096.peg.150	fig|6666666.88097.peg.676
564	SUB0750	fig|6666666.88081.peg.1217	fig|6666666.88086.peg.421	fig|6666666.88088.peg.1293	fig|6666666.88099.peg.710	fig|6666666.88089.peg.1180	fig|6666666.88090.peg.733	fig|6666666.88091.peg.1234	fig|6666666.88093.peg.706	fig|6666666.88094.peg.1232	fig|6666666.88095.peg.700	fig|6666666.88096.peg.706	fig|6666666.88097.peg.1237
565	SUB1417	fig|6666666.88081.peg.1865	fig|6666666.88086.peg.1065	fig|6666666.88088.peg.173	fig|6666666.88099.peg.1374	fig|6666666.88089.peg.1844	fig|6666666.88090.peg.1406	fig|6666666.88091.peg.1881	fig|6666666.88093.peg.1354	fig|6666666.88094.peg.1864	fig|6666666.88095.peg.1416	fig|6666666.88096.peg.1354	fig|6666666.88097.peg.122
566	SUB1737	fig|6666666.88081.peg.293	fig|6666666.88086.peg.1416	fig|6666666.88088.peg.502	fig|6666666.88099.peg.1663	fig|6666666.88089.peg.290	fig|6666666.88090.peg.1712	fig|6666666.88091.peg.348	fig|6666666.88093.peg.1644	fig|6666666.88094.peg.319	fig|6666666.88095.peg.1759	fig|6666666.88096.peg.1644	fig|6666666.88097.peg.414
567	SUB1780	fig|6666666.88081.peg.331	fig|6666666.88086.peg.1455	fig|6666666.88088.peg.541	fig|6666666.88099.peg.1702	fig|6666666.88089.peg.329	fig|6666666.88090.peg.1752	fig|6666666.88091.peg.387	fig|6666666.88093.peg.1737	fig|6666666.88094.peg.409	fig|6666666.88095.peg.1797	fig|6666666.88096.peg.1737	fig|6666666.88097.peg.453
568	SUB1503	fig|6666666.88081.peg.47	fig|6666666.88086.peg.1192	fig|6666666.88088.peg.256	fig|6666666.88099.peg.1456	fig|6666666.88089.peg.72	fig|6666666.88090.peg.1480	fig|6666666.88091.peg.72	fig|6666666.88093.peg.1436	fig|6666666.88094.peg.47	fig|6666666.88095.peg.1497	fig|6666666.88096.peg.1436	fig|6666666.88097.peg.202
569	SUB1391	fig|6666666.88081.peg.1839	fig|6666666.88086.peg.1039	fig|6666666.88088.peg.147	fig|6666666.88099.peg.1348	fig|6666666.88089.peg.1818	fig|6666666.88090.peg.1380	fig|6666666.88091.peg.1855	fig|6666666.88093.peg.1328	fig|6666666.88094.peg.1838	fig|6666666.88095.peg.1390	fig|6666666.88096.peg.1328	fig|6666666.88097.peg.96
570	SUB0697	fig|6666666.88081.peg.1164	fig|6666666.88086.peg.369	fig|6666666.88088.peg.1240	fig|6666666.88099.peg.657	fig|6666666.88089.peg.1127	fig|6666666.88090.peg.680	fig|6666666.88091.peg.1181	fig|6666666.88093.peg.645	fig|6666666.88094.peg.1179	fig|6666666.88095.peg.647	fig|6666666.88096.peg.645	fig|6666666.88097.peg.1184
571	SUB0275	fig|6666666.88081.peg.747	fig|6666666.88086.peg.1756	fig|6666666.88088.peg.844	fig|6666666.88099.peg.226	fig|6666666.88089.peg.696	fig|6666666.88090.peg.258	fig|6666666.88091.peg.719	fig|6666666.88093.peg.226	fig|6666666.88094.peg.733	fig|6666666.88095.peg.549	fig|6666666.88096.peg.226	fig|6666666.88097.peg.751
572	SUB0790	fig|6666666.88081.peg.1248	fig|6666666.88086.peg.451	fig|6666666.88088.peg.1325	fig|6666666.88099.peg.742	fig|6666666.88089.peg.1212	fig|6666666.88090.peg.765	fig|6666666.88091.peg.1266	fig|6666666.88093.peg.738	fig|6666666.88094.peg.1264	fig|6666666.88095.peg.732	fig|6666666.88096.peg.738	fig|6666666.88097.peg.1269
573	SUB1013	fig|6666666.88081.peg.1469	fig|6666666.88086.peg.668	fig|6666666.88088.peg.1542	fig|6666666.88099.peg.959	fig|6666666.88089.peg.1430	fig|6666666.88090.peg.987	fig|6666666.88091.peg.1479	fig|6666666.88093.peg.954	fig|6666666.88094.peg.1478	fig|6666666.88095.peg.948	fig|6666666.88096.peg.954	fig|6666666.88097.peg.1484
574	SUB0945	fig|6666666.88081.peg.1400	fig|6666666.88086.peg.600	fig|6666666.88088.peg.1473	fig|6666666.88099.peg.890	fig|6666666.88089.peg.1361	fig|6666666.88090.peg.918	fig|6666666.88091.peg.1410	fig|6666666.88093.peg.886	fig|6666666.88094.peg.1409	fig|6666666.88095.peg.879	fig|6666666.88096.peg.886	fig|6666666.88097.peg.1415
575	SUB0589	fig|6666666.88081.peg.1059	fig|6666666.88086.peg.261	fig|6666666.88088.peg.1134	fig|6666666.88099.peg.551	fig|6666666.88089.peg.1020	fig|6666666.88090.peg.561	fig|6666666.88091.peg.1074	fig|6666666.88093.peg.535	fig|6666666.88094.peg.1074	fig|6666666.88095.peg.166	fig|6666666.88096.peg.535	fig|6666666.88097.peg.1078
576	SUB1247	fig|6666666.88081.peg.1697	fig|6666666.88086.peg.897	fig|6666666.88088.peg.1832	fig|6666666.88099.peg.1190	fig|6666666.88089.peg.1659	fig|6666666.88090.peg.1228	fig|6666666.88091.peg.1714	fig|6666666.88093.peg.1169	fig|6666666.88094.peg.1696	fig|6666666.88095.peg.1248	fig|6666666.88096.peg.1169	fig|6666666.88097.peg.1717
577	SUB1411	fig|6666666.88081.peg.1859	fig|6666666.88086.peg.1059	fig|6666666.88088.peg.167	fig|6666666.88099.peg.1368	fig|6666666.88089.peg.1838	fig|6666666.88090.peg.1400	fig|6666666.88091.peg.1875	fig|6666666.88093.peg.1348	fig|6666666.88094.peg.1858	fig|6666666.88095.peg.1410	fig|6666666.88096.peg.1348	fig|6666666.88097.peg.116
578	SUB0543	fig|6666666.88081.peg.1013	fig|6666666.88086.peg.215	fig|6666666.88088.peg.1088	fig|6666666.88099.peg.505	fig|6666666.88089.peg.974	fig|6666666.88090.peg.515	fig|6666666.88091.peg.1028	fig|6666666.88093.peg.489	fig|6666666.88094.peg.1028	fig|6666666.88095.peg.212	fig|6666666.88096.peg.489	fig|6666666.88097.peg.1032
579	SUB1531	fig|6666666.88081.peg.74	fig|6666666.88086.peg.1220	fig|6666666.88088.peg.284	fig|6666666.88099.peg.1484	fig|6666666.88089.peg.100	fig|6666666.88090.peg.1508	fig|6666666.88091.peg.100	fig|6666666.88093.peg.1464	fig|6666666.88094.peg.75	fig|6666666.88095.peg.1525	fig|6666666.88096.peg.1464	fig|6666666.88097.peg.230
580	SUB1572	fig|6666666.88081.peg.115	fig|6666666.88086.peg.1259	fig|6666666.88088.peg.331	fig|6666666.88099.peg.1524	fig|6666666.88089.peg.140	fig|6666666.88090.peg.1554	fig|6666666.88091.peg.197	fig|6666666.88093.peg.1504	fig|6666666.88094.peg.168	fig|6666666.88095.peg.1617	fig|6666666.88096.peg.1504	fig|6666666.88097.peg.270
581	SUB0716	fig|6666666.88081.peg.1183	fig|6666666.88086.peg.388	fig|6666666.88088.peg.1259	fig|6666666.88099.peg.676	fig|6666666.88089.peg.1146	fig|6666666.88090.peg.699	fig|6666666.88091.peg.1200	fig|6666666.88093.peg.672	fig|6666666.88094.peg.1198	fig|6666666.88095.peg.666	fig|6666666.88096.peg.672	fig|6666666.88097.peg.1203
582	SUB0430	fig|6666666.88081.peg.910	fig|6666666.88086.peg.90	fig|6666666.88088.peg.985	fig|6666666.88099.peg.378	fig|6666666.88089.peg.849	fig|6666666.88090.peg.416	fig|6666666.88091.peg.903	fig|6666666.88093.peg.364	fig|6666666.88094.peg.903	fig|6666666.88095.peg.337	fig|6666666.88096.peg.364	fig|6666666.88097.peg.905
583	SUB0021	fig|6666666.88081.peg.441	fig|6666666.88086.peg.1542	fig|6666666.88088.peg.4	fig|6666666.88099.peg.4	fig|6666666.88089.peg.416	fig|6666666.88090.peg.4	fig|6666666.88091.peg.492	fig|6666666.88093.peg.5	fig|6666666.88094.peg.494	fig|6666666.88095.peg.514	fig|6666666.88096.peg.5	fig|6666666.88097.peg.4
584	SUB1323	fig|6666666.88081.peg.1772	fig|6666666.88086.peg.973	fig|6666666.88088.peg.1908	fig|6666666.88099.peg.1265	fig|6666666.88089.peg.1735	fig|6666666.88090.peg.1304	fig|6666666.88091.peg.1790	fig|6666666.88093.peg.1244	fig|6666666.88094.peg.1771	fig|6666666.88095.peg.1323	fig|6666666.88096.peg.1244	fig|6666666.88097.peg.24
585	SUB0618	fig|6666666.88081.peg.1086	fig|6666666.88086.peg.288	fig|6666666.88088.peg.1163	fig|6666666.88099.peg.579	fig|6666666.88089.peg.1048	fig|6666666.88090.peg.589	fig|6666666.88091.peg.1102	fig|6666666.88093.peg.563	fig|6666666.88094.peg.1102	fig|6666666.88095.peg.138	fig|6666666.88096.peg.563	fig|6666666.88097.peg.1105
586	SUB0314	fig|6666666.88081.peg.782	fig|6666666.88086.peg.1791	fig|6666666.88088.peg.871	fig|6666666.88099.peg.263	fig|6666666.88089.peg.734	fig|6666666.88090.peg.288	fig|6666666.88091.peg.757	fig|6666666.88093.peg.248	fig|6666666.88094.peg.758	fig|6666666.88095.peg.574	fig|6666666.88096.peg.248	fig|6666666.88097.peg.788
587	SUB0577	fig|6666666.88081.peg.1047	fig|6666666.88086.peg.249	fig|6666666.88088.peg.1122	fig|6666666.88099.peg.539	fig|6666666.88089.peg.1008	fig|6666666.88090.peg.549	fig|6666666.88091.peg.1062	fig|6666666.88093.peg.523	fig|6666666.88094.peg.1062	fig|6666666.88095.peg.178	fig|6666666.88096.peg.523	fig|6666666.88097.peg.1066
588	SUB1314	fig|6666666.88081.peg.1764	fig|6666666.88086.peg.965	fig|6666666.88088.peg.1900	fig|6666666.88099.peg.1257	fig|6666666.88089.peg.1727	fig|6666666.88090.peg.1296	fig|6666666.88091.peg.1782	fig|6666666.88093.peg.1236	fig|6666666.88094.peg.1763	fig|6666666.88095.peg.1315	fig|6666666.88096.peg.1236	fig|6666666.88097.peg.1847
589	SUB0989	fig|6666666.88081.peg.1444	fig|6666666.88086.peg.644	fig|6666666.88088.peg.1517	fig|6666666.88099.peg.934	fig|6666666.88089.peg.1405	fig|6666666.88090.peg.962	fig|6666666.88091.peg.1454	fig|6666666.88093.peg.930	fig|6666666.88094.peg.1453	fig|6666666.88095.peg.923	fig|6666666.88096.peg.930	fig|6666666.88097.peg.1459
590	SUB1730	fig|6666666.88081.peg.286	fig|6666666.88086.peg.1409	fig|6666666.88088.peg.495	fig|6666666.88099.peg.1656	fig|6666666.88089.peg.283	fig|6666666.88090.peg.1705	fig|6666666.88091.peg.341	fig|6666666.88093.peg.1637	fig|6666666.88094.peg.312	fig|6666666.88095.peg.1752	fig|6666666.88096.peg.1637	fig|6666666.88097.peg.407
591	SUB1620	fig|6666666.88081.peg.182	fig|6666666.88086.peg.1303	fig|6666666.88088.peg.388	fig|6666666.88099.peg.1548	fig|6666666.88089.peg.175	fig|6666666.88090.peg.1597	fig|6666666.88091.peg.233	fig|6666666.88093.peg.1528	fig|6666666.88094.peg.204	fig|6666666.88095.peg.1646	fig|6666666.88096.peg.1528	fig|6666666.88097.peg.299
592	SUB0245	fig|6666666.88081.peg.717	fig|6666666.88086.peg.1727	fig|6666666.88088.peg.814	fig|6666666.88099.peg.196	fig|6666666.88089.peg.666	fig|6666666.88090.peg.227	fig|6666666.88091.peg.689	fig|6666666.88093.peg.196	fig|6666666.88094.peg.703	fig|6666666.88095.peg.519	fig|6666666.88096.peg.196	fig|6666666.88097.peg.721
593	SUB1705	fig|6666666.88081.peg.262	fig|6666666.88086.peg.1386	fig|6666666.88088.peg.469	fig|6666666.88099.peg.1631	fig|6666666.88089.peg.258	fig|6666666.88090.peg.1676	fig|6666666.88091.peg.316	fig|6666666.88093.peg.1612	fig|6666666.88094.peg.287	fig|6666666.88095.peg.1727	fig|6666666.88096.peg.1612	fig|6666666.88097.peg.382
594	SUB1577	fig|6666666.88081.peg.120	fig|6666666.88086.peg.1264	fig|6666666.88088.peg.336	fig|6666666.88099.peg.1529	fig|6666666.88089.peg.145	fig|6666666.88090.peg.1559	fig|6666666.88091.peg.202	fig|6666666.88093.peg.1509	fig|6666666.88094.peg.173	fig|6666666.88095.peg.1622	fig|6666666.88096.peg.1509	fig|6666666.88097.peg.275
595	SUB0808	fig|6666666.88081.peg.1264	fig|6666666.88086.peg.468	fig|6666666.88088.peg.1341	fig|6666666.88099.peg.758	fig|6666666.88089.peg.1228	fig|6666666.88090.peg.781	fig|6666666.88091.peg.1282	fig|6666666.88093.peg.754	fig|6666666.88094.peg.1280	fig|6666666.88095.peg.748	fig|6666666.88096.peg.754	fig|6666666.88097.peg.1285
596	SUB1267	fig|6666666.88081.peg.1717	fig|6666666.88086.peg.918	fig|6666666.88088.peg.1853	fig|6666666.88099.peg.1210	fig|6666666.88089.peg.1680	fig|6666666.88090.peg.1249	fig|6666666.88091.peg.1735	fig|6666666.88093.peg.1189	fig|6666666.88094.peg.1716	fig|6666666.88095.peg.1268	fig|6666666.88096.peg.1189	fig|6666666.88097.peg.1800
597	SUB0852	fig|6666666.88081.peg.1304	fig|6666666.88086.peg.508	fig|6666666.88088.peg.1377	fig|6666666.88099.peg.798	fig|6666666.88089.peg.1268	fig|6666666.88090.peg.821	fig|6666666.88091.peg.1318	fig|6666666.88093.peg.794	fig|6666666.88094.peg.1316	fig|6666666.88095.peg.784	fig|6666666.88096.peg.794	fig|6666666.88097.peg.1321
598	SUB0268	fig|6666666.88081.peg.740	fig|6666666.88086.peg.1749	fig|6666666.88088.peg.837	fig|6666666.88099.peg.219	fig|6666666.88089.peg.689	fig|6666666.88090.peg.250	fig|6666666.88091.peg.712	fig|6666666.88093.peg.219	fig|6666666.88094.peg.726	fig|6666666.88095.peg.542	fig|6666666.88096.peg.219	fig|6666666.88097.peg.744
599	SUB0816	fig|6666666.88081.peg.1272	fig|6666666.88086.peg.476	fig|6666666.88088.peg.1349	fig|6666666.88099.peg.766	fig|6666666.88089.peg.1236	fig|6666666.88090.peg.789	fig|6666666.88091.peg.1290	fig|6666666.88093.peg.762	fig|6666666.88094.peg.1288	fig|6666666.88095.peg.756	fig|6666666.88096.peg.762	fig|6666666.88097.peg.1293
600	SUB0835	fig|6666666.88081.peg.1288	fig|6666666.88086.peg.492	fig|6666666.88088.peg.1361	fig|6666666.88099.peg.782	fig|6666666.88089.peg.1252	fig|6666666.88090.peg.805	fig|6666666.88091.peg.1302	fig|6666666.88093.peg.778	fig|6666666.88094.peg.1300	fig|6666666.88095.peg.768	fig|6666666.88096.peg.778	fig|6666666.88097.peg.1305
601	SUB0755	fig|6666666.88081.peg.1222	fig|6666666.88086.peg.426	fig|6666666.88088.peg.1298	fig|6666666.88099.peg.715	fig|6666666.88089.peg.1185	fig|6666666.88090.peg.738	fig|6666666.88091.peg.1239	fig|6666666.88093.peg.711	fig|6666666.88094.peg.1237	fig|6666666.88095.peg.705	fig|6666666.88096.peg.711	fig|6666666.88097.peg.1242
602	SUB1799	fig|6666666.88081.peg.350	fig|6666666.88086.peg.1474	fig|6666666.88088.peg.560	fig|6666666.88099.peg.1721	fig|6666666.88089.peg.348	fig|6666666.88090.peg.1771	fig|6666666.88091.peg.406	fig|6666666.88093.peg.1756	fig|6666666.88094.peg.428	fig|6666666.88095.peg.1816	fig|6666666.88096.peg.1756	fig|6666666.88097.peg.472
603	SUB0030	fig|6666666.88081.peg.450	fig|6666666.88086.peg.1550	fig|6666666.88088.peg.13	fig|6666666.88099.peg.13	fig|6666666.88089.peg.425	fig|6666666.88090.peg.13	fig|6666666.88091.peg.501	fig|6666666.88093.peg.14	fig|6666666.88094.peg.503	fig|6666666.88095.peg.505	fig|6666666.88096.peg.14	fig|6666666.88097.peg.13
604	SUB0472	fig|6666666.88081.peg.951	fig|6666666.88086.peg.150	fig|6666666.88088.peg.1026	fig|6666666.88099.peg.440	fig|6666666.88089.peg.910	fig|6666666.88090.peg.456	fig|6666666.88091.peg.964	fig|6666666.88093.peg.426	fig|6666666.88094.peg.964	fig|6666666.88095.peg.276	fig|6666666.88096.peg.426	fig|6666666.88097.peg.967
605	SUB1050	fig|6666666.88081.peg.1507	fig|6666666.88086.peg.701	fig|6666666.88088.peg.1578	fig|6666666.88099.peg.995	fig|6666666.88089.peg.1467	fig|6666666.88090.peg.1023	fig|6666666.88091.peg.1515	fig|6666666.88093.peg.990	fig|6666666.88094.peg.1514	fig|6666666.88095.peg.984	fig|6666666.88096.peg.990	fig|6666666.88097.peg.1520
606	SUB0255	fig|6666666.88081.peg.727	fig|6666666.88086.peg.1737	fig|6666666.88088.peg.824	fig|6666666.88099.peg.206	fig|6666666.88089.peg.676	fig|6666666.88090.peg.237	fig|6666666.88091.peg.699	fig|6666666.88093.peg.206	fig|6666666.88094.peg.713	fig|6666666.88095.peg.529	fig|6666666.88096.peg.206	fig|6666666.88097.peg.731
607	SUB0098	fig|6666666.88081.peg.502	fig|6666666.88086.peg.1603	fig|6666666.88088.peg.651	fig|6666666.88099.peg.66	fig|6666666.88089.peg.539	fig|6666666.88090.peg.79	fig|6666666.88091.peg.560	fig|6666666.88093.peg.65	fig|6666666.88094.peg.564	fig|6666666.88095.peg.1	fig|6666666.88096.peg.65	fig|6666666.88097.peg.596
608	SUB1152	fig|6666666.88081.peg.1609	fig|6666666.88086.peg.804	fig|6666666.88088.peg.1690	fig|6666666.88099.peg.1097	fig|6666666.88089.peg.1567	fig|6666666.88090.peg.1129	fig|6666666.88091.peg.1622	fig|6666666.88093.peg.1091	fig|6666666.88094.peg.1614	fig|6666666.88095.peg.1094	fig|6666666.88096.peg.1091	fig|6666666.88097.peg.1625
609	SUB1462	fig|6666666.88081.peg.8	fig|6666666.88086.peg.1107	fig|6666666.88088.peg.217	fig|6666666.88099.peg.1417	fig|6666666.88089.peg.33	fig|6666666.88090.peg.1441	fig|6666666.88091.peg.33	fig|6666666.88093.peg.1397	fig|6666666.88094.peg.8	fig|6666666.88095.peg.1458	fig|6666666.88096.peg.1397	fig|6666666.88097.peg.163
610	SUB0764	fig|6666666.88081.peg.1231	fig|6666666.88086.peg.435	fig|6666666.88088.peg.1307	fig|6666666.88099.peg.724	fig|6666666.88089.peg.1194	fig|6666666.88090.peg.747	fig|6666666.88091.peg.1248	fig|6666666.88093.peg.720	fig|6666666.88094.peg.1246	fig|6666666.88095.peg.714	fig|6666666.88096.peg.720	fig|6666666.88097.peg.1251
611	SUB1658	fig|6666666.88081.peg.219	fig|6666666.88086.peg.1340	fig|6666666.88088.peg.424	fig|6666666.88099.peg.1585	fig|6666666.88089.peg.212	fig|6666666.88090.peg.1634	fig|6666666.88091.peg.270	fig|6666666.88093.peg.1566	fig|6666666.88094.peg.241	fig|6666666.88095.peg.1683	fig|6666666.88096.peg.1566	fig|6666666.88097.peg.336
612	SUB0375	fig|6666666.88081.peg.855	fig|6666666.88086.peg.37	fig|6666666.88088.peg.930	fig|6666666.88099.peg.324	fig|6666666.88089.peg.795	fig|6666666.88090.peg.361	fig|6666666.88091.peg.849	fig|6666666.88093.peg.310	fig|6666666.88094.peg.849	fig|6666666.88095.peg.392	fig|6666666.88096.peg.310	fig|6666666.88097.peg.850
613	SUB0948	fig|6666666.88081.peg.1403	fig|6666666.88086.peg.603	fig|6666666.88088.peg.1476	fig|6666666.88099.peg.893	fig|6666666.88089.peg.1364	fig|6666666.88090.peg.921	fig|6666666.88091.peg.1413	fig|6666666.88093.peg.889	fig|6666666.88094.peg.1412	fig|6666666.88095.peg.882	fig|6666666.88096.peg.889	fig|6666666.88097.peg.1418
614	SUB0352	fig|6666666.88081.peg.833	fig|6666666.88086.peg.15	fig|6666666.88088.peg.908	fig|6666666.88099.peg.302	fig|6666666.88089.peg.773	fig|6666666.88090.peg.337	fig|6666666.88091.peg.827	fig|6666666.88093.peg.288	fig|6666666.88094.peg.827	fig|6666666.88095.peg.414	fig|6666666.88096.peg.288	fig|6666666.88097.peg.827
615	SUB1297	fig|6666666.88081.peg.1747	fig|6666666.88086.peg.948	fig|6666666.88088.peg.1883	fig|6666666.88099.peg.1240	fig|6666666.88089.peg.1710	fig|6666666.88090.peg.1279	fig|6666666.88091.peg.1765	fig|6666666.88093.peg.1219	fig|6666666.88094.peg.1746	fig|6666666.88095.peg.1298	fig|6666666.88096.peg.1219	fig|6666666.88097.peg.1830
616	SUB0105	fig|6666666.88081.peg.509	fig|6666666.88086.peg.1610	fig|6666666.88088.peg.658	fig|6666666.88099.peg.73	fig|6666666.88089.peg.546	fig|6666666.88090.peg.86	fig|6666666.88091.peg.567	fig|6666666.88093.peg.77	fig|6666666.88094.peg.571	fig|6666666.88095.peg.13	fig|6666666.88096.peg.77	fig|6666666.88097.peg.603
617	SUB0393	fig|6666666.88081.peg.873	fig|6666666.88086.peg.53	fig|6666666.88088.peg.948	fig|6666666.88099.peg.341	fig|6666666.88089.peg.812	fig|6666666.88090.peg.379	fig|6666666.88091.peg.866	fig|6666666.88093.peg.327	fig|6666666.88094.peg.866	fig|6666666.88095.peg.374	fig|6666666.88096.peg.327	fig|6666666.88097.peg.868
618	SUB1770	fig|6666666.88081.peg.321	fig|6666666.88086.peg.1445	fig|6666666.88088.peg.530	fig|6666666.88099.peg.1692	fig|6666666.88089.peg.319	fig|6666666.88090.peg.1741	fig|6666666.88091.peg.377	fig|6666666.88093.peg.1727	fig|6666666.88094.peg.399	fig|6666666.88095.peg.1787	fig|6666666.88096.peg.1727	fig|6666666.88097.peg.443
619	SUB0632	fig|6666666.88081.peg.1099	fig|6666666.88086.peg.304	fig|6666666.88088.peg.1176	fig|6666666.88099.peg.592	fig|6666666.88089.peg.1061	fig|6666666.88090.peg.602	fig|6666666.88091.peg.1115	fig|6666666.88093.peg.576	fig|6666666.88094.peg.1115	fig|6666666.88095.peg.583	fig|6666666.88096.peg.576	fig|6666666.88097.peg.1118
620	SUB0440	fig|6666666.88081.peg.920	fig|6666666.88086.peg.100	fig|6666666.88088.peg.995	fig|6666666.88099.peg.388	fig|6666666.88089.peg.859	fig|6666666.88090.peg.426	fig|6666666.88091.peg.913	fig|6666666.88093.peg.374	fig|6666666.88094.peg.913	fig|6666666.88095.peg.327	fig|6666666.88096.peg.374	fig|6666666.88097.peg.915
621	SUB0965	fig|6666666.88081.peg.1420	fig|6666666.88086.peg.620	fig|6666666.88088.peg.1493	fig|6666666.88099.peg.910	fig|6666666.88089.peg.1381	fig|6666666.88090.peg.938	fig|6666666.88091.peg.1430	fig|6666666.88093.peg.906	fig|6666666.88094.peg.1429	fig|6666666.88095.peg.899	fig|6666666.88096.peg.906	fig|6666666.88097.peg.1435
622	SUB1162	fig|6666666.88081.peg.1619	fig|6666666.88086.peg.814	fig|6666666.88088.peg.1700	fig|6666666.88099.peg.1107	fig|6666666.88089.peg.1577	fig|6666666.88090.peg.1139	fig|6666666.88091.peg.1632	fig|6666666.88093.peg.1101	fig|6666666.88094.peg.1624	fig|6666666.88095.peg.1104	fig|6666666.88096.peg.1101	fig|6666666.88097.peg.1635
623	SUB1752	fig|6666666.88081.peg.303	fig|6666666.88086.peg.1427	fig|6666666.88088.peg.512	fig|6666666.88099.peg.1674	fig|6666666.88089.peg.301	fig|6666666.88090.peg.1722	fig|6666666.88091.peg.359	fig|6666666.88093.peg.1709	fig|6666666.88094.peg.381	fig|6666666.88095.peg.1769	fig|6666666.88096.peg.1709	fig|6666666.88097.peg.424
624	SUB0071	fig|6666666.88081.peg.478	fig|6666666.88086.peg.1579	fig|6666666.88088.peg.48	fig|6666666.88099.peg.42	fig|6666666.88089.peg.506	fig|6666666.88090.peg.38	fig|6666666.88091.peg.527	fig|6666666.88093.peg.41	fig|6666666.88094.peg.530	fig|6666666.88095.peg.479	fig|6666666.88096.peg.41	fig|6666666.88097.peg.562
625	SUB0550	fig|6666666.88081.peg.1020	fig|6666666.88086.peg.222	fig|6666666.88088.peg.1095	fig|6666666.88099.peg.512	fig|6666666.88089.peg.981	fig|6666666.88090.peg.522	fig|6666666.88091.peg.1035	fig|6666666.88093.peg.496	fig|6666666.88094.peg.1035	fig|6666666.88095.peg.205	fig|6666666.88096.peg.496	fig|6666666.88097.peg.1039
626	SUB1107	fig|6666666.88081.peg.1564	fig|6666666.88086.peg.759	fig|6666666.88088.peg.1644	fig|6666666.88099.peg.1052	fig|6666666.88089.peg.1522	fig|6666666.88090.peg.1083	fig|6666666.88091.peg.1577	fig|6666666.88093.peg.1046	fig|6666666.88094.peg.1569	fig|6666666.88095.peg.1049	fig|6666666.88096.peg.1046	fig|6666666.88097.peg.1580
627	SUB0369	fig|6666666.88081.peg.850	fig|6666666.88086.peg.32	fig|6666666.88088.peg.925	fig|6666666.88099.peg.319	fig|6666666.88089.peg.790	fig|6666666.88090.peg.354	fig|6666666.88091.peg.844	fig|6666666.88093.peg.305	fig|6666666.88094.peg.844	fig|6666666.88095.peg.397	fig|6666666.88096.peg.305	fig|6666666.88097.peg.844
628	SUB1066	fig|6666666.88081.peg.1517	fig|6666666.88086.peg.716	fig|6666666.88088.peg.1594	fig|6666666.88099.peg.1010	fig|6666666.88089.peg.1481	fig|6666666.88090.peg.1039	fig|6666666.88091.peg.1530	fig|6666666.88093.peg.1005	fig|6666666.88094.peg.1529	fig|6666666.88095.peg.999	fig|6666666.88096.peg.1005	fig|6666666.88097.peg.1535
629	SUB0370	fig|6666666.88081.peg.851	fig|6666666.88086.peg.33	fig|6666666.88088.peg.926	fig|6666666.88099.peg.320	fig|6666666.88089.peg.791	fig|6666666.88090.peg.355	fig|6666666.88091.peg.845	fig|6666666.88093.peg.306	fig|6666666.88094.peg.845	fig|6666666.88095.peg.396	fig|6666666.88096.peg.306	fig|6666666.88097.peg.845
630	SUB1191	fig|6666666.88081.peg.1643	fig|6666666.88086.peg.843	fig|6666666.88088.peg.1778	fig|6666666.88099.peg.1136	fig|6666666.88089.peg.1605	fig|6666666.88090.peg.1173	fig|6666666.88091.peg.1660	fig|6666666.88093.peg.1124	fig|6666666.88094.peg.1651	fig|6666666.88095.peg.1194	fig|6666666.88096.peg.1124	fig|6666666.88097.peg.1663
631	SUB0191	fig|6666666.88081.peg.612	fig|6666666.88086.peg.1690	fig|6666666.88088.peg.767	fig|6666666.88099.peg.154	fig|6666666.88089.peg.629	fig|6666666.88090.peg.182	fig|6666666.88091.peg.651	fig|6666666.88093.peg.158	fig|6666666.88094.peg.655	fig|6666666.88095.peg.96	fig|6666666.88096.peg.158	fig|6666666.88097.peg.684
632	SUB1260	fig|6666666.88081.peg.1710	fig|6666666.88086.peg.911	fig|6666666.88088.peg.1846	fig|6666666.88099.peg.1203	fig|6666666.88089.peg.1673	fig|6666666.88090.peg.1242	fig|6666666.88091.peg.1728	fig|6666666.88093.peg.1182	fig|6666666.88094.peg.1709	fig|6666666.88095.peg.1261	fig|6666666.88096.peg.1182	fig|6666666.88097.peg.1731
633	SUB0080	fig|6666666.88081.peg.487	fig|6666666.88086.peg.1588	fig|6666666.88088.peg.57	fig|6666666.88099.peg.51	fig|6666666.88089.peg.515	fig|6666666.88090.peg.47	fig|6666666.88091.peg.536	fig|6666666.88093.peg.50	fig|6666666.88094.peg.539	fig|6666666.88095.peg.488	fig|6666666.88096.peg.50	fig|6666666.88097.peg.571
634	SUB1118	fig|6666666.88081.peg.1575	fig|6666666.88086.peg.770	fig|6666666.88088.peg.1656	fig|6666666.88099.peg.1063	fig|6666666.88089.peg.1533	fig|6666666.88090.peg.1095	fig|6666666.88091.peg.1588	fig|6666666.88093.peg.1057	fig|6666666.88094.peg.1580	fig|6666666.88095.peg.1060	fig|6666666.88096.peg.1057	fig|6666666.88097.peg.1591
635	SUB0682	fig|6666666.88081.peg.1149	fig|6666666.88086.peg.354	fig|6666666.88088.peg.1225	fig|6666666.88099.peg.642	fig|6666666.88089.peg.1112	fig|6666666.88090.peg.665	fig|6666666.88091.peg.1166	fig|6666666.88093.peg.630	fig|6666666.88094.peg.1164	fig|6666666.88095.peg.632	fig|6666666.88096.peg.630	fig|6666666.88097.peg.1169
636	SUB0331	fig|6666666.88081.peg.797	fig|6666666.88086.peg.1840	fig|6666666.88088.peg.887	fig|6666666.88099.peg.281	fig|6666666.88089.peg.752	fig|6666666.88090.peg.316	fig|6666666.88091.peg.806	fig|6666666.88093.peg.267	fig|6666666.88094.peg.806	fig|6666666.88095.peg.432	fig|6666666.88096.peg.267	fig|6666666.88097.peg.806
637	SUB0341	fig|6666666.88081.peg.807	fig|6666666.88086.peg.1850	fig|6666666.88088.peg.897	fig|6666666.88099.peg.291	fig|6666666.88089.peg.762	fig|6666666.88090.peg.326	fig|6666666.88091.peg.816	fig|6666666.88093.peg.277	fig|6666666.88094.peg.816	fig|6666666.88095.peg.442	fig|6666666.88096.peg.277	fig|6666666.88097.peg.816
638	SUB1527	fig|6666666.88081.peg.70	fig|6666666.88086.peg.1216	fig|6666666.88088.peg.280	fig|6666666.88099.peg.1480	fig|6666666.88089.peg.96	fig|6666666.88090.peg.1504	fig|6666666.88091.peg.96	fig|6666666.88093.peg.1460	fig|6666666.88094.peg.71	fig|6666666.88095.peg.1521	fig|6666666.88096.peg.1460	fig|6666666.88097.peg.226
639	SUB0731	fig|6666666.88081.peg.1198	fig|6666666.88086.peg.402	fig|6666666.88088.peg.1274	fig|6666666.88099.peg.691	fig|6666666.88089.peg.1161	fig|6666666.88090.peg.714	fig|6666666.88091.peg.1215	fig|6666666.88093.peg.687	fig|6666666.88094.peg.1213	fig|6666666.88095.peg.681	fig|6666666.88096.peg.687	fig|6666666.88097.peg.1218
640	SUB0978	fig|6666666.88081.peg.1433	fig|6666666.88086.peg.633	fig|6666666.88088.peg.1506	fig|6666666.88099.peg.923	fig|6666666.88089.peg.1394	fig|6666666.88090.peg.951	fig|6666666.88091.peg.1443	fig|6666666.88093.peg.919	fig|6666666.88094.peg.1442	fig|6666666.88095.peg.912	fig|6666666.88096.peg.919	fig|6666666.88097.peg.1448
641	SUB1233	fig|6666666.88081.peg.1683	fig|6666666.88086.peg.883	fig|6666666.88088.peg.1818	fig|6666666.88099.peg.1176	fig|6666666.88089.peg.1645	fig|6666666.88090.peg.1214	fig|6666666.88091.peg.1700	fig|6666666.88093.peg.1155	fig|6666666.88094.peg.1682	fig|6666666.88095.peg.1234	fig|6666666.88096.peg.1155	fig|6666666.88097.peg.1703
642	SUB1692	fig|6666666.88081.peg.249	fig|6666666.88086.peg.1373	fig|6666666.88088.peg.456	fig|6666666.88099.peg.1618	fig|6666666.88089.peg.245	fig|6666666.88090.peg.1665	fig|6666666.88091.peg.303	fig|6666666.88093.peg.1599	fig|6666666.88094.peg.274	fig|6666666.88095.peg.1714	fig|6666666.88096.peg.1599	fig|6666666.88097.peg.369
643	SUB0078	fig|6666666.88081.peg.485	fig|6666666.88086.peg.1586	fig|6666666.88088.peg.55	fig|6666666.88099.peg.49	fig|6666666.88089.peg.513	fig|6666666.88090.peg.45	fig|6666666.88091.peg.534	fig|6666666.88093.peg.48	fig|6666666.88094.peg.537	fig|6666666.88095.peg.486	fig|6666666.88096.peg.48	fig|6666666.88097.peg.569
644	SUB1563	fig|6666666.88081.peg.106	fig|6666666.88086.peg.1250	fig|6666666.88088.peg.322	fig|6666666.88099.peg.1515	fig|6666666.88089.peg.131	fig|6666666.88090.peg.1545	fig|6666666.88091.peg.188	fig|6666666.88093.peg.1495	fig|6666666.88094.peg.159	fig|6666666.88095.peg.1608	fig|6666666.88096.peg.1495	fig|6666666.88097.peg.261
645	SUB0145	fig|6666666.88081.peg.555	fig|6666666.88086.peg.1649	fig|6666666.88088.peg.698	fig|6666666.88099.peg.113	fig|6666666.88089.peg.586	fig|6666666.88090.peg.132	fig|6666666.88091.peg.607	fig|6666666.88093.peg.117	fig|6666666.88094.peg.611	fig|6666666.88095.peg.53	fig|6666666.88096.peg.117	fig|6666666.88097.peg.643
646	SUB0734	fig|6666666.88081.peg.1201	fig|6666666.88086.peg.405	fig|6666666.88088.peg.1277	fig|6666666.88099.peg.694	fig|6666666.88089.peg.1164	fig|6666666.88090.peg.717	fig|6666666.88091.peg.1218	fig|6666666.88093.peg.690	fig|6666666.88094.peg.1216	fig|6666666.88095.peg.684	fig|6666666.88096.peg.690	fig|6666666.88097.peg.1221
647	SUB1346	fig|6666666.88081.peg.1794	fig|6666666.88086.peg.996	fig|6666666.88088.peg.103	fig|6666666.88099.peg.1304	fig|6666666.88089.peg.1774	fig|6666666.88090.peg.1336	fig|6666666.88091.peg.1811	fig|6666666.88093.peg.1284	fig|6666666.88094.peg.1793	fig|6666666.88095.peg.1346	fig|6666666.88096.peg.1284	fig|6666666.88097.peg.52
648	SUB1771	fig|6666666.88081.peg.322	fig|6666666.88086.peg.1446	fig|6666666.88088.peg.531	fig|6666666.88099.peg.1693	fig|6666666.88089.peg.320	fig|6666666.88090.peg.1742	fig|6666666.88091.peg.378	fig|6666666.88093.peg.1728	fig|6666666.88094.peg.400	fig|6666666.88095.peg.1788	fig|6666666.88096.peg.1728	fig|6666666.88097.peg.444
649	SUB0971	fig|6666666.88081.peg.1426	fig|6666666.88086.peg.626	fig|6666666.88088.peg.1499	fig|6666666.88099.peg.916	fig|6666666.88089.peg.1387	fig|6666666.88090.peg.944	fig|6666666.88091.peg.1436	fig|6666666.88093.peg.912	fig|6666666.88094.peg.1435	fig|6666666.88095.peg.905	fig|6666666.88096.peg.912	fig|6666666.88097.peg.1441
650	SUB0814	fig|6666666.88081.peg.1270	fig|6666666.88086.peg.474	fig|6666666.88088.peg.1347	fig|6666666.88099.peg.764	fig|6666666.88089.peg.1234	fig|6666666.88090.peg.787	fig|6666666.88091.peg.1288	fig|6666666.88093.peg.760	fig|6666666.88094.peg.1286	fig|6666666.88095.peg.754	fig|6666666.88096.peg.760	fig|6666666.88097.peg.1291
651	SUB1317	fig|6666666.88081.peg.1767	fig|6666666.88086.peg.968	fig|6666666.88088.peg.1903	fig|6666666.88099.peg.1260	fig|6666666.88089.peg.1730	fig|6666666.88090.peg.1299	fig|6666666.88091.peg.1785	fig|6666666.88093.peg.1239	fig|6666666.88094.peg.1766	fig|6666666.88095.peg.1318	fig|6666666.88096.peg.1239	fig|6666666.88097.peg.1850
652	SUB1703	fig|6666666.88081.peg.260	fig|6666666.88086.peg.1384	fig|6666666.88088.peg.467	fig|6666666.88099.peg.1629	fig|6666666.88089.peg.256	fig|6666666.88090.peg.1674	fig|6666666.88091.peg.314	fig|6666666.88093.peg.1610	fig|6666666.88094.peg.285	fig|6666666.88095.peg.1725	fig|6666666.88096.peg.1610	fig|6666666.88097.peg.380
653	SUB0990	fig|6666666.88081.peg.1445	fig|6666666.88086.peg.645	fig|6666666.88088.peg.1518	fig|6666666.88099.peg.935	fig|6666666.88089.peg.1406	fig|6666666.88090.peg.963	fig|6666666.88091.peg.1455	fig|6666666.88093.peg.931	fig|6666666.88094.peg.1454	fig|6666666.88095.peg.924	fig|6666666.88096.peg.931	fig|6666666.88097.peg.1460
654	SUB0497	fig|6666666.88081.peg.973	fig|6666666.88086.peg.172	fig|6666666.88088.peg.1048	fig|6666666.88099.peg.463	fig|6666666.88089.peg.933	fig|6666666.88090.peg.478	fig|6666666.88091.peg.987	fig|6666666.88093.peg.449	fig|6666666.88094.peg.987	fig|6666666.88095.peg.253	fig|6666666.88096.peg.449	fig|6666666.88097.peg.990
655	SUB0376	fig|6666666.88081.peg.856	fig|6666666.88086.peg.38	fig|6666666.88088.peg.931	fig|6666666.88099.peg.325	fig|6666666.88089.peg.796	fig|6666666.88090.peg.362	fig|6666666.88091.peg.850	fig|6666666.88093.peg.311	fig|6666666.88094.peg.850	fig|6666666.88095.peg.391	fig|6666666.88096.peg.311	fig|6666666.88097.peg.851
656	SUB0540	fig|6666666.88081.peg.1010	fig|6666666.88086.peg.212	fig|6666666.88088.peg.1085	fig|6666666.88099.peg.502	fig|6666666.88089.peg.971	fig|6666666.88090.peg.511	fig|6666666.88091.peg.1025	fig|6666666.88093.peg.486	fig|6666666.88094.peg.1025	fig|6666666.88095.peg.215	fig|6666666.88096.peg.486	fig|6666666.88097.peg.1029
657	SUB0596	fig|6666666.88081.peg.1065	fig|6666666.88086.peg.267	fig|6666666.88088.peg.1140	fig|6666666.88099.peg.557	fig|6666666.88089.peg.1026	fig|6666666.88090.peg.567	fig|6666666.88091.peg.1080	fig|6666666.88093.peg.541	fig|6666666.88094.peg.1080	fig|6666666.88095.peg.160	fig|6666666.88096.peg.541	fig|6666666.88097.peg.1084
658	SUB1781	fig|6666666.88081.peg.332	fig|6666666.88086.peg.1456	fig|6666666.88088.peg.542	fig|6666666.88099.peg.1703	fig|6666666.88089.peg.330	fig|6666666.88090.peg.1753	fig|6666666.88091.peg.388	fig|6666666.88093.peg.1738	fig|6666666.88094.peg.410	fig|6666666.88095.peg.1798	fig|6666666.88096.peg.1738	fig|6666666.88097.peg.454
659	SUB1786	fig|6666666.88081.peg.337	fig|6666666.88086.peg.1461	fig|6666666.88088.peg.547	fig|6666666.88099.peg.1708	fig|6666666.88089.peg.335	fig|6666666.88090.peg.1758	fig|6666666.88091.peg.393	fig|6666666.88093.peg.1743	fig|6666666.88094.peg.415	fig|6666666.88095.peg.1803	fig|6666666.88096.peg.1743	fig|6666666.88097.peg.459
660	SUB1009	fig|6666666.88081.peg.1464	fig|6666666.88086.peg.664	fig|6666666.88088.peg.1537	fig|6666666.88099.peg.954	fig|6666666.88089.peg.1425	fig|6666666.88090.peg.982	fig|6666666.88091.peg.1474	fig|6666666.88093.peg.950	fig|6666666.88094.peg.1473	fig|6666666.88095.peg.943	fig|6666666.88096.peg.950	fig|6666666.88097.peg.1479
661	SUB1168	fig|6666666.88081.peg.1626	fig|6666666.88086.peg.821	fig|6666666.88088.peg.1707	fig|6666666.88099.peg.1114	fig|6666666.88089.peg.1584	fig|6666666.88090.peg.1146	fig|6666666.88091.peg.1639	fig|6666666.88093.peg.1108	fig|6666666.88094.peg.1631	fig|6666666.88095.peg.1111	fig|6666666.88096.peg.1108	fig|6666666.88097.peg.1642
662	SUB1330	fig|6666666.88081.peg.1779	fig|6666666.88086.peg.980	fig|6666666.88088.peg.1915	fig|6666666.88099.peg.1272	fig|6666666.88089.peg.1742	fig|6666666.88090.peg.1311	fig|6666666.88091.peg.1797	fig|6666666.88093.peg.1251	fig|6666666.88094.peg.1778	fig|6666666.88095.peg.1330	fig|6666666.88096.peg.1251	fig|6666666.88097.peg.31
663	SUB1470	fig|6666666.88081.peg.16	fig|6666666.88086.peg.1115	fig|6666666.88088.peg.225	fig|6666666.88099.peg.1425	fig|6666666.88089.peg.41	fig|6666666.88090.peg.1449	fig|6666666.88091.peg.41	fig|6666666.88093.peg.1405	fig|6666666.88094.peg.16	fig|6666666.88095.peg.1466	fig|6666666.88096.peg.1405	fig|6666666.88097.peg.171
664	SUB0831	fig|6666666.88081.peg.1286	fig|6666666.88086.peg.490	fig|6666666.88088.peg.1359	fig|6666666.88099.peg.780	fig|6666666.88089.peg.1250	fig|6666666.88090.peg.803	fig|6666666.88091.peg.1300	fig|6666666.88093.peg.776	fig|6666666.88094.peg.1298	fig|6666666.88095.peg.766	fig|6666666.88096.peg.776	fig|6666666.88097.peg.1303
665	SUB0150	fig|6666666.88081.peg.559	fig|6666666.88086.peg.1651	fig|6666666.88088.peg.714	fig|6666666.88099.peg.117	fig|6666666.88089.peg.590	fig|6666666.88090.peg.136	fig|6666666.88091.peg.611	fig|6666666.88093.peg.121	fig|6666666.88094.peg.615	fig|6666666.88095.peg.57	fig|6666666.88096.peg.121	fig|6666666.88097.peg.647
666	SUB0365	fig|6666666.88081.peg.846	fig|6666666.88086.peg.28	fig|6666666.88088.peg.921	fig|6666666.88099.peg.315	fig|6666666.88089.peg.786	fig|6666666.88090.peg.350	fig|6666666.88091.peg.840	fig|6666666.88093.peg.301	fig|6666666.88094.peg.840	fig|6666666.88095.peg.401	fig|6666666.88096.peg.301	fig|6666666.88097.peg.840
667	SUB1390	fig|6666666.88081.peg.1838	fig|6666666.88086.peg.1038	fig|6666666.88088.peg.146	fig|6666666.88099.peg.1347	fig|6666666.88089.peg.1817	fig|6666666.88090.peg.1379	fig|6666666.88091.peg.1854	fig|6666666.88093.peg.1327	fig|6666666.88094.peg.1837	fig|6666666.88095.peg.1389	fig|6666666.88096.peg.1327	fig|6666666.88097.peg.95
668	SUB1804	fig|6666666.88081.peg.355	fig|6666666.88086.peg.1479	fig|6666666.88088.peg.565	fig|6666666.88099.peg.1726	fig|6666666.88089.peg.353	fig|6666666.88090.peg.1776	fig|6666666.88091.peg.411	fig|6666666.88093.peg.1761	fig|6666666.88094.peg.433	fig|6666666.88095.peg.1822	fig|6666666.88096.peg.1761	fig|6666666.88097.peg.477
669	SUB0276	fig|6666666.88081.peg.748	fig|6666666.88086.peg.1757	fig|6666666.88088.peg.845	fig|6666666.88099.peg.227	fig|6666666.88089.peg.697	fig|6666666.88090.peg.259	fig|6666666.88091.peg.720	fig|6666666.88093.peg.227	fig|6666666.88094.peg.734	fig|6666666.88095.peg.550	fig|6666666.88096.peg.227	fig|6666666.88097.peg.752
670	SUB0385	fig|6666666.88081.peg.865	fig|6666666.88086.peg.45	fig|6666666.88088.peg.940	fig|6666666.88099.peg.333	fig|6666666.88089.peg.804	fig|6666666.88090.peg.371	fig|6666666.88091.peg.858	fig|6666666.88093.peg.319	fig|6666666.88094.peg.858	fig|6666666.88095.peg.382	fig|6666666.88096.peg.319	fig|6666666.88097.peg.860
671	SUB1157	fig|6666666.88081.peg.1614	fig|6666666.88086.peg.809	fig|6666666.88088.peg.1695	fig|6666666.88099.peg.1102	fig|6666666.88089.peg.1572	fig|6666666.88090.peg.1134	fig|6666666.88091.peg.1627	fig|6666666.88093.peg.1096	fig|6666666.88094.peg.1619	fig|6666666.88095.peg.1099	fig|6666666.88096.peg.1096	fig|6666666.88097.peg.1630
672	SUB1782	fig|6666666.88081.peg.333	fig|6666666.88086.peg.1457	fig|6666666.88088.peg.543	fig|6666666.88099.peg.1704	fig|6666666.88089.peg.331	fig|6666666.88090.peg.1754	fig|6666666.88091.peg.389	fig|6666666.88093.peg.1739	fig|6666666.88094.peg.411	fig|6666666.88095.peg.1799	fig|6666666.88096.peg.1739	fig|6666666.88097.peg.455
673	SUB1083	fig|6666666.88081.peg.1537	fig|6666666.88086.peg.733	fig|6666666.88088.peg.1614	fig|6666666.88099.peg.1027	fig|6666666.88089.peg.1498	fig|6666666.88090.peg.1055	fig|6666666.88091.peg.1551	fig|6666666.88093.peg.1022	fig|6666666.88094.peg.1546	fig|6666666.88095.peg.1020	fig|6666666.88096.peg.1022	fig|6666666.88097.peg.1552
674	SUB0807	fig|6666666.88081.peg.1263	fig|6666666.88086.peg.467	fig|6666666.88088.peg.1340	fig|6666666.88099.peg.757	fig|6666666.88089.peg.1227	fig|6666666.88090.peg.780	fig|6666666.88091.peg.1281	fig|6666666.88093.peg.753	fig|6666666.88094.peg.1279	fig|6666666.88095.peg.747	fig|6666666.88096.peg.753	fig|6666666.88097.peg.1284
675	SUB1000	fig|6666666.88081.peg.1455	fig|6666666.88086.peg.655	fig|6666666.88088.peg.1528	fig|6666666.88099.peg.945	fig|6666666.88089.peg.1416	fig|6666666.88090.peg.973	fig|6666666.88091.peg.1465	fig|6666666.88093.peg.941	fig|6666666.88094.peg.1464	fig|6666666.88095.peg.934	fig|6666666.88096.peg.941	fig|6666666.88097.peg.1470
676	SUB0581	fig|6666666.88081.peg.1051	fig|6666666.88086.peg.253	fig|6666666.88088.peg.1126	fig|6666666.88099.peg.543	fig|6666666.88089.peg.1012	fig|6666666.88090.peg.553	fig|6666666.88091.peg.1066	fig|6666666.88093.peg.527	fig|6666666.88094.peg.1066	fig|6666666.88095.peg.174	fig|6666666.88096.peg.527	fig|6666666.88097.peg.1070
677	SUB1679	fig|6666666.88081.peg.236	fig|6666666.88086.peg.1360	fig|6666666.88088.peg.442	fig|6666666.88099.peg.1605	fig|6666666.88089.peg.232	fig|6666666.88090.peg.1652	fig|6666666.88091.peg.290	fig|6666666.88093.peg.1586	fig|6666666.88094.peg.261	fig|6666666.88095.peg.1701	fig|6666666.88096.peg.1586	fig|6666666.88097.peg.356
678	SUB0391	fig|6666666.88081.peg.871	fig|6666666.88086.peg.51	fig|6666666.88088.peg.946	fig|6666666.88099.peg.339	fig|6666666.88089.peg.810	fig|6666666.88090.peg.377	fig|6666666.88091.peg.864	fig|6666666.88093.peg.325	fig|6666666.88094.peg.864	fig|6666666.88095.peg.376	fig|6666666.88096.peg.325	fig|6666666.88097.peg.866
679	SUB0692	fig|6666666.88081.peg.1159	fig|6666666.88086.peg.364	fig|6666666.88088.peg.1235	fig|6666666.88099.peg.652	fig|6666666.88089.peg.1122	fig|6666666.88090.peg.675	fig|6666666.88091.peg.1176	fig|6666666.88093.peg.640	fig|6666666.88094.peg.1174	fig|6666666.88095.peg.642	fig|6666666.88096.peg.640	fig|6666666.88097.peg.1179
680	SUB0244	fig|6666666.88081.peg.716	fig|6666666.88086.peg.1726	fig|6666666.88088.peg.813	fig|6666666.88099.peg.195	fig|6666666.88089.peg.665	fig|6666666.88090.peg.226	fig|6666666.88091.peg.688	fig|6666666.88093.peg.195	fig|6666666.88094.peg.702	fig|6666666.88095.peg.132	fig|6666666.88096.peg.195	fig|6666666.88097.peg.720
681	SUB1262	fig|6666666.88081.peg.1712	fig|6666666.88086.peg.913	fig|6666666.88088.peg.1848	fig|6666666.88099.peg.1205	fig|6666666.88089.peg.1675	fig|6666666.88090.peg.1244	fig|6666666.88091.peg.1730	fig|6666666.88093.peg.1184	fig|6666666.88094.peg.1711	fig|6666666.88095.peg.1263	fig|6666666.88096.peg.1184	fig|6666666.88097.peg.1733
682	SUB1246	fig|6666666.88081.peg.1696	fig|6666666.88086.peg.896	fig|6666666.88088.peg.1831	fig|6666666.88099.peg.1189	fig|6666666.88089.peg.1658	fig|6666666.88090.peg.1227	fig|6666666.88091.peg.1713	fig|6666666.88093.peg.1168	fig|6666666.88094.peg.1695	fig|6666666.88095.peg.1247	fig|6666666.88096.peg.1168	fig|6666666.88097.peg.1716
683	SUB0757	fig|6666666.88081.peg.1224	fig|6666666.88086.peg.428	fig|6666666.88088.peg.1300	fig|6666666.88099.peg.717	fig|6666666.88089.peg.1187	fig|6666666.88090.peg.740	fig|6666666.88091.peg.1241	fig|6666666.88093.peg.713	fig|6666666.88094.peg.1239	fig|6666666.88095.peg.707	fig|6666666.88096.peg.713	fig|6666666.88097.peg.1244
684	SUB0468	fig|6666666.88081.peg.947	fig|6666666.88086.peg.146	fig|6666666.88088.peg.1022	fig|6666666.88099.peg.436	fig|6666666.88089.peg.906	fig|6666666.88090.peg.452	fig|6666666.88091.peg.960	fig|6666666.88093.peg.422	fig|6666666.88094.peg.960	fig|6666666.88095.peg.280	fig|6666666.88096.peg.422	fig|6666666.88097.peg.963
685	SUB0488	fig|6666666.88081.peg.965	fig|6666666.88086.peg.165	fig|6666666.88088.peg.1040	fig|6666666.88099.peg.455	fig|6666666.88089.peg.925	fig|6666666.88090.peg.470	fig|6666666.88091.peg.979	fig|6666666.88093.peg.441	fig|6666666.88094.peg.979	fig|6666666.88095.peg.261	fig|6666666.88096.peg.441	fig|6666666.88097.peg.982
686	SUB0473	fig|6666666.88081.peg.952	fig|6666666.88086.peg.151	fig|6666666.88088.peg.1027	fig|6666666.88099.peg.441	fig|6666666.88089.peg.911	fig|6666666.88090.peg.457	fig|6666666.88091.peg.965	fig|6666666.88093.peg.427	fig|6666666.88094.peg.965	fig|6666666.88095.peg.275	fig|6666666.88096.peg.427	fig|6666666.88097.peg.968
687	SUB0326	fig|6666666.88081.peg.793	fig|6666666.88086.peg.1803	fig|6666666.88088.peg.883	fig|6666666.88099.peg.274	fig|6666666.88089.peg.745	fig|6666666.88090.peg.300	fig|6666666.88091.peg.769	fig|6666666.88093.peg.260	fig|6666666.88094.peg.770	fig|6666666.88095.peg.425	fig|6666666.88096.peg.260	fig|6666666.88097.peg.799
688	SUB1622	fig|6666666.88081.peg.184	fig|6666666.88086.peg.1305	fig|6666666.88088.peg.390	fig|6666666.88099.peg.1550	fig|6666666.88089.peg.177	fig|6666666.88090.peg.1599	fig|6666666.88091.peg.235	fig|6666666.88093.peg.1530	fig|6666666.88094.peg.206	fig|6666666.88095.peg.1648	fig|6666666.88096.peg.1530	fig|6666666.88097.peg.301
689	SUB0523	fig|6666666.88081.peg.993	fig|6666666.88086.peg.194	fig|6666666.88088.peg.1067	fig|6666666.88099.peg.485	fig|6666666.88089.peg.954	fig|6666666.88090.peg.494	fig|6666666.88091.peg.1008	fig|6666666.88093.peg.469	fig|6666666.88094.peg.1008	fig|6666666.88095.peg.232	fig|6666666.88096.peg.469	fig|6666666.88097.peg.1011
690	SUB1520	fig|6666666.88081.peg.64	fig|6666666.88086.peg.1209	fig|6666666.88088.peg.273	fig|6666666.88099.peg.1473	fig|6666666.88089.peg.89	fig|6666666.88090.peg.1497	fig|6666666.88091.peg.89	fig|6666666.88093.peg.1453	fig|6666666.88094.peg.64	fig|6666666.88095.peg.1514	fig|6666666.88096.peg.1453	fig|6666666.88097.peg.219
691	SUB1868	fig|6666666.88081.peg.418	fig|6666666.88086.peg.1520	fig|6666666.88088.peg.626	fig|6666666.88099.peg.1784	fig|6666666.88089.peg.393	fig|6666666.88090.peg.1832	fig|6666666.88091.peg.471	fig|6666666.88093.peg.1801	fig|6666666.88094.peg.473	fig|6666666.88095.peg.1898	fig|6666666.88096.peg.1801	fig|6666666.88097.peg.517
692	SUB0619	fig|6666666.88081.peg.1087	fig|6666666.88086.peg.289	fig|6666666.88088.peg.1164	fig|6666666.88099.peg.580	fig|6666666.88089.peg.1049	fig|6666666.88090.peg.590	fig|6666666.88091.peg.1103	fig|6666666.88093.peg.564	fig|6666666.88094.peg.1103	fig|6666666.88095.peg.137	fig|6666666.88096.peg.564	fig|6666666.88097.peg.1106
693	SUB1243	fig|6666666.88081.peg.1693	fig|6666666.88086.peg.893	fig|6666666.88088.peg.1828	fig|6666666.88099.peg.1186	fig|6666666.88089.peg.1655	fig|6666666.88090.peg.1224	fig|6666666.88091.peg.1710	fig|6666666.88093.peg.1165	fig|6666666.88094.peg.1692	fig|6666666.88095.peg.1244	fig|6666666.88096.peg.1165	fig|6666666.88097.peg.1713
694	SUB1702	fig|6666666.88081.peg.259	fig|6666666.88086.peg.1383	fig|6666666.88088.peg.466	fig|6666666.88099.peg.1628	fig|6666666.88089.peg.255	fig|6666666.88090.peg.1673	fig|6666666.88091.peg.313	fig|6666666.88093.peg.1609	fig|6666666.88094.peg.284	fig|6666666.88095.peg.1724	fig|6666666.88096.peg.1609	fig|6666666.88097.peg.379
695	SUB0854	fig|6666666.88081.peg.1306	fig|6666666.88086.peg.510	fig|6666666.88088.peg.1379	fig|6666666.88099.peg.800	fig|6666666.88089.peg.1270	fig|6666666.88090.peg.823	fig|6666666.88091.peg.1320	fig|6666666.88093.peg.796	fig|6666666.88094.peg.1318	fig|6666666.88095.peg.786	fig|6666666.88096.peg.796	fig|6666666.88097.peg.1323
696	SUB0339	fig|6666666.88081.peg.805	fig|6666666.88086.peg.1848	fig|6666666.88088.peg.895	fig|6666666.88099.peg.289	fig|6666666.88089.peg.760	fig|6666666.88090.peg.324	fig|6666666.88091.peg.814	fig|6666666.88093.peg.275	fig|6666666.88094.peg.814	fig|6666666.88095.peg.440	fig|6666666.88096.peg.275	fig|6666666.88097.peg.814
697	SUB1241	fig|6666666.88081.peg.1691	fig|6666666.88086.peg.891	fig|6666666.88088.peg.1826	fig|6666666.88099.peg.1184	fig|6666666.88089.peg.1653	fig|6666666.88090.peg.1222	fig|6666666.88091.peg.1708	fig|6666666.88093.peg.1163	fig|6666666.88094.peg.1690	fig|6666666.88095.peg.1242	fig|6666666.88096.peg.1163	fig|6666666.88097.peg.1711
698	SUB0809	fig|6666666.88081.peg.1265	fig|6666666.88086.peg.469	fig|6666666.88088.peg.1342	fig|6666666.88099.peg.759	fig|6666666.88089.peg.1229	fig|6666666.88090.peg.782	fig|6666666.88091.peg.1283	fig|6666666.88093.peg.755	fig|6666666.88094.peg.1281	fig|6666666.88095.peg.749	fig|6666666.88096.peg.755	fig|6666666.88097.peg.1286
699	SUB0518	fig|6666666.88081.peg.988	fig|6666666.88086.peg.189	fig|6666666.88088.peg.1062	fig|6666666.88099.peg.480	fig|6666666.88089.peg.949	fig|6666666.88090.peg.489	fig|6666666.88091.peg.1003	fig|6666666.88093.peg.464	fig|6666666.88094.peg.1003	fig|6666666.88095.peg.237	fig|6666666.88096.peg.464	fig|6666666.88097.peg.1006
700	SUB0627	fig|6666666.88081.peg.1094	fig|6666666.88086.peg.299	fig|6666666.88088.peg.1171	fig|6666666.88099.peg.587	fig|6666666.88089.peg.1056	fig|6666666.88090.peg.597	fig|6666666.88091.peg.1110	fig|6666666.88093.peg.571	fig|6666666.88094.peg.1110	fig|6666666.88095.peg.578	fig|6666666.88096.peg.571	fig|6666666.88097.peg.1113
701	SUB1398	fig|6666666.88081.peg.1846	fig|6666666.88086.peg.1046	fig|6666666.88088.peg.154	fig|6666666.88099.peg.1355	fig|6666666.88089.peg.1825	fig|6666666.88090.peg.1387	fig|6666666.88091.peg.1862	fig|6666666.88093.peg.1335	fig|6666666.88094.peg.1845	fig|6666666.88095.peg.1397	fig|6666666.88096.peg.1335	fig|6666666.88097.peg.103
702	SUB1512	fig|6666666.88081.peg.56	fig|6666666.88086.peg.1201	fig|6666666.88088.peg.265	fig|6666666.88099.peg.1465	fig|6666666.88089.peg.81	fig|6666666.88090.peg.1489	fig|6666666.88091.peg.81	fig|6666666.88093.peg.1445	fig|6666666.88094.peg.56	fig|6666666.88095.peg.1506	fig|6666666.88096.peg.1445	fig|6666666.88097.peg.211
703	SUB1657	fig|6666666.88081.peg.218	fig|6666666.88086.peg.1339	fig|6666666.88088.peg.423	fig|6666666.88099.peg.1584	fig|6666666.88089.peg.211	fig|6666666.88090.peg.1633	fig|6666666.88091.peg.269	fig|6666666.88093.peg.1565	fig|6666666.88094.peg.240	fig|6666666.88095.peg.1682	fig|6666666.88096.peg.1565	fig|6666666.88097.peg.335
704	SUB0173	fig|6666666.88081.peg.588	fig|6666666.88086.peg.1672	fig|6666666.88088.peg.743	fig|6666666.88099.peg.137	fig|6666666.88089.peg.611	fig|6666666.88090.peg.164	fig|6666666.88091.peg.633	fig|6666666.88093.peg.140	fig|6666666.88094.peg.637	fig|6666666.88095.peg.78	fig|6666666.88096.peg.140	fig|6666666.88097.peg.666
705	SUB1192	fig|6666666.88081.peg.1644	fig|6666666.88086.peg.844	fig|6666666.88088.peg.1779	fig|6666666.88099.peg.1137	fig|6666666.88089.peg.1606	fig|6666666.88090.peg.1174	fig|6666666.88091.peg.1661	fig|6666666.88093.peg.1125	fig|6666666.88094.peg.1652	fig|6666666.88095.peg.1195	fig|6666666.88096.peg.1125	fig|6666666.88097.peg.1664
706	SUB1753	fig|6666666.88081.peg.304	fig|6666666.88086.peg.1428	fig|6666666.88088.peg.513	fig|6666666.88099.peg.1675	fig|6666666.88089.peg.302	fig|6666666.88090.peg.1723	fig|6666666.88091.peg.360	fig|6666666.88093.peg.1710	fig|6666666.88094.peg.382	fig|6666666.88095.peg.1770	fig|6666666.88096.peg.1710	fig|6666666.88097.peg.425
707	SUB0568	fig|6666666.88081.peg.1038	fig|6666666.88086.peg.240	fig|6666666.88088.peg.1113	fig|6666666.88099.peg.530	fig|6666666.88089.peg.999	fig|6666666.88090.peg.540	fig|6666666.88091.peg.1053	fig|6666666.88093.peg.514	fig|6666666.88094.peg.1053	fig|6666666.88095.peg.187	fig|6666666.88096.peg.514	fig|6666666.88097.peg.1057
708	SUB1223	fig|6666666.88081.peg.1674	fig|6666666.88086.peg.874	fig|6666666.88088.peg.1809	fig|6666666.88099.peg.1167	fig|6666666.88089.peg.1636	fig|6666666.88090.peg.1205	fig|6666666.88091.peg.1691	fig|6666666.88093.peg.1146	fig|6666666.88094.peg.1673	fig|6666666.88095.peg.1225	fig|6666666.88096.peg.1146	fig|6666666.88097.peg.1694
709	SUB1777	fig|6666666.88081.peg.328	fig|6666666.88086.peg.1452	fig|6666666.88088.peg.537	fig|6666666.88099.peg.1699	fig|6666666.88089.peg.326	fig|6666666.88090.peg.1748	fig|6666666.88091.peg.384	fig|6666666.88093.peg.1734	fig|6666666.88094.peg.406	fig|6666666.88095.peg.1794	fig|6666666.88096.peg.1734	fig|6666666.88097.peg.450
710	SUB0516	fig|6666666.88081.peg.986	fig|6666666.88086.peg.187	fig|6666666.88088.peg.1060	fig|6666666.88099.peg.478	fig|6666666.88089.peg.947	fig|6666666.88090.peg.487	fig|6666666.88091.peg.1001	fig|6666666.88093.peg.462	fig|6666666.88094.peg.1001	fig|6666666.88095.peg.239	fig|6666666.88096.peg.462	fig|6666666.88097.peg.1004
711	SUB0748	fig|6666666.88081.peg.1215	fig|6666666.88086.peg.419	fig|6666666.88088.peg.1291	fig|6666666.88099.peg.708	fig|6666666.88089.peg.1178	fig|6666666.88090.peg.731	fig|6666666.88091.peg.1232	fig|6666666.88093.peg.704	fig|6666666.88094.peg.1230	fig|6666666.88095.peg.698	fig|6666666.88096.peg.704	fig|6666666.88097.peg.1235
712	SUB0598	fig|6666666.88081.peg.1067	fig|6666666.88086.peg.269	fig|6666666.88088.peg.1142	fig|6666666.88099.peg.559	fig|6666666.88089.peg.1028	fig|6666666.88090.peg.569	fig|6666666.88091.peg.1082	fig|6666666.88093.peg.543	fig|6666666.88094.peg.1082	fig|6666666.88095.peg.158	fig|6666666.88096.peg.543	fig|6666666.88097.peg.1086
713	SUB1699	fig|6666666.88081.peg.256	fig|6666666.88086.peg.1380	fig|6666666.88088.peg.463	fig|6666666.88099.peg.1625	fig|6666666.88089.peg.252	fig|6666666.88090.peg.1670	fig|6666666.88091.peg.310	fig|6666666.88093.peg.1606	fig|6666666.88094.peg.281	fig|6666666.88095.peg.1721	fig|6666666.88096.peg.1606	fig|6666666.88097.peg.376
714	SUB1544	fig|6666666.88081.peg.88	fig|6666666.88086.peg.1232	fig|6666666.88088.peg.298	fig|6666666.88099.peg.1497	fig|6666666.88089.peg.113	fig|6666666.88090.peg.1521	fig|6666666.88091.peg.170	fig|6666666.88093.peg.1477	fig|6666666.88094.peg.141	fig|6666666.88095.peg.1590	fig|6666666.88096.peg.1477	fig|6666666.88097.peg.243
715	SUB1726	fig|6666666.88081.peg.282	fig|6666666.88086.peg.1405	fig|6666666.88088.peg.491	fig|6666666.88099.peg.1652	fig|6666666.88089.peg.279	fig|6666666.88090.peg.1701	fig|6666666.88091.peg.337	fig|6666666.88093.peg.1633	fig|6666666.88094.peg.308	fig|6666666.88095.peg.1748	fig|6666666.88096.peg.1633	fig|6666666.88097.peg.403
716	SUB0462	fig|6666666.88081.peg.942	fig|6666666.88086.peg.122	fig|6666666.88088.peg.1017	fig|6666666.88099.peg.410	fig|6666666.88089.peg.881	fig|6666666.88090.peg.447	fig|6666666.88091.peg.935	fig|6666666.88093.peg.396	fig|6666666.88094.peg.935	fig|6666666.88095.peg.305	fig|6666666.88096.peg.396	fig|6666666.88097.peg.937
717	SUB1425	fig|6666666.88081.peg.1873	fig|6666666.88086.peg.1073	fig|6666666.88088.peg.181	fig|6666666.88099.peg.1382	fig|6666666.88089.peg.1852	fig|6666666.88090.peg.1414	fig|6666666.88091.peg.1889	fig|6666666.88093.peg.1362	fig|6666666.88094.peg.1872	fig|6666666.88095.peg.1424	fig|6666666.88096.peg.1362	fig|6666666.88097.peg.130
718	SUB1432	fig|6666666.88081.peg.1880	fig|6666666.88086.peg.1080	fig|6666666.88088.peg.188	fig|6666666.88099.peg.1389	fig|6666666.88089.peg.5	fig|6666666.88090.peg.1421	fig|6666666.88091.peg.5	fig|6666666.88093.peg.1369	fig|6666666.88094.peg.1879	fig|6666666.88095.peg.1431	fig|6666666.88096.peg.1369	fig|6666666.88097.peg.136
719	SUB1555	fig|6666666.88081.peg.98	fig|6666666.88086.peg.1242	fig|6666666.88088.peg.314	fig|6666666.88099.peg.1507	fig|6666666.88089.peg.123	fig|6666666.88090.peg.1537	fig|6666666.88091.peg.180	fig|6666666.88093.peg.1487	fig|6666666.88094.peg.151	fig|6666666.88095.peg.1600	fig|6666666.88096.peg.1487	fig|6666666.88097.peg.253
720	SUB1506	fig|6666666.88081.peg.50	fig|6666666.88086.peg.1195	fig|6666666.88088.peg.259	fig|6666666.88099.peg.1459	fig|6666666.88089.peg.75	fig|6666666.88090.peg.1483	fig|6666666.88091.peg.75	fig|6666666.88093.peg.1439	fig|6666666.88094.peg.50	fig|6666666.88095.peg.1500	fig|6666666.88096.peg.1439	fig|6666666.88097.peg.205
721	SUB1005	fig|6666666.88081.peg.1460	fig|6666666.88086.peg.660	fig|6666666.88088.peg.1533	fig|6666666.88099.peg.950	fig|6666666.88089.peg.1421	fig|6666666.88090.peg.978	fig|6666666.88091.peg.1470	fig|6666666.88093.peg.946	fig|6666666.88094.peg.1469	fig|6666666.88095.peg.939	fig|6666666.88096.peg.946	fig|6666666.88097.peg.1475
722	SUB1272	fig|6666666.88081.peg.1722	fig|6666666.88086.peg.923	fig|6666666.88088.peg.1858	fig|6666666.88099.peg.1215	fig|6666666.88089.peg.1685	fig|6666666.88090.peg.1254	fig|6666666.88091.peg.1740	fig|6666666.88093.peg.1194	fig|6666666.88094.peg.1721	fig|6666666.88095.peg.1273	fig|6666666.88096.peg.1194	fig|6666666.88097.peg.1805
723	SUB0337	fig|6666666.88081.peg.803	fig|6666666.88086.peg.1846	fig|6666666.88088.peg.893	fig|6666666.88099.peg.287	fig|6666666.88089.peg.758	fig|6666666.88090.peg.322	fig|6666666.88091.peg.812	fig|6666666.88093.peg.273	fig|6666666.88094.peg.812	fig|6666666.88095.peg.438	fig|6666666.88096.peg.273	fig|6666666.88097.peg.812
724	SUB0524	fig|6666666.88081.peg.994	fig|6666666.88086.peg.195	fig|6666666.88088.peg.1068	fig|6666666.88099.peg.486	fig|6666666.88089.peg.955	fig|6666666.88090.peg.495	fig|6666666.88091.peg.1009	fig|6666666.88093.peg.470	fig|6666666.88094.peg.1009	fig|6666666.88095.peg.231	fig|6666666.88096.peg.470	fig|6666666.88097.peg.1012
725	SUB1641	fig|6666666.88081.peg.202	fig|6666666.88086.peg.1323	fig|6666666.88088.peg.408	fig|6666666.88099.peg.1568	fig|6666666.88089.peg.195	fig|6666666.88090.peg.1617	fig|6666666.88091.peg.253	fig|6666666.88093.peg.1548	fig|6666666.88094.peg.224	fig|6666666.88095.peg.1666	fig|6666666.88096.peg.1548	fig|6666666.88097.peg.319
726	SUB0628	fig|6666666.88081.peg.1095	fig|6666666.88086.peg.300	fig|6666666.88088.peg.1172	fig|6666666.88099.peg.588	fig|6666666.88089.peg.1057	fig|6666666.88090.peg.598	fig|6666666.88091.peg.1111	fig|6666666.88093.peg.572	fig|6666666.88094.peg.1111	fig|6666666.88095.peg.579	fig|6666666.88096.peg.572	fig|6666666.88097.peg.1114
727	SUB1850	fig|6666666.88081.peg.400	fig|6666666.88086.peg.1501	fig|6666666.88088.peg.607	fig|6666666.88099.peg.1766	fig|6666666.88089.peg.375	fig|6666666.88090.peg.1814	fig|6666666.88091.peg.453	fig|6666666.88093.peg.1783	fig|6666666.88094.peg.455	fig|6666666.88095.peg.1880	fig|6666666.88096.peg.1783	fig|6666666.88097.peg.499
728	SUB1566	fig|6666666.88081.peg.109	fig|6666666.88086.peg.1253	fig|6666666.88088.peg.325	fig|6666666.88099.peg.1518	fig|6666666.88089.peg.134	fig|6666666.88090.peg.1548	fig|6666666.88091.peg.191	fig|6666666.88093.peg.1498	fig|6666666.88094.peg.162	fig|6666666.88095.peg.1611	fig|6666666.88096.peg.1498	fig|6666666.88097.peg.264
729	SUB1210	fig|6666666.88081.peg.1661	fig|6666666.88086.peg.861	fig|6666666.88088.peg.1795	fig|6666666.88099.peg.1154	fig|6666666.88089.peg.1623	fig|6666666.88090.peg.1191	fig|6666666.88091.peg.1678	fig|6666666.88093.peg.1133	fig|6666666.88094.peg.1660	fig|6666666.88095.peg.1212	fig|6666666.88096.peg.1133	fig|6666666.88097.peg.1681
730	SUB1224	fig|6666666.88081.peg.1675	fig|6666666.88086.peg.875	fig|6666666.88088.peg.1810	fig|6666666.88099.peg.1168	fig|6666666.88089.peg.1637	fig|6666666.88090.peg.1206	fig|6666666.88091.peg.1692	fig|6666666.88093.peg.1147	fig|6666666.88094.peg.1674	fig|6666666.88095.peg.1226	fig|6666666.88096.peg.1147	fig|6666666.88097.peg.1695
731	SUB1672	fig|6666666.88081.peg.233	fig|6666666.88086.peg.1355	fig|6666666.88088.peg.439	fig|6666666.88099.peg.1599	fig|6666666.88089.peg.226	fig|6666666.88090.peg.1649	fig|6666666.88091.peg.284	fig|6666666.88093.peg.1580	fig|6666666.88094.peg.255	fig|6666666.88095.peg.1698	fig|6666666.88096.peg.1580	fig|6666666.88097.peg.350
732	SUB1010	fig|6666666.88081.peg.1465	fig|6666666.88086.peg.665	fig|6666666.88088.peg.1538	fig|6666666.88099.peg.955	fig|6666666.88089.peg.1426	fig|6666666.88090.peg.983	fig|6666666.88091.peg.1475	fig|6666666.88093.peg.951	fig|6666666.88094.peg.1474	fig|6666666.88095.peg.944	fig|6666666.88096.peg.951	fig|6666666.88097.peg.1480
733	SUB0068	fig|6666666.88081.peg.475	fig|6666666.88086.peg.1576	fig|6666666.88088.peg.45	fig|6666666.88099.peg.39	fig|6666666.88089.peg.503	fig|6666666.88090.peg.35	fig|6666666.88091.peg.524	fig|6666666.88093.peg.38	fig|6666666.88094.peg.527	fig|6666666.88095.peg.476	fig|6666666.88096.peg.38	fig|6666666.88097.peg.559
734	SUB0549	fig|6666666.88081.peg.1019	fig|6666666.88086.peg.221	fig|6666666.88088.peg.1094	fig|6666666.88099.peg.511	fig|6666666.88089.peg.980	fig|6666666.88090.peg.521	fig|6666666.88091.peg.1034	fig|6666666.88093.peg.495	fig|6666666.88094.peg.1034	fig|6666666.88095.peg.206	fig|6666666.88096.peg.495	fig|6666666.88097.peg.1038
735	SUB1794	fig|6666666.88081.peg.345	fig|6666666.88086.peg.1469	fig|6666666.88088.peg.555	fig|6666666.88099.peg.1716	fig|6666666.88089.peg.343	fig|6666666.88090.peg.1766	fig|6666666.88091.peg.401	fig|6666666.88093.peg.1751	fig|6666666.88094.peg.423	fig|6666666.88095.peg.1811	fig|6666666.88096.peg.1751	fig|6666666.88097.peg.467
736	SUB1215	fig|6666666.88081.peg.1667	fig|6666666.88086.peg.866	fig|6666666.88088.peg.1801	fig|6666666.88099.peg.1160	fig|6666666.88089.peg.1629	fig|6666666.88090.peg.1198	fig|6666666.88091.peg.1684	fig|6666666.88093.peg.1139	fig|6666666.88094.peg.1666	fig|6666666.88095.peg.1218	fig|6666666.88096.peg.1139	fig|6666666.88097.peg.1687
737	SUB0417	fig|6666666.88081.peg.897	fig|6666666.88086.peg.77	fig|6666666.88088.peg.972	fig|6666666.88099.peg.365	fig|6666666.88089.peg.836	fig|6666666.88090.peg.403	fig|6666666.88091.peg.890	fig|6666666.88093.peg.351	fig|6666666.88094.peg.890	fig|6666666.88095.peg.350	fig|6666666.88096.peg.351	fig|6666666.88097.peg.892
738	SUB0136	fig|6666666.88081.peg.540	fig|6666666.88086.peg.1640	fig|6666666.88088.peg.689	fig|6666666.88099.peg.104	fig|6666666.88089.peg.577	fig|6666666.88090.peg.117	fig|6666666.88091.peg.598	fig|6666666.88093.peg.108	fig|6666666.88094.peg.602	fig|6666666.88095.peg.44	fig|6666666.88096.peg.108	fig|6666666.88097.peg.634
739	SUB0892	fig|6666666.88081.peg.1343	fig|6666666.88086.peg.547	fig|6666666.88088.peg.1420	fig|6666666.88099.peg.837	fig|6666666.88089.peg.1307	fig|6666666.88090.peg.865	fig|6666666.88091.peg.1357	fig|6666666.88093.peg.833	fig|6666666.88094.peg.1355	fig|6666666.88095.peg.822	fig|6666666.88096.peg.833	fig|6666666.88097.peg.1360
740	SUB1290	fig|6666666.88081.peg.1740	fig|6666666.88086.peg.941	fig|6666666.88088.peg.1876	fig|6666666.88099.peg.1233	fig|6666666.88089.peg.1703	fig|6666666.88090.peg.1272	fig|6666666.88091.peg.1758	fig|6666666.88093.peg.1212	fig|6666666.88094.peg.1739	fig|6666666.88095.peg.1291	fig|6666666.88096.peg.1212	fig|6666666.88097.peg.1823
741	SUB1310	fig|6666666.88081.peg.1760	fig|6666666.88086.peg.961	fig|6666666.88088.peg.1896	fig|6666666.88099.peg.1253	fig|6666666.88089.peg.1723	fig|6666666.88090.peg.1292	fig|6666666.88091.peg.1778	fig|6666666.88093.peg.1232	fig|6666666.88094.peg.1759	fig|6666666.88095.peg.1311	fig|6666666.88096.peg.1232	fig|6666666.88097.peg.1843
742	SUB0471	fig|6666666.88081.peg.950	fig|6666666.88086.peg.149	fig|6666666.88088.peg.1025	fig|6666666.88099.peg.439	fig|6666666.88089.peg.909	fig|6666666.88090.peg.455	fig|6666666.88091.peg.963	fig|6666666.88093.peg.425	fig|6666666.88094.peg.963	fig|6666666.88095.peg.277	fig|6666666.88096.peg.425	fig|6666666.88097.peg.966
743	SUB1295	fig|6666666.88081.peg.1745	fig|6666666.88086.peg.946	fig|6666666.88088.peg.1881	fig|6666666.88099.peg.1238	fig|6666666.88089.peg.1708	fig|6666666.88090.peg.1277	fig|6666666.88091.peg.1763	fig|6666666.88093.peg.1217	fig|6666666.88094.peg.1744	fig|6666666.88095.peg.1296	fig|6666666.88096.peg.1217	fig|6666666.88097.peg.1828
744	SUB0880	fig|6666666.88081.peg.1331	fig|6666666.88086.peg.535	fig|6666666.88088.peg.1404	fig|6666666.88099.peg.825	fig|6666666.88089.peg.1295	fig|6666666.88090.peg.848	fig|6666666.88091.peg.1345	fig|6666666.88093.peg.821	fig|6666666.88094.peg.1343	fig|6666666.88095.peg.810	fig|6666666.88096.peg.821	fig|6666666.88097.peg.1348
745	SUB0457	fig|6666666.88081.peg.937	fig|6666666.88086.peg.117	fig|6666666.88088.peg.1012	fig|6666666.88099.peg.405	fig|6666666.88089.peg.876	fig|6666666.88090.peg.443	fig|6666666.88091.peg.930	fig|6666666.88093.peg.391	fig|6666666.88094.peg.930	fig|6666666.88095.peg.310	fig|6666666.88096.peg.391	fig|6666666.88097.peg.932
746	SUB0165	fig|6666666.88081.peg.581	fig|6666666.88086.peg.1665	fig|6666666.88088.peg.736	fig|6666666.88099.peg.130	fig|6666666.88089.peg.604	fig|6666666.88090.peg.157	fig|6666666.88091.peg.626	fig|6666666.88093.peg.133	fig|6666666.88094.peg.630	fig|6666666.88095.peg.71	fig|6666666.88096.peg.133	fig|6666666.88097.peg.659
747	SUB0347	fig|6666666.88081.peg.813	fig|6666666.88086.peg.1856	fig|6666666.88088.peg.903	fig|6666666.88099.peg.297	fig|6666666.88089.peg.768	fig|6666666.88090.peg.332	fig|6666666.88091.peg.822	fig|6666666.88093.peg.283	fig|6666666.88094.peg.822	fig|6666666.88095.peg.448	fig|6666666.88096.peg.283	fig|6666666.88097.peg.822
748	SUB0444	fig|6666666.88081.peg.924	fig|6666666.88086.peg.104	fig|6666666.88088.peg.999	fig|6666666.88099.peg.392	fig|6666666.88089.peg.863	fig|6666666.88090.peg.430	fig|6666666.88091.peg.917	fig|6666666.88093.peg.378	fig|6666666.88094.peg.917	fig|6666666.88095.peg.323	fig|6666666.88096.peg.378	fig|6666666.88097.peg.919
749	SUB1165	fig|6666666.88081.peg.1623	fig|6666666.88086.peg.818	fig|6666666.88088.peg.1704	fig|6666666.88099.peg.1111	fig|6666666.88089.peg.1581	fig|6666666.88090.peg.1143	fig|6666666.88091.peg.1636	fig|6666666.88093.peg.1105	fig|6666666.88094.peg.1628	fig|6666666.88095.peg.1108	fig|6666666.88096.peg.1105	fig|6666666.88097.peg.1639
750	SUB0566	fig|6666666.88081.peg.1036	fig|6666666.88086.peg.238	fig|6666666.88088.peg.1111	fig|6666666.88099.peg.528	fig|6666666.88089.peg.997	fig|6666666.88090.peg.538	fig|6666666.88091.peg.1051	fig|6666666.88093.peg.512	fig|6666666.88094.peg.1051	fig|6666666.88095.peg.189	fig|6666666.88096.peg.512	fig|6666666.88097.peg.1055
751	SUB1784	fig|6666666.88081.peg.335	fig|6666666.88086.peg.1459	fig|6666666.88088.peg.545	fig|6666666.88099.peg.1706	fig|6666666.88089.peg.333	fig|6666666.88090.peg.1756	fig|6666666.88091.peg.391	fig|6666666.88093.peg.1741	fig|6666666.88094.peg.413	fig|6666666.88095.peg.1801	fig|6666666.88096.peg.1741	fig|6666666.88097.peg.457
752	SUB0883	fig|6666666.88081.peg.1334	fig|6666666.88086.peg.538	fig|6666666.88088.peg.1407	fig|6666666.88099.peg.828	fig|6666666.88089.peg.1298	fig|6666666.88090.peg.851	fig|6666666.88091.peg.1348	fig|6666666.88093.peg.824	fig|6666666.88094.peg.1346	fig|6666666.88095.peg.813	fig|6666666.88096.peg.824	fig|6666666.88097.peg.1351
753	SUB1668	fig|6666666.88081.peg.229	fig|6666666.88086.peg.1351	fig|6666666.88088.peg.435	fig|6666666.88099.peg.1595	fig|6666666.88089.peg.222	fig|6666666.88090.peg.1645	fig|6666666.88091.peg.280	fig|6666666.88093.peg.1576	fig|6666666.88094.peg.251	fig|6666666.88095.peg.1694	fig|6666666.88096.peg.1576	fig|6666666.88097.peg.346
754	SUB0640	fig|6666666.88081.peg.1107	fig|6666666.88086.peg.312	fig|6666666.88088.peg.1184	fig|6666666.88099.peg.600	fig|6666666.88089.peg.1069	fig|6666666.88090.peg.610	fig|6666666.88091.peg.1123	fig|6666666.88093.peg.584	fig|6666666.88094.peg.1123	fig|6666666.88095.peg.591	fig|6666666.88096.peg.584	fig|6666666.88097.peg.1126
755	SUB0256	fig|6666666.88081.peg.728	fig|6666666.88086.peg.1738	fig|6666666.88088.peg.825	fig|6666666.88099.peg.207	fig|6666666.88089.peg.677	fig|6666666.88090.peg.238	fig|6666666.88091.peg.700	fig|6666666.88093.peg.207	fig|6666666.88094.peg.714	fig|6666666.88095.peg.530	fig|6666666.88096.peg.207	fig|6666666.88097.peg.732
756	SUB0474	fig|6666666.88081.peg.953	fig|6666666.88086.peg.152	fig|6666666.88088.peg.1028	fig|6666666.88099.peg.442	fig|6666666.88089.peg.912	fig|6666666.88090.peg.458	fig|6666666.88091.peg.966	fig|6666666.88093.peg.428	fig|6666666.88094.peg.966	fig|6666666.88095.peg.274	fig|6666666.88096.peg.428	fig|6666666.88097.peg.969
757	SUB1655	fig|6666666.88081.peg.216	fig|6666666.88086.peg.1337	fig|6666666.88088.peg.421	fig|6666666.88099.peg.1582	fig|6666666.88089.peg.209	fig|6666666.88090.peg.1631	fig|6666666.88091.peg.267	fig|6666666.88093.peg.1563	fig|6666666.88094.peg.238	fig|6666666.88095.peg.1680	fig|6666666.88096.peg.1563	fig|6666666.88097.peg.333
758	SUB0402	fig|6666666.88081.peg.882	fig|6666666.88086.peg.62	fig|6666666.88088.peg.957	fig|6666666.88099.peg.350	fig|6666666.88089.peg.821	fig|6666666.88090.peg.388	fig|6666666.88091.peg.875	fig|6666666.88093.peg.336	fig|6666666.88094.peg.875	fig|6666666.88095.peg.365	fig|6666666.88096.peg.336	fig|6666666.88097.peg.877
759	SUB1026	fig|6666666.88081.peg.1482	fig|6666666.88086.peg.681	fig|6666666.88088.peg.1555	fig|6666666.88099.peg.972	fig|6666666.88089.peg.1443	fig|6666666.88090.peg.1000	fig|6666666.88091.peg.1492	fig|6666666.88093.peg.967	fig|6666666.88094.peg.1491	fig|6666666.88095.peg.961	fig|6666666.88096.peg.967	fig|6666666.88097.peg.1497
760	SUB1366	fig|6666666.88081.peg.1813	fig|6666666.88086.peg.1015	fig|6666666.88088.peg.122	fig|6666666.88099.peg.1323	fig|6666666.88089.peg.1793	fig|6666666.88090.peg.1355	fig|6666666.88091.peg.1830	fig|6666666.88093.peg.1303	fig|6666666.88094.peg.1812	fig|6666666.88095.peg.1365	fig|6666666.88096.peg.1303	fig|6666666.88097.peg.71
761	SUB1698	fig|6666666.88081.peg.255	fig|6666666.88086.peg.1379	fig|6666666.88088.peg.462	fig|6666666.88099.peg.1624	fig|6666666.88089.peg.251	fig|6666666.88090.peg.1669	fig|6666666.88091.peg.309	fig|6666666.88093.peg.1605	fig|6666666.88094.peg.280	fig|6666666.88095.peg.1720	fig|6666666.88096.peg.1605	fig|6666666.88097.peg.375
762	SUB1400	fig|6666666.88081.peg.1848	fig|6666666.88086.peg.1048	fig|6666666.88088.peg.156	fig|6666666.88099.peg.1357	fig|6666666.88089.peg.1827	fig|6666666.88090.peg.1389	fig|6666666.88091.peg.1864	fig|6666666.88093.peg.1337	fig|6666666.88094.peg.1847	fig|6666666.88095.peg.1399	fig|6666666.88096.peg.1337	fig|6666666.88097.peg.105
763	SUB0778	fig|6666666.88081.peg.1245	fig|6666666.88086.peg.449	fig|6666666.88088.peg.1322	fig|6666666.88099.peg.738	fig|6666666.88089.peg.1208	fig|6666666.88090.peg.762	fig|6666666.88091.peg.1262	fig|6666666.88093.peg.735	fig|6666666.88094.peg.1260	fig|6666666.88095.peg.728	fig|6666666.88096.peg.735	fig|6666666.88097.peg.1265
764	SUB1612	fig|6666666.88081.peg.174	fig|6666666.88086.peg.1295	fig|6666666.88088.peg.380	fig|6666666.88099.peg.1540	fig|6666666.88089.peg.167	fig|6666666.88090.peg.1589	fig|6666666.88091.peg.225	fig|6666666.88093.peg.1520	fig|6666666.88094.peg.196	fig|6666666.88095.peg.1638	fig|6666666.88096.peg.1520	fig|6666666.88097.peg.291
765	SUB0855	fig|6666666.88081.peg.1307	fig|6666666.88086.peg.511	fig|6666666.88088.peg.1380	fig|6666666.88099.peg.801	fig|6666666.88089.peg.1271	fig|6666666.88090.peg.824	fig|6666666.88091.peg.1321	fig|6666666.88093.peg.797	fig|6666666.88094.peg.1319	fig|6666666.88095.peg.787	fig|6666666.88096.peg.797	fig|6666666.88097.peg.1324
766	SUB1539	fig|6666666.88081.peg.83	fig|6666666.88086.peg.1227	fig|6666666.88088.peg.293	fig|6666666.88099.peg.1492	fig|6666666.88089.peg.108	fig|6666666.88090.peg.1516	fig|6666666.88091.peg.165	fig|6666666.88093.peg.1472	fig|6666666.88094.peg.136	fig|6666666.88095.peg.1585	fig|6666666.88096.peg.1472	fig|6666666.88097.peg.238
767	SUB0012	fig|6666666.88081.peg.431	fig|6666666.88086.peg.1533	fig|6666666.88088.peg.639	fig|6666666.88099.peg.1797	fig|6666666.88089.peg.406	fig|6666666.88090.peg.1845	fig|6666666.88091.peg.484	fig|6666666.88093.peg.1814	fig|6666666.88094.peg.486	fig|6666666.88095.peg.1911	fig|6666666.88096.peg.1814	fig|6666666.88097.peg.530
768	SUB1111	fig|6666666.88081.peg.1568	fig|6666666.88086.peg.763	fig|6666666.88088.peg.1649	fig|6666666.88099.peg.1056	fig|6666666.88089.peg.1526	fig|6666666.88090.peg.1088	fig|6666666.88091.peg.1581	fig|6666666.88093.peg.1050	fig|6666666.88094.peg.1573	fig|6666666.88095.peg.1053	fig|6666666.88096.peg.1050	fig|6666666.88097.peg.1584
769	SUB0362	fig|6666666.88081.peg.843	fig|6666666.88086.peg.25	fig|6666666.88088.peg.918	fig|6666666.88099.peg.312	fig|6666666.88089.peg.783	fig|6666666.88090.peg.347	fig|6666666.88091.peg.837	fig|6666666.88093.peg.298	fig|6666666.88094.peg.837	fig|6666666.88095.peg.404	fig|6666666.88096.peg.298	fig|6666666.88097.peg.837
770	SUB1801	fig|6666666.88081.peg.352	fig|6666666.88086.peg.1476	fig|6666666.88088.peg.562	fig|6666666.88099.peg.1723	fig|6666666.88089.peg.350	fig|6666666.88090.peg.1773	fig|6666666.88091.peg.408	fig|6666666.88093.peg.1758	fig|6666666.88094.peg.430	fig|6666666.88095.peg.1819	fig|6666666.88096.peg.1758	fig|6666666.88097.peg.474
771	SUB1264	fig|6666666.88081.peg.1714	fig|6666666.88086.peg.915	fig|6666666.88088.peg.1850	fig|6666666.88099.peg.1207	fig|6666666.88089.peg.1677	fig|6666666.88090.peg.1246	fig|6666666.88091.peg.1732	fig|6666666.88093.peg.1186	fig|6666666.88094.peg.1713	fig|6666666.88095.peg.1265	fig|6666666.88096.peg.1186	fig|6666666.88097.peg.1735
772	SUB0262	fig|6666666.88081.peg.734	fig|6666666.88086.peg.1743	fig|6666666.88088.peg.831	fig|6666666.88099.peg.213	fig|6666666.88089.peg.683	fig|6666666.88090.peg.244	fig|6666666.88091.peg.706	fig|6666666.88093.peg.213	fig|6666666.88094.peg.720	fig|6666666.88095.peg.536	fig|6666666.88096.peg.213	fig|6666666.88097.peg.738
773	SUB0007	fig|6666666.88081.peg.426	fig|6666666.88086.peg.1528	fig|6666666.88088.peg.634	fig|6666666.88099.peg.1792	fig|6666666.88089.peg.401	fig|6666666.88090.peg.1840	fig|6666666.88091.peg.479	fig|6666666.88093.peg.1809	fig|6666666.88094.peg.481	fig|6666666.88095.peg.1906	fig|6666666.88096.peg.1809	fig|6666666.88097.peg.525
774	SUB1194	fig|6666666.88081.peg.1646	fig|6666666.88086.peg.846	fig|6666666.88088.peg.1781	fig|6666666.88099.peg.1139	fig|6666666.88089.peg.1608	fig|6666666.88090.peg.1176	fig|6666666.88091.peg.1663	fig|6666666.88093.peg.1127	fig|6666666.88094.peg.1654	fig|6666666.88095.peg.1197	fig|6666666.88096.peg.1127	fig|6666666.88097.peg.1666
775	SUB1504	fig|6666666.88081.peg.48	fig|6666666.88086.peg.1193	fig|6666666.88088.peg.257	fig|6666666.88099.peg.1457	fig|6666666.88089.peg.73	fig|6666666.88090.peg.1481	fig|6666666.88091.peg.73	fig|6666666.88093.peg.1437	fig|6666666.88094.peg.48	fig|6666666.88095.peg.1498	fig|6666666.88096.peg.1437	fig|6666666.88097.peg.203
776	SUB1440	fig|6666666.88081.peg.1886	fig|6666666.88086.peg.1086	fig|6666666.88088.peg.194	fig|6666666.88099.peg.1395	fig|6666666.88089.peg.11	fig|6666666.88090.peg.1427	fig|6666666.88091.peg.11	fig|6666666.88093.peg.1375	fig|6666666.88094.peg.1885	fig|6666666.88095.peg.1437	fig|6666666.88096.peg.1375	fig|6666666.88097.peg.142
777	SUB1280	fig|6666666.88081.peg.1730	fig|6666666.88086.peg.931	fig|6666666.88088.peg.1866	fig|6666666.88099.peg.1223	fig|6666666.88089.peg.1693	fig|6666666.88090.peg.1262	fig|6666666.88091.peg.1748	fig|6666666.88093.peg.1202	fig|6666666.88094.peg.1729	fig|6666666.88095.peg.1281	fig|6666666.88096.peg.1202	fig|6666666.88097.peg.1813
778	SUB1387	fig|6666666.88081.peg.1835	fig|6666666.88086.peg.1035	fig|6666666.88088.peg.143	fig|6666666.88099.peg.1344	fig|6666666.88089.peg.1814	fig|6666666.88090.peg.1376	fig|6666666.88091.peg.1851	fig|6666666.88093.peg.1324	fig|6666666.88094.peg.1834	fig|6666666.88095.peg.1386	fig|6666666.88096.peg.1324	fig|6666666.88097.peg.92
779	SUB1859	fig|6666666.88081.peg.409	fig|6666666.88086.peg.1510	fig|6666666.88088.peg.616	fig|6666666.88099.peg.1775	fig|6666666.88089.peg.384	fig|6666666.88090.peg.1823	fig|6666666.88091.peg.462	fig|6666666.88093.peg.1792	fig|6666666.88094.peg.464	fig|6666666.88095.peg.1889	fig|6666666.88096.peg.1792	fig|6666666.88097.peg.508
780	SUB0056	fig|6666666.88081.peg.465	fig|6666666.88086.peg.1565	fig|6666666.88088.peg.35	fig|6666666.88099.peg.29	fig|6666666.88089.peg.438	fig|6666666.88090.peg.25	fig|6666666.88091.peg.514	fig|6666666.88093.peg.28	fig|6666666.88094.peg.516	fig|6666666.88095.peg.465	fig|6666666.88096.peg.28	fig|6666666.88097.peg.548
781	SUB1254	fig|6666666.88081.peg.1704	fig|6666666.88086.peg.904	fig|6666666.88088.peg.1839	fig|6666666.88099.peg.1197	fig|6666666.88089.peg.1666	fig|6666666.88090.peg.1236	fig|6666666.88091.peg.1721	fig|6666666.88093.peg.1176	fig|6666666.88094.peg.1703	fig|6666666.88095.peg.1255	fig|6666666.88096.peg.1176	fig|6666666.88097.peg.1724
782	SUB1711	fig|6666666.88081.peg.267	fig|6666666.88086.peg.1392	fig|6666666.88088.peg.477	fig|6666666.88099.peg.1637	fig|6666666.88089.peg.264	fig|6666666.88090.peg.1687	fig|6666666.88091.peg.322	fig|6666666.88093.peg.1618	fig|6666666.88094.peg.293	fig|6666666.88095.peg.1733	fig|6666666.88096.peg.1618	fig|6666666.88097.peg.388
783	SUB0996	fig|6666666.88081.peg.1451	fig|6666666.88086.peg.651	fig|6666666.88088.peg.1524	fig|6666666.88099.peg.941	fig|6666666.88089.peg.1412	fig|6666666.88090.peg.969	fig|6666666.88091.peg.1461	fig|6666666.88093.peg.937	fig|6666666.88094.peg.1460	fig|6666666.88095.peg.930	fig|6666666.88096.peg.937	fig|6666666.88097.peg.1466
784	SUB0874	fig|6666666.88081.peg.1325	fig|6666666.88086.peg.529	fig|6666666.88088.peg.1398	fig|6666666.88099.peg.819	fig|6666666.88089.peg.1289	fig|6666666.88090.peg.842	fig|6666666.88091.peg.1339	fig|6666666.88093.peg.815	fig|6666666.88094.peg.1337	fig|6666666.88095.peg.804	fig|6666666.88096.peg.815	fig|6666666.88097.peg.1342
785	SUB0405	fig|6666666.88081.peg.885	fig|6666666.88086.peg.65	fig|6666666.88088.peg.960	fig|6666666.88099.peg.353	fig|6666666.88089.peg.824	fig|6666666.88090.peg.391	fig|6666666.88091.peg.878	fig|6666666.88093.peg.339	fig|6666666.88094.peg.878	fig|6666666.88095.peg.362	fig|6666666.88096.peg.339	fig|6666666.88097.peg.880
786	SUB1806	fig|6666666.88081.peg.357	fig|6666666.88086.peg.1481	fig|6666666.88088.peg.567	fig|6666666.88099.peg.1728	fig|6666666.88089.peg.355	fig|6666666.88090.peg.1778	fig|6666666.88091.peg.413	fig|6666666.88093.peg.1763	fig|6666666.88094.peg.435	fig|6666666.88095.peg.1824	fig|6666666.88096.peg.1763	fig|6666666.88097.peg.479
787	SUB0029	fig|6666666.88081.peg.449	fig|6666666.88086.peg.1549	fig|6666666.88088.peg.12	fig|6666666.88099.peg.12	fig|6666666.88089.peg.424	fig|6666666.88090.peg.12	fig|6666666.88091.peg.500	fig|6666666.88093.peg.13	fig|6666666.88094.peg.502	fig|6666666.88095.peg.506	fig|6666666.88096.peg.13	fig|6666666.88097.peg.12
788	SUB1778	fig|6666666.88081.peg.329	fig|6666666.88086.peg.1453	fig|6666666.88088.peg.539	fig|6666666.88099.peg.1700	fig|6666666.88089.peg.327	fig|6666666.88090.peg.1750	fig|6666666.88091.peg.385	fig|6666666.88093.peg.1735	fig|6666666.88094.peg.407	fig|6666666.88095.peg.1795	fig|6666666.88096.peg.1735	fig|6666666.88097.peg.451
789	SUB1353	fig|6666666.88081.peg.1800	fig|6666666.88086.peg.1002	fig|6666666.88088.peg.109	fig|6666666.88099.peg.1310	fig|6666666.88089.peg.1780	fig|6666666.88090.peg.1342	fig|6666666.88091.peg.1817	fig|6666666.88093.peg.1290	fig|6666666.88094.peg.1799	fig|6666666.88095.peg.1352	fig|6666666.88096.peg.1290	fig|6666666.88097.peg.58
790	SUB0203	fig|6666666.88081.peg.624	fig|6666666.88086.peg.1701	fig|6666666.88088.peg.770	fig|6666666.88099.peg.165	fig|6666666.88089.peg.641	fig|6666666.88090.peg.185	fig|6666666.88091.peg.663	fig|6666666.88093.peg.170	fig|6666666.88094.peg.667	fig|6666666.88095.peg.108	fig|6666666.88096.peg.170	fig|6666666.88097.peg.696
791	SUB0616	fig|6666666.88081.peg.1084	fig|6666666.88086.peg.286	fig|6666666.88088.peg.1161	fig|6666666.88099.peg.577	fig|6666666.88089.peg.1046	fig|6666666.88090.peg.587	fig|6666666.88091.peg.1100	fig|6666666.88093.peg.561	fig|6666666.88094.peg.1100	fig|6666666.88095.peg.140	fig|6666666.88096.peg.561	fig|6666666.88097.peg.1103
792	SUB0661	fig|6666666.88081.peg.1128	fig|6666666.88086.peg.333	fig|6666666.88088.peg.1204	fig|6666666.88099.peg.620	fig|6666666.88089.peg.1091	fig|6666666.88090.peg.644	fig|6666666.88091.peg.1145	fig|6666666.88093.peg.609	fig|6666666.88094.peg.1143	fig|6666666.88095.peg.611	fig|6666666.88096.peg.609	fig|6666666.88097.peg.1148
793	SUB1468	fig|6666666.88081.peg.14	fig|6666666.88086.peg.1113	fig|6666666.88088.peg.223	fig|6666666.88099.peg.1423	fig|6666666.88089.peg.39	fig|6666666.88090.peg.1447	fig|6666666.88091.peg.39	fig|6666666.88093.peg.1403	fig|6666666.88094.peg.14	fig|6666666.88095.peg.1464	fig|6666666.88096.peg.1403	fig|6666666.88097.peg.169
794	SUB1663	fig|6666666.88081.peg.223	fig|6666666.88086.peg.1345	fig|6666666.88088.peg.429	fig|6666666.88099.peg.1590	fig|6666666.88089.peg.217	fig|6666666.88090.peg.1639	fig|6666666.88091.peg.275	fig|6666666.88093.peg.1571	fig|6666666.88094.peg.246	fig|6666666.88095.peg.1688	fig|6666666.88096.peg.1571	fig|6666666.88097.peg.341
795	SUB1258	fig|6666666.88081.peg.1708	fig|6666666.88086.peg.909	fig|6666666.88088.peg.1844	fig|6666666.88099.peg.1201	fig|6666666.88089.peg.1671	fig|6666666.88090.peg.1240	fig|6666666.88091.peg.1726	fig|6666666.88093.peg.1180	fig|6666666.88094.peg.1707	fig|6666666.88095.peg.1259	fig|6666666.88096.peg.1180	fig|6666666.88097.peg.1729
796	SUB0672	fig|6666666.88081.peg.1139	fig|6666666.88086.peg.344	fig|6666666.88088.peg.1215	fig|6666666.88099.peg.632	fig|6666666.88089.peg.1102	fig|6666666.88090.peg.655	fig|6666666.88091.peg.1156	fig|6666666.88093.peg.620	fig|6666666.88094.peg.1154	fig|6666666.88095.peg.622	fig|6666666.88096.peg.620	fig|6666666.88097.peg.1159
797	SUB0770	fig|6666666.88081.peg.1237	fig|6666666.88086.peg.441	fig|6666666.88088.peg.1313	fig|6666666.88099.peg.730	fig|6666666.88089.peg.1200	fig|6666666.88090.peg.753	fig|6666666.88091.peg.1254	fig|6666666.88093.peg.727	fig|6666666.88094.peg.1252	fig|6666666.88095.peg.720	fig|6666666.88096.peg.727	fig|6666666.88097.peg.1257
798	SUB0416	fig|6666666.88081.peg.896	fig|6666666.88086.peg.76	fig|6666666.88088.peg.971	fig|6666666.88099.peg.364	fig|6666666.88089.peg.835	fig|6666666.88090.peg.402	fig|6666666.88091.peg.889	fig|6666666.88093.peg.350	fig|6666666.88094.peg.889	fig|6666666.88095.peg.351	fig|6666666.88096.peg.350	fig|6666666.88097.peg.891
799	SUB1253	fig|6666666.88081.peg.1703	fig|6666666.88086.peg.903	fig|6666666.88088.peg.1838	fig|6666666.88099.peg.1196	fig|6666666.88089.peg.1665	fig|6666666.88090.peg.1235	fig|6666666.88091.peg.1720	fig|6666666.88093.peg.1175	fig|6666666.88094.peg.1702	fig|6666666.88095.peg.1254	fig|6666666.88096.peg.1175	fig|6666666.88097.peg.1723
800	SUB0403	fig|6666666.88081.peg.883	fig|6666666.88086.peg.63	fig|6666666.88088.peg.958	fig|6666666.88099.peg.351	fig|6666666.88089.peg.822	fig|6666666.88090.peg.389	fig|6666666.88091.peg.876	fig|6666666.88093.peg.337	fig|6666666.88094.peg.876	fig|6666666.88095.peg.364	fig|6666666.88096.peg.337	fig|6666666.88097.peg.878
801	SUB1402	fig|6666666.88081.peg.1850	fig|6666666.88086.peg.1050	fig|6666666.88088.peg.158	fig|6666666.88099.peg.1359	fig|6666666.88089.peg.1829	fig|6666666.88090.peg.1391	fig|6666666.88091.peg.1866	fig|6666666.88093.peg.1339	fig|6666666.88094.peg.1849	fig|6666666.88095.peg.1401	fig|6666666.88096.peg.1339	fig|6666666.88097.peg.107
802	SUB1380	fig|6666666.88081.peg.1828	fig|6666666.88086.peg.1028	fig|6666666.88088.peg.136	fig|6666666.88099.peg.1337	fig|6666666.88089.peg.1807	fig|6666666.88090.peg.1369	fig|6666666.88091.peg.1844	fig|6666666.88093.peg.1317	fig|6666666.88094.peg.1827	fig|6666666.88095.peg.1379	fig|6666666.88096.peg.1317	fig|6666666.88097.peg.85
803	SUB1381	fig|6666666.88081.peg.1829	fig|6666666.88086.peg.1029	fig|6666666.88088.peg.137	fig|6666666.88099.peg.1338	fig|6666666.88089.peg.1808	fig|6666666.88090.peg.1370	fig|6666666.88091.peg.1845	fig|6666666.88093.peg.1318	fig|6666666.88094.peg.1828	fig|6666666.88095.peg.1380	fig|6666666.88096.peg.1318	fig|6666666.88097.peg.86
804	SUB0404	fig|6666666.88081.peg.884	fig|6666666.88086.peg.64	fig|6666666.88088.peg.959	fig|6666666.88099.peg.352	fig|6666666.88089.peg.823	fig|6666666.88090.peg.390	fig|6666666.88091.peg.877	fig|6666666.88093.peg.338	fig|6666666.88094.peg.877	fig|6666666.88095.peg.363	fig|6666666.88096.peg.338	fig|6666666.88097.peg.879
805	SUB1674	fig|6666666.88081.peg.234	fig|6666666.88086.peg.1356	fig|6666666.88088.peg.440	fig|6666666.88099.peg.1600	fig|6666666.88089.peg.227	fig|6666666.88090.peg.1650	fig|6666666.88091.peg.285	fig|6666666.88093.peg.1581	fig|6666666.88094.peg.256	fig|6666666.88095.peg.1699	fig|6666666.88096.peg.1581	fig|6666666.88097.peg.351
806	SUB0252	fig|6666666.88081.peg.724	fig|6666666.88086.peg.1734	fig|6666666.88088.peg.821	fig|6666666.88099.peg.203	fig|6666666.88089.peg.673	fig|6666666.88090.peg.234	fig|6666666.88091.peg.696	fig|6666666.88093.peg.203	fig|6666666.88094.peg.710	fig|6666666.88095.peg.526	fig|6666666.88096.peg.203	fig|6666666.88097.peg.728
807	SUB1754	fig|6666666.88081.peg.305	fig|6666666.88086.peg.1429	fig|6666666.88088.peg.514	fig|6666666.88099.peg.1676	fig|6666666.88089.peg.303	fig|6666666.88090.peg.1725	fig|6666666.88091.peg.361	fig|6666666.88093.peg.1711	fig|6666666.88094.peg.383	fig|6666666.88095.peg.1771	fig|6666666.88096.peg.1711	fig|6666666.88097.peg.427
808	SUB0753	fig|6666666.88081.peg.1220	fig|6666666.88086.peg.424	fig|6666666.88088.peg.1296	fig|6666666.88099.peg.713	fig|6666666.88089.peg.1183	fig|6666666.88090.peg.736	fig|6666666.88091.peg.1237	fig|6666666.88093.peg.709	fig|6666666.88094.peg.1235	fig|6666666.88095.peg.703	fig|6666666.88096.peg.709	fig|6666666.88097.peg.1240
809	SUB0237	fig|6666666.88081.peg.709	fig|6666666.88086.peg.1719	fig|6666666.88088.peg.806	fig|6666666.88099.peg.188	fig|6666666.88089.peg.658	fig|6666666.88090.peg.219	fig|6666666.88091.peg.681	fig|6666666.88093.peg.188	fig|6666666.88094.peg.695	fig|6666666.88095.peg.125	fig|6666666.88096.peg.188	fig|6666666.88097.peg.713
810	SUB0746	fig|6666666.88081.peg.1213	fig|6666666.88086.peg.417	fig|6666666.88088.peg.1289	fig|6666666.88099.peg.706	fig|6666666.88089.peg.1176	fig|6666666.88090.peg.729	fig|6666666.88091.peg.1230	fig|6666666.88093.peg.702	fig|6666666.88094.peg.1228	fig|6666666.88095.peg.696	fig|6666666.88096.peg.702	fig|6666666.88097.peg.1233
811	SUB1220	fig|6666666.88081.peg.1672	fig|6666666.88086.peg.871	fig|6666666.88088.peg.1806	fig|6666666.88099.peg.1165	fig|6666666.88089.peg.1634	fig|6666666.88090.peg.1203	fig|6666666.88091.peg.1689	fig|6666666.88093.peg.1144	fig|6666666.88094.peg.1671	fig|6666666.88095.peg.1223	fig|6666666.88096.peg.1144	fig|6666666.88097.peg.1692
812	SUB0534	fig|6666666.88081.peg.1004	fig|6666666.88086.peg.205	fig|6666666.88088.peg.1078	fig|6666666.88099.peg.496	fig|6666666.88089.peg.965	fig|6666666.88090.peg.505	fig|6666666.88091.peg.1019	fig|6666666.88093.peg.480	fig|6666666.88094.peg.1019	fig|6666666.88095.peg.221	fig|6666666.88096.peg.480	fig|6666666.88097.peg.1022
813	SUB0675	fig|6666666.88081.peg.1142	fig|6666666.88086.peg.347	fig|6666666.88088.peg.1218	fig|6666666.88099.peg.635	fig|6666666.88089.peg.1105	fig|6666666.88090.peg.658	fig|6666666.88091.peg.1159	fig|6666666.88093.peg.623	fig|6666666.88094.peg.1157	fig|6666666.88095.peg.625	fig|6666666.88096.peg.623	fig|6666666.88097.peg.1162
814	SUB0414	fig|6666666.88081.peg.894	fig|6666666.88086.peg.74	fig|6666666.88088.peg.969	fig|6666666.88099.peg.362	fig|6666666.88089.peg.833	fig|6666666.88090.peg.400	fig|6666666.88091.peg.887	fig|6666666.88093.peg.348	fig|6666666.88094.peg.887	fig|6666666.88095.peg.353	fig|6666666.88096.peg.348	fig|6666666.88097.peg.889
815	SUB0209	fig|6666666.88081.peg.630	fig|6666666.88086.peg.1707	fig|6666666.88088.peg.775	fig|6666666.88099.peg.171	fig|6666666.88089.peg.646	fig|6666666.88090.peg.190	fig|6666666.88091.peg.669	fig|6666666.88093.peg.176	fig|6666666.88094.peg.673	fig|6666666.88095.peg.113	fig|6666666.88096.peg.176	fig|6666666.88097.peg.701
816	SUB1485	fig|6666666.88081.peg.30	fig|6666666.88086.peg.1175	fig|6666666.88088.peg.239	fig|6666666.88099.peg.1439	fig|6666666.88089.peg.55	fig|6666666.88090.peg.1463	fig|6666666.88091.peg.55	fig|6666666.88093.peg.1419	fig|6666666.88094.peg.30	fig|6666666.88095.peg.1480	fig|6666666.88096.peg.1419	fig|6666666.88097.peg.185
817	SUB0117	fig|6666666.88081.peg.521	fig|6666666.88086.peg.1622	fig|6666666.88088.peg.670	fig|6666666.88099.peg.85	fig|6666666.88089.peg.558	fig|6666666.88090.peg.98	fig|6666666.88091.peg.579	fig|6666666.88093.peg.89	fig|6666666.88094.peg.583	fig|6666666.88095.peg.25	fig|6666666.88096.peg.89	fig|6666666.88097.peg.615
818	SUB0821	fig|6666666.88081.peg.1277	fig|6666666.88086.peg.481	fig|6666666.88088.peg.1354	fig|6666666.88099.peg.771	fig|6666666.88089.peg.1241	fig|6666666.88090.peg.794	fig|6666666.88091.peg.1295	fig|6666666.88093.peg.767	fig|6666666.88094.peg.1293	fig|6666666.88095.peg.761	fig|6666666.88096.peg.767	fig|6666666.88097.peg.1298
819	SUB1062	fig|6666666.88081.peg.1515	fig|6666666.88086.peg.713	fig|6666666.88088.peg.1590	fig|6666666.88099.peg.1007	fig|6666666.88089.peg.1479	fig|6666666.88090.peg.1035	fig|6666666.88091.peg.1527	fig|6666666.88093.peg.1002	fig|6666666.88094.peg.1526	fig|6666666.88095.peg.996	fig|6666666.88096.peg.1002	fig|6666666.88097.peg.1532
820	SUB0247	fig|6666666.88081.peg.719	fig|6666666.88086.peg.1729	fig|6666666.88088.peg.816	fig|6666666.88099.peg.198	fig|6666666.88089.peg.668	fig|6666666.88090.peg.229	fig|6666666.88091.peg.691	fig|6666666.88093.peg.198	fig|6666666.88094.peg.705	fig|6666666.88095.peg.521	fig|6666666.88096.peg.198	fig|6666666.88097.peg.723
821	SUB0112	fig|6666666.88081.peg.516	fig|6666666.88086.peg.1617	fig|6666666.88088.peg.665	fig|6666666.88099.peg.80	fig|6666666.88089.peg.553	fig|6666666.88090.peg.93	fig|6666666.88091.peg.574	fig|6666666.88093.peg.84	fig|6666666.88094.peg.578	fig|6666666.88095.peg.20	fig|6666666.88096.peg.84	fig|6666666.88097.peg.610
822	SUB1516	fig|6666666.88081.peg.60	fig|6666666.88086.peg.1205	fig|6666666.88088.peg.269	fig|6666666.88099.peg.1469	fig|6666666.88089.peg.85	fig|6666666.88090.peg.1493	fig|6666666.88091.peg.85	fig|6666666.88093.peg.1449	fig|6666666.88094.peg.60	fig|6666666.88095.peg.1510	fig|6666666.88096.peg.1449	fig|6666666.88097.peg.215
823	SUB1571	fig|6666666.88081.peg.114	fig|6666666.88086.peg.1258	fig|6666666.88088.peg.330	fig|6666666.88099.peg.1523	fig|6666666.88089.peg.139	fig|6666666.88090.peg.1553	fig|6666666.88091.peg.196	fig|6666666.88093.peg.1503	fig|6666666.88094.peg.167	fig|6666666.88095.peg.1616	fig|6666666.88096.peg.1503	fig|6666666.88097.peg.269
824	SUB1446	fig|6666666.88081.peg.1894	fig|6666666.88086.peg.1092	fig|6666666.88088.peg.202	fig|6666666.88099.peg.1402	fig|6666666.88089.peg.19	fig|6666666.88090.peg.1435	fig|6666666.88091.peg.19	fig|6666666.88093.peg.1383	fig|6666666.88094.peg.1892	fig|6666666.88095.peg.1444	fig|6666666.88096.peg.1383	fig|6666666.88097.peg.149
825	SUB0406	fig|6666666.88081.peg.886	fig|6666666.88086.peg.66	fig|6666666.88088.peg.961	fig|6666666.88099.peg.354	fig|6666666.88089.peg.825	fig|6666666.88090.peg.392	fig|6666666.88091.peg.879	fig|6666666.88093.peg.340	fig|6666666.88094.peg.879	fig|6666666.88095.peg.361	fig|6666666.88096.peg.340	fig|6666666.88097.peg.881
826	SUB0982	fig|6666666.88081.peg.1437	fig|6666666.88086.peg.637	fig|6666666.88088.peg.1510	fig|6666666.88099.peg.927	fig|6666666.88089.peg.1398	fig|6666666.88090.peg.955	fig|6666666.88091.peg.1447	fig|6666666.88093.peg.923	fig|6666666.88094.peg.1446	fig|6666666.88095.peg.916	fig|6666666.88096.peg.923	fig|6666666.88097.peg.1452
827	SUB0774	fig|6666666.88081.peg.1241	fig|6666666.88086.peg.445	fig|6666666.88088.peg.1318	fig|6666666.88099.peg.734	fig|6666666.88089.peg.1204	fig|6666666.88090.peg.758	fig|6666666.88091.peg.1258	fig|6666666.88093.peg.731	fig|6666666.88094.peg.1256	fig|6666666.88095.peg.724	fig|6666666.88096.peg.731	fig|6666666.88097.peg.1261
828	SUB0001	fig|6666666.88081.peg.420	fig|6666666.88086.peg.1522	fig|6666666.88088.peg.628	fig|6666666.88099.peg.1786	fig|6666666.88089.peg.395	fig|6666666.88090.peg.1834	fig|6666666.88091.peg.473	fig|6666666.88093.peg.1803	fig|6666666.88094.peg.475	fig|6666666.88095.peg.1900	fig|6666666.88096.peg.1803	fig|6666666.88097.peg.519
829	SUB1248	fig|6666666.88081.peg.1698	fig|6666666.88086.peg.898	fig|6666666.88088.peg.1833	fig|6666666.88099.peg.1191	fig|6666666.88089.peg.1660	fig|6666666.88090.peg.1229	fig|6666666.88091.peg.1715	fig|6666666.88093.peg.1170	fig|6666666.88094.peg.1697	fig|6666666.88095.peg.1249	fig|6666666.88096.peg.1170	fig|6666666.88097.peg.1718
830	SUB0929	fig|6666666.88081.peg.1384	fig|6666666.88086.peg.584	fig|6666666.88088.peg.1457	fig|6666666.88099.peg.874	fig|6666666.88089.peg.1345	fig|6666666.88090.peg.902	fig|6666666.88091.peg.1394	fig|6666666.88093.peg.870	fig|6666666.88094.peg.1393	fig|6666666.88095.peg.863	fig|6666666.88096.peg.870	fig|6666666.88097.peg.1399
831	SUB1008	fig|6666666.88081.peg.1463	fig|6666666.88086.peg.663	fig|6666666.88088.peg.1536	fig|6666666.88099.peg.953	fig|6666666.88089.peg.1424	fig|6666666.88090.peg.981	fig|6666666.88091.peg.1473	fig|6666666.88093.peg.949	fig|6666666.88094.peg.1472	fig|6666666.88095.peg.942	fig|6666666.88096.peg.949	fig|6666666.88097.peg.1478
832	SUB0658	fig|6666666.88081.peg.1125	fig|6666666.88086.peg.330	fig|6666666.88088.peg.1201	fig|6666666.88099.peg.617	fig|6666666.88089.peg.1088	fig|6666666.88090.peg.641	fig|6666666.88091.peg.1142	fig|6666666.88093.peg.606	fig|6666666.88094.peg.1140	fig|6666666.88095.peg.608	fig|6666666.88096.peg.606	fig|6666666.88097.peg.1145
833	SUB1120	fig|6666666.88081.peg.1577	fig|6666666.88086.peg.772	fig|6666666.88088.peg.1658	fig|6666666.88099.peg.1065	fig|6666666.88089.peg.1535	fig|6666666.88090.peg.1097	fig|6666666.88091.peg.1590	fig|6666666.88093.peg.1059	fig|6666666.88094.peg.1582	fig|6666666.88095.peg.1062	fig|6666666.88096.peg.1059	fig|6666666.88097.peg.1593
834	SUB0848	fig|6666666.88081.peg.1300	fig|6666666.88086.peg.504	fig|6666666.88088.peg.1373	fig|6666666.88099.peg.794	fig|6666666.88089.peg.1264	fig|6666666.88090.peg.817	fig|6666666.88091.peg.1314	fig|6666666.88093.peg.790	fig|6666666.88094.peg.1312	fig|6666666.88095.peg.780	fig|6666666.88096.peg.790	fig|6666666.88097.peg.1317
835	SUB1792	fig|6666666.88081.peg.343	fig|6666666.88086.peg.1467	fig|6666666.88088.peg.553	fig|6666666.88099.peg.1714	fig|6666666.88089.peg.341	fig|6666666.88090.peg.1764	fig|6666666.88091.peg.399	fig|6666666.88093.peg.1749	fig|6666666.88094.peg.421	fig|6666666.88095.peg.1809	fig|6666666.88096.peg.1749	fig|6666666.88097.peg.465
836	SUB0233	fig|6666666.88081.peg.705	fig|6666666.88086.peg.1715	fig|6666666.88088.peg.802	fig|6666666.88099.peg.184	fig|6666666.88089.peg.654	fig|6666666.88090.peg.215	fig|6666666.88091.peg.677	fig|6666666.88093.peg.184	fig|6666666.88094.peg.691	fig|6666666.88095.peg.121	fig|6666666.88096.peg.184	fig|6666666.88097.peg.709
837	SUB1007	fig|6666666.88081.peg.1462	fig|6666666.88086.peg.662	fig|6666666.88088.peg.1535	fig|6666666.88099.peg.952	fig|6666666.88089.peg.1423	fig|6666666.88090.peg.980	fig|6666666.88091.peg.1472	fig|6666666.88093.peg.948	fig|6666666.88094.peg.1471	fig|6666666.88095.peg.941	fig|6666666.88096.peg.948	fig|6666666.88097.peg.1477
838	SUB0120	fig|6666666.88081.peg.524	fig|6666666.88086.peg.1625	fig|6666666.88088.peg.673	fig|6666666.88099.peg.88	fig|6666666.88089.peg.561	fig|6666666.88090.peg.101	fig|6666666.88091.peg.582	fig|6666666.88093.peg.92	fig|6666666.88094.peg.586	fig|6666666.88095.peg.28	fig|6666666.88096.peg.92	fig|6666666.88097.peg.618
839	SUB0118	fig|6666666.88081.peg.522	fig|6666666.88086.peg.1623	fig|6666666.88088.peg.671	fig|6666666.88099.peg.86	fig|6666666.88089.peg.559	fig|6666666.88090.peg.99	fig|6666666.88091.peg.580	fig|6666666.88093.peg.90	fig|6666666.88094.peg.584	fig|6666666.88095.peg.26	fig|6666666.88096.peg.90	fig|6666666.88097.peg.616
840	SUB1656	fig|6666666.88081.peg.217	fig|6666666.88086.peg.1338	fig|6666666.88088.peg.422	fig|6666666.88099.peg.1583	fig|6666666.88089.peg.210	fig|6666666.88090.peg.1632	fig|6666666.88091.peg.268	fig|6666666.88093.peg.1564	fig|6666666.88094.peg.239	fig|6666666.88095.peg.1681	fig|6666666.88096.peg.1564	fig|6666666.88097.peg.334
841	SUB0621	fig|6666666.88081.peg.1089	fig|6666666.88086.peg.291	fig|6666666.88088.peg.1166	fig|6666666.88099.peg.582	fig|6666666.88089.peg.1051	fig|6666666.88090.peg.592	fig|6666666.88091.peg.1105	fig|6666666.88093.peg.566	fig|6666666.88094.peg.1105	fig|6666666.88095.peg.135	fig|6666666.88096.peg.566	fig|6666666.88097.peg.1108
842	SUB1373	fig|6666666.88081.peg.1820	fig|6666666.88086.peg.1021	fig|6666666.88088.peg.129	fig|6666666.88099.peg.1330	fig|6666666.88089.peg.1800	fig|6666666.88090.peg.1362	fig|6666666.88091.peg.1837	fig|6666666.88093.peg.1310	fig|6666666.88094.peg.1819	fig|6666666.88095.peg.1372	fig|6666666.88096.peg.1310	fig|6666666.88097.peg.78
843	SUB1779	fig|6666666.88081.peg.330	fig|6666666.88086.peg.1454	fig|6666666.88088.peg.540	fig|6666666.88099.peg.1701	fig|6666666.88089.peg.328	fig|6666666.88090.peg.1751	fig|6666666.88091.peg.386	fig|6666666.88093.peg.1736	fig|6666666.88094.peg.408	fig|6666666.88095.peg.1796	fig|6666666.88096.peg.1736	fig|6666666.88097.peg.452
844	SUB0591	fig|6666666.88081.peg.1060	fig|6666666.88086.peg.262	fig|6666666.88088.peg.1135	fig|6666666.88099.peg.552	fig|6666666.88089.peg.1021	fig|6666666.88090.peg.562	fig|6666666.88091.peg.1075	fig|6666666.88093.peg.536	fig|6666666.88094.peg.1075	fig|6666666.88095.peg.165	fig|6666666.88096.peg.536	fig|6666666.88097.peg.1079
845	SUB0565	fig|6666666.88081.peg.1035	fig|6666666.88086.peg.237	fig|6666666.88088.peg.1110	fig|6666666.88099.peg.527	fig|6666666.88089.peg.996	fig|6666666.88090.peg.537	fig|6666666.88091.peg.1050	fig|6666666.88093.peg.511	fig|6666666.88094.peg.1050	fig|6666666.88095.peg.190	fig|6666666.88096.peg.511	fig|6666666.88097.peg.1054
846	SUB1170	fig|6666666.88081.peg.1634	fig|6666666.88086.peg.823	fig|6666666.88088.peg.1709	fig|6666666.88099.peg.1116	fig|6666666.88089.peg.1586	fig|6666666.88090.peg.1148	fig|6666666.88091.peg.1641	fig|6666666.88093.peg.1110	fig|6666666.88094.peg.1633	fig|6666666.88095.peg.1113	fig|6666666.88096.peg.1110	fig|6666666.88097.peg.1644
847	SUB0258	fig|6666666.88081.peg.730	fig|6666666.88086.peg.1740	fig|6666666.88088.peg.827	fig|6666666.88099.peg.209	fig|6666666.88089.peg.679	fig|6666666.88090.peg.240	fig|6666666.88091.peg.702	fig|6666666.88093.peg.209	fig|6666666.88094.peg.716	fig|6666666.88095.peg.532	fig|6666666.88096.peg.209	fig|6666666.88097.peg.734
848	SUB1127	fig|6666666.88081.peg.1584	fig|6666666.88086.peg.779	fig|6666666.88088.peg.1665	fig|6666666.88099.peg.1072	fig|6666666.88089.peg.1542	fig|6666666.88090.peg.1104	fig|6666666.88091.peg.1597	fig|6666666.88093.peg.1066	fig|6666666.88094.peg.1589	fig|6666666.88095.peg.1069	fig|6666666.88096.peg.1066	fig|6666666.88097.peg.1600
849	SUB1218	fig|6666666.88081.peg.1670	fig|6666666.88086.peg.869	fig|6666666.88088.peg.1804	fig|6666666.88099.peg.1163	fig|6666666.88089.peg.1632	fig|6666666.88090.peg.1201	fig|6666666.88091.peg.1687	fig|6666666.88093.peg.1142	fig|6666666.88094.peg.1669	fig|6666666.88095.peg.1221	fig|6666666.88096.peg.1142	fig|6666666.88097.peg.1690
850	SUB0469	fig|6666666.88081.peg.948	fig|6666666.88086.peg.147	fig|6666666.88088.peg.1023	fig|6666666.88099.peg.437	fig|6666666.88089.peg.907	fig|6666666.88090.peg.453	fig|6666666.88091.peg.961	fig|6666666.88093.peg.423	fig|6666666.88094.peg.961	fig|6666666.88095.peg.279	fig|6666666.88096.peg.423	fig|6666666.88097.peg.964
851	SUB0949	fig|6666666.88081.peg.1404	fig|6666666.88086.peg.604	fig|6666666.88088.peg.1477	fig|6666666.88099.peg.894	fig|6666666.88089.peg.1365	fig|6666666.88090.peg.922	fig|6666666.88091.peg.1414	fig|6666666.88093.peg.890	fig|6666666.88094.peg.1413	fig|6666666.88095.peg.883	fig|6666666.88096.peg.890	fig|6666666.88097.peg.1419
852	SUB1842	fig|6666666.88081.peg.392	fig|6666666.88086.peg.1493	fig|6666666.88088.peg.599	fig|6666666.88099.peg.1758	fig|6666666.88089.peg.367	fig|6666666.88090.peg.1806	fig|6666666.88091.peg.445	fig|6666666.88093.peg.1775	fig|6666666.88094.peg.447	fig|6666666.88095.peg.1872	fig|6666666.88096.peg.1775	fig|6666666.88097.peg.491
853	SUB0395	fig|6666666.88081.peg.875	fig|6666666.88086.peg.55	fig|6666666.88088.peg.950	fig|6666666.88099.peg.343	fig|6666666.88089.peg.814	fig|6666666.88090.peg.381	fig|6666666.88091.peg.868	fig|6666666.88093.peg.329	fig|6666666.88094.peg.868	fig|6666666.88095.peg.372	fig|6666666.88096.peg.329	fig|6666666.88097.peg.870
854	SUB1569	fig|6666666.88081.peg.112	fig|6666666.88086.peg.1256	fig|6666666.88088.peg.328	fig|6666666.88099.peg.1521	fig|6666666.88089.peg.137	fig|6666666.88090.peg.1551	fig|6666666.88091.peg.194	fig|6666666.88093.peg.1501	fig|6666666.88094.peg.165	fig|6666666.88095.peg.1614	fig|6666666.88096.peg.1501	fig|6666666.88097.peg.267
855	SUB0445	fig|6666666.88081.peg.925	fig|6666666.88086.peg.105	fig|6666666.88088.peg.1000	fig|6666666.88099.peg.393	fig|6666666.88089.peg.864	fig|6666666.88090.peg.431	fig|6666666.88091.peg.918	fig|6666666.88093.peg.379	fig|6666666.88094.peg.918	fig|6666666.88095.peg.322	fig|6666666.88096.peg.379	fig|6666666.88097.peg.920
856	SUB1816	fig|6666666.88081.peg.367	fig|6666666.88086.peg.1491	fig|6666666.88088.peg.577	fig|6666666.88099.peg.1738	fig|6666666.88089.peg.365	fig|6666666.88090.peg.1788	fig|6666666.88091.peg.423	fig|6666666.88093.peg.1773	fig|6666666.88094.peg.445	fig|6666666.88095.peg.1834	fig|6666666.88096.peg.1773	fig|6666666.88097.peg.489
857	SUB0526	fig|6666666.88081.peg.996	fig|6666666.88086.peg.197	fig|6666666.88088.peg.1070	fig|6666666.88099.peg.488	fig|6666666.88089.peg.957	fig|6666666.88090.peg.497	fig|6666666.88091.peg.1011	fig|6666666.88093.peg.472	fig|6666666.88094.peg.1011	fig|6666666.88095.peg.229	fig|6666666.88096.peg.472	fig|6666666.88097.peg.1014
858	SUB0235	fig|6666666.88081.peg.707	fig|6666666.88086.peg.1717	fig|6666666.88088.peg.804	fig|6666666.88099.peg.186	fig|6666666.88089.peg.656	fig|6666666.88090.peg.217	fig|6666666.88091.peg.679	fig|6666666.88093.peg.186	fig|6666666.88094.peg.693	fig|6666666.88095.peg.123	fig|6666666.88096.peg.186	fig|6666666.88097.peg.711
859	SUB0972	fig|6666666.88081.peg.1427	fig|6666666.88086.peg.627	fig|6666666.88088.peg.1500	fig|6666666.88099.peg.917	fig|6666666.88089.peg.1388	fig|6666666.88090.peg.945	fig|6666666.88091.peg.1437	fig|6666666.88093.peg.913	fig|6666666.88094.peg.1436	fig|6666666.88095.peg.906	fig|6666666.88096.peg.913	fig|6666666.88097.peg.1442
860	SUB0643	fig|6666666.88081.peg.1110	fig|6666666.88086.peg.315	fig|6666666.88088.peg.1187	fig|6666666.88099.peg.603	fig|6666666.88089.peg.1072	fig|6666666.88090.peg.613	fig|6666666.88091.peg.1126	fig|6666666.88093.peg.587	fig|6666666.88094.peg.1126	fig|6666666.88095.peg.594	fig|6666666.88096.peg.587	fig|6666666.88097.peg.1129
861	SUB1082	fig|6666666.88081.peg.1536	fig|6666666.88086.peg.732	fig|6666666.88088.peg.1613	fig|6666666.88099.peg.1026	fig|6666666.88089.peg.1497	fig|6666666.88090.peg.1054	fig|6666666.88091.peg.1550	fig|6666666.88093.peg.1021	fig|6666666.88094.peg.1545	fig|6666666.88095.peg.1019	fig|6666666.88096.peg.1021	fig|6666666.88097.peg.1551
862	SUB0674	fig|6666666.88081.peg.1141	fig|6666666.88086.peg.346	fig|6666666.88088.peg.1217	fig|6666666.88099.peg.634	fig|6666666.88089.peg.1104	fig|6666666.88090.peg.657	fig|6666666.88091.peg.1158	fig|6666666.88093.peg.622	fig|6666666.88094.peg.1156	fig|6666666.88095.peg.624	fig|6666666.88096.peg.622	fig|6666666.88097.peg.1161
863	SUB1382	fig|6666666.88081.peg.1830	fig|6666666.88086.peg.1030	fig|6666666.88088.peg.138	fig|6666666.88099.peg.1339	fig|6666666.88089.peg.1809	fig|6666666.88090.peg.1371	fig|6666666.88091.peg.1846	fig|6666666.88093.peg.1319	fig|6666666.88094.peg.1829	fig|6666666.88095.peg.1381	fig|6666666.88096.peg.1319	fig|6666666.88097.peg.87
864	SUB1250	fig|6666666.88081.peg.1700	fig|6666666.88086.peg.900	fig|6666666.88088.peg.1835	fig|6666666.88099.peg.1193	fig|6666666.88089.peg.1662	fig|6666666.88090.peg.1231	fig|6666666.88091.peg.1717	fig|6666666.88093.peg.1172	fig|6666666.88094.peg.1699	fig|6666666.88095.peg.1251	fig|6666666.88096.peg.1172	fig|6666666.88097.peg.1720
865	SUB1144	fig|6666666.88081.peg.1601	fig|6666666.88086.peg.796	fig|6666666.88088.peg.1682	fig|6666666.88099.peg.1089	fig|6666666.88089.peg.1559	fig|6666666.88090.peg.1121	fig|6666666.88091.peg.1614	fig|6666666.88093.peg.1083	fig|6666666.88094.peg.1606	fig|6666666.88095.peg.1086	fig|6666666.88096.peg.1083	fig|6666666.88097.peg.1617
866	SUB1176	fig|6666666.88081.peg.1638	fig|6666666.88086.peg.829	fig|6666666.88088.peg.1713	fig|6666666.88099.peg.1122	fig|6666666.88089.peg.1591	fig|6666666.88090.peg.1153	fig|6666666.88091.peg.1647	fig|6666666.88093.peg.1111	fig|6666666.88094.peg.1638	fig|6666666.88095.peg.1119	fig|6666666.88096.peg.1111	fig|6666666.88097.peg.1649
867	SUB1025	fig|6666666.88081.peg.1481	fig|6666666.88086.peg.680	fig|6666666.88088.peg.1554	fig|6666666.88099.peg.971	fig|6666666.88089.peg.1442	fig|6666666.88090.peg.999	fig|6666666.88091.peg.1491	fig|6666666.88093.peg.966	fig|6666666.88094.peg.1490	fig|6666666.88095.peg.960	fig|6666666.88096.peg.966	fig|6666666.88097.peg.1496
868	SUB1263	fig|6666666.88081.peg.1713	fig|6666666.88086.peg.914	fig|6666666.88088.peg.1849	fig|6666666.88099.peg.1206	fig|6666666.88089.peg.1676	fig|6666666.88090.peg.1245	fig|6666666.88091.peg.1731	fig|6666666.88093.peg.1185	fig|6666666.88094.peg.1712	fig|6666666.88095.peg.1264	fig|6666666.88096.peg.1185	fig|6666666.88097.peg.1734
869	SUB1795	fig|6666666.88081.peg.346	fig|6666666.88086.peg.1470	fig|6666666.88088.peg.556	fig|6666666.88099.peg.1717	fig|6666666.88089.peg.344	fig|6666666.88090.peg.1767	fig|6666666.88091.peg.402	fig|6666666.88093.peg.1752	fig|6666666.88094.peg.424	fig|6666666.88095.peg.1812	fig|6666666.88096.peg.1752	fig|6666666.88097.peg.468
870	SUB1288	fig|6666666.88081.peg.1738	fig|6666666.88086.peg.939	fig|6666666.88088.peg.1874	fig|6666666.88099.peg.1231	fig|6666666.88089.peg.1701	fig|6666666.88090.peg.1270	fig|6666666.88091.peg.1756	fig|6666666.88093.peg.1210	fig|6666666.88094.peg.1737	fig|6666666.88095.peg.1289	fig|6666666.88096.peg.1210	fig|6666666.88097.peg.1821
871	SUB1505	fig|6666666.88081.peg.49	fig|6666666.88086.peg.1194	fig|6666666.88088.peg.258	fig|6666666.88099.peg.1458	fig|6666666.88089.peg.74	fig|6666666.88090.peg.1482	fig|6666666.88091.peg.74	fig|6666666.88093.peg.1438	fig|6666666.88094.peg.49	fig|6666666.88095.peg.1499	fig|6666666.88096.peg.1438	fig|6666666.88097.peg.204
872	SUB1229	fig|6666666.88081.peg.1679	fig|6666666.88086.peg.879	fig|6666666.88088.peg.1814	fig|6666666.88099.peg.1172	fig|6666666.88089.peg.1641	fig|6666666.88090.peg.1210	fig|6666666.88091.peg.1696	fig|6666666.88093.peg.1151	fig|6666666.88094.peg.1678	fig|6666666.88095.peg.1230	fig|6666666.88096.peg.1151	fig|6666666.88097.peg.1699
873	SUB0181	fig|6666666.88081.peg.602	fig|6666666.88086.peg.1680	fig|6666666.88088.peg.757	fig|6666666.88099.peg.144	fig|6666666.88089.peg.619	fig|6666666.88090.peg.172	fig|6666666.88091.peg.641	fig|6666666.88093.peg.148	fig|6666666.88094.peg.645	fig|6666666.88095.peg.86	fig|6666666.88096.peg.148	fig|6666666.88097.peg.674
874	SUB0544	fig|6666666.88081.peg.1014	fig|6666666.88086.peg.216	fig|6666666.88088.peg.1089	fig|6666666.88099.peg.506	fig|6666666.88089.peg.975	fig|6666666.88090.peg.516	fig|6666666.88091.peg.1029	fig|6666666.88093.peg.490	fig|6666666.88094.peg.1029	fig|6666666.88095.peg.211	fig|6666666.88096.peg.490	fig|6666666.88097.peg.1033
875	SUB1700	fig|6666666.88081.peg.257	fig|6666666.88086.peg.1381	fig|6666666.88088.peg.464	fig|6666666.88099.peg.1626	fig|6666666.88089.peg.253	fig|6666666.88090.peg.1671	fig|6666666.88091.peg.311	fig|6666666.88093.peg.1607	fig|6666666.88094.peg.282	fig|6666666.88095.peg.1722	fig|6666666.88096.peg.1607	fig|6666666.88097.peg.377
876	SUB1742	fig|6666666.88081.peg.297	fig|6666666.88086.peg.1421	fig|6666666.88088.peg.506	fig|6666666.88099.peg.1668	fig|6666666.88089.peg.295	fig|6666666.88090.peg.1716	fig|6666666.88091.peg.353	fig|6666666.88093.peg.1648	fig|6666666.88094.peg.324	fig|6666666.88095.peg.1763	fig|6666666.88096.peg.1648	fig|6666666.88097.peg.418
877	SUB1080	fig|6666666.88081.peg.1534	fig|6666666.88086.peg.730	fig|6666666.88088.peg.1611	fig|6666666.88099.peg.1024	fig|6666666.88089.peg.1495	fig|6666666.88090.peg.1052	fig|6666666.88091.peg.1548	fig|6666666.88093.peg.1019	fig|6666666.88094.peg.1543	fig|6666666.88095.peg.1017	fig|6666666.88096.peg.1019	fig|6666666.88097.peg.1549
878	SUB1558	fig|6666666.88081.peg.101	fig|6666666.88086.peg.1245	fig|6666666.88088.peg.317	fig|6666666.88099.peg.1510	fig|6666666.88089.peg.126	fig|6666666.88090.peg.1540	fig|6666666.88091.peg.183	fig|6666666.88093.peg.1490	fig|6666666.88094.peg.154	fig|6666666.88095.peg.1603	fig|6666666.88096.peg.1490	fig|6666666.88097.peg.256
879	SUB1131	fig|6666666.88081.peg.1588	fig|6666666.88086.peg.783	fig|6666666.88088.peg.1669	fig|6666666.88099.peg.1076	fig|6666666.88089.peg.1546	fig|6666666.88090.peg.1108	fig|6666666.88091.peg.1601	fig|6666666.88093.peg.1070	fig|6666666.88094.peg.1593	fig|6666666.88095.peg.1073	fig|6666666.88096.peg.1070	fig|6666666.88097.peg.1604
880	SUB1385	fig|6666666.88081.peg.1833	fig|6666666.88086.peg.1033	fig|6666666.88088.peg.141	fig|6666666.88099.peg.1342	fig|6666666.88089.peg.1812	fig|6666666.88090.peg.1374	fig|6666666.88091.peg.1849	fig|6666666.88093.peg.1322	fig|6666666.88094.peg.1832	fig|6666666.88095.peg.1384	fig|6666666.88096.peg.1322	fig|6666666.88097.peg.90
881	SUB1861	fig|6666666.88081.peg.411	fig|6666666.88086.peg.1512	fig|6666666.88088.peg.618	fig|6666666.88099.peg.1777	fig|6666666.88089.peg.386	fig|6666666.88090.peg.1825	fig|6666666.88091.peg.464	fig|6666666.88093.peg.1794	fig|6666666.88094.peg.466	fig|6666666.88095.peg.1891	fig|6666666.88096.peg.1794	fig|6666666.88097.peg.510
882	SUB0878	fig|6666666.88081.peg.1329	fig|6666666.88086.peg.533	fig|6666666.88088.peg.1402	fig|6666666.88099.peg.823	fig|6666666.88089.peg.1293	fig|6666666.88090.peg.846	fig|6666666.88091.peg.1343	fig|6666666.88093.peg.819	fig|6666666.88094.peg.1341	fig|6666666.88095.peg.808	fig|6666666.88096.peg.819	fig|6666666.88097.peg.1346
883	SUB1722	fig|6666666.88081.peg.278	fig|6666666.88086.peg.1401	fig|6666666.88088.peg.487	fig|6666666.88099.peg.1648	fig|6666666.88089.peg.275	fig|6666666.88090.peg.1697	fig|6666666.88091.peg.333	fig|6666666.88093.peg.1629	fig|6666666.88094.peg.304	fig|6666666.88095.peg.1744	fig|6666666.88096.peg.1629	fig|6666666.88097.peg.399
884	SUB0494	fig|6666666.88081.peg.970	fig|6666666.88086.peg.170	fig|6666666.88088.peg.1045	fig|6666666.88099.peg.460	fig|6666666.88089.peg.930	fig|6666666.88090.peg.475	fig|6666666.88091.peg.984	fig|6666666.88093.peg.446	fig|6666666.88094.peg.984	fig|6666666.88095.peg.256	fig|6666666.88096.peg.446	fig|6666666.88097.peg.987
885	SUB0452	fig|6666666.88081.peg.932	fig|6666666.88086.peg.112	fig|6666666.88088.peg.1007	fig|6666666.88099.peg.400	fig|6666666.88089.peg.871	fig|6666666.88090.peg.438	fig|6666666.88091.peg.925	fig|6666666.88093.peg.386	fig|6666666.88094.peg.925	fig|6666666.88095.peg.315	fig|6666666.88096.peg.386	fig|6666666.88097.peg.927
886	SUB0360	fig|6666666.88081.peg.841	fig|6666666.88086.peg.23	fig|6666666.88088.peg.916	fig|6666666.88099.peg.310	fig|6666666.88089.peg.781	fig|6666666.88090.peg.345	fig|6666666.88091.peg.835	fig|6666666.88093.peg.296	fig|6666666.88094.peg.835	fig|6666666.88095.peg.406	fig|6666666.88096.peg.296	fig|6666666.88097.peg.835
887	SUB0372	fig|6666666.88081.peg.853	fig|6666666.88086.peg.35	fig|6666666.88088.peg.928	fig|6666666.88099.peg.322	fig|6666666.88089.peg.793	fig|6666666.88090.peg.358	fig|6666666.88091.peg.847	fig|6666666.88093.peg.308	fig|6666666.88094.peg.847	fig|6666666.88095.peg.394	fig|6666666.88096.peg.308	fig|6666666.88097.peg.848
888	SUB1548	fig|6666666.88081.peg.92	fig|6666666.88086.peg.1236	fig|6666666.88088.peg.302	fig|6666666.88099.peg.1501	fig|6666666.88089.peg.117	fig|6666666.88090.peg.1525	fig|6666666.88091.peg.174	fig|6666666.88093.peg.1481	fig|6666666.88094.peg.145	fig|6666666.88095.peg.1594	fig|6666666.88096.peg.1481	fig|6666666.88097.peg.247
889	SUB0489	fig|6666666.88081.peg.966	fig|6666666.88086.peg.166	fig|6666666.88088.peg.1041	fig|6666666.88099.peg.456	fig|6666666.88089.peg.926	fig|6666666.88090.peg.471	fig|6666666.88091.peg.980	fig|6666666.88093.peg.442	fig|6666666.88094.peg.980	fig|6666666.88095.peg.260	fig|6666666.88096.peg.442	fig|6666666.88097.peg.983
890	SUB0122	fig|6666666.88081.peg.526	fig|6666666.88086.peg.1627	fig|6666666.88088.peg.675	fig|6666666.88099.peg.90	fig|6666666.88089.peg.563	fig|6666666.88090.peg.103	fig|6666666.88091.peg.584	fig|6666666.88093.peg.94	fig|6666666.88094.peg.588	fig|6666666.88095.peg.30	fig|6666666.88096.peg.94	fig|6666666.88097.peg.620
891	SUB0159	fig|6666666.88081.peg.568	fig|6666666.88086.peg.1660	fig|6666666.88088.peg.723	fig|6666666.88099.peg.125	fig|6666666.88089.peg.598	fig|6666666.88090.peg.144	fig|6666666.88091.peg.620	fig|6666666.88093.peg.129	fig|6666666.88094.peg.624	fig|6666666.88095.peg.65	fig|6666666.88096.peg.129	fig|6666666.88097.peg.655
892	SUB0806	fig|6666666.88081.peg.1262	fig|6666666.88086.peg.466	fig|6666666.88088.peg.1339	fig|6666666.88099.peg.756	fig|6666666.88089.peg.1226	fig|6666666.88090.peg.779	fig|6666666.88091.peg.1280	fig|6666666.88093.peg.752	fig|6666666.88094.peg.1278	fig|6666666.88095.peg.746	fig|6666666.88096.peg.752	fig|6666666.88097.peg.1283
893	SUB1619	fig|6666666.88081.peg.181	fig|6666666.88086.peg.1302	fig|6666666.88088.peg.387	fig|6666666.88099.peg.1547	fig|6666666.88089.peg.174	fig|6666666.88090.peg.1596	fig|6666666.88091.peg.232	fig|6666666.88093.peg.1527	fig|6666666.88094.peg.203	fig|6666666.88095.peg.1645	fig|6666666.88096.peg.1527	fig|6666666.88097.peg.298
894	SUB0303	fig|6666666.88081.peg.771	fig|6666666.88086.peg.1780	fig|6666666.88088.peg.860	fig|6666666.88099.peg.252	fig|6666666.88089.peg.723	fig|6666666.88090.peg.277	fig|6666666.88091.peg.746	fig|6666666.88093.peg.237	fig|6666666.88094.peg.747	fig|6666666.88095.peg.563	fig|6666666.88096.peg.237	fig|6666666.88097.peg.777
895	SUB0609	fig|6666666.88081.peg.1078	fig|6666666.88086.peg.280	fig|6666666.88088.peg.1155	fig|6666666.88099.peg.571	fig|6666666.88089.peg.1040	fig|6666666.88090.peg.581	fig|6666666.88091.peg.1094	fig|6666666.88093.peg.555	fig|6666666.88094.peg.1094	fig|6666666.88095.peg.146	fig|6666666.88096.peg.555	fig|6666666.88097.peg.1097
896	SUB0433	fig|6666666.88081.peg.913	fig|6666666.88086.peg.93	fig|6666666.88088.peg.988	fig|6666666.88099.peg.381	fig|6666666.88089.peg.852	fig|6666666.88090.peg.419	fig|6666666.88091.peg.906	fig|6666666.88093.peg.367	fig|6666666.88094.peg.906	fig|6666666.88095.peg.334	fig|6666666.88096.peg.367	fig|6666666.88097.peg.908
897	SUB1415	fig|6666666.88081.peg.1863	fig|6666666.88086.peg.1063	fig|6666666.88088.peg.171	fig|6666666.88099.peg.1372	fig|6666666.88089.peg.1842	fig|6666666.88090.peg.1404	fig|6666666.88091.peg.1879	fig|6666666.88093.peg.1352	fig|6666666.88094.peg.1862	fig|6666666.88095.peg.1414	fig|6666666.88096.peg.1352	fig|6666666.88097.peg.120
898	SUB1395	fig|6666666.88081.peg.1843	fig|6666666.88086.peg.1043	fig|6666666.88088.peg.151	fig|6666666.88099.peg.1352	fig|6666666.88089.peg.1822	fig|6666666.88090.peg.1384	fig|6666666.88091.peg.1859	fig|6666666.88093.peg.1332	fig|6666666.88094.peg.1842	fig|6666666.88095.peg.1394	fig|6666666.88096.peg.1332	fig|6666666.88097.peg.100
899	SUB0977	fig|6666666.88081.peg.1432	fig|6666666.88086.peg.632	fig|6666666.88088.peg.1505	fig|6666666.88099.peg.922	fig|6666666.88089.peg.1393	fig|6666666.88090.peg.950	fig|6666666.88091.peg.1442	fig|6666666.88093.peg.918	fig|6666666.88094.peg.1441	fig|6666666.88095.peg.911	fig|6666666.88096.peg.918	fig|6666666.88097.peg.1447
900	SUB0065	fig|6666666.88081.peg.472	fig|6666666.88086.peg.1573	fig|6666666.88088.peg.42	fig|6666666.88099.peg.36	fig|6666666.88089.peg.500	fig|6666666.88090.peg.32	fig|6666666.88091.peg.521	fig|6666666.88093.peg.35	fig|6666666.88094.peg.524	fig|6666666.88095.peg.473	fig|6666666.88096.peg.35	fig|6666666.88097.peg.556
901	SUB0437	fig|6666666.88081.peg.917	fig|6666666.88086.peg.97	fig|6666666.88088.peg.992	fig|6666666.88099.peg.385	fig|6666666.88089.peg.856	fig|6666666.88090.peg.423	fig|6666666.88091.peg.910	fig|6666666.88093.peg.371	fig|6666666.88094.peg.910	fig|6666666.88095.peg.330	fig|6666666.88096.peg.371	fig|6666666.88097.peg.912
902	SUB0725	fig|6666666.88081.peg.1192	fig|6666666.88086.peg.397	fig|6666666.88088.peg.1268	fig|6666666.88099.peg.685	fig|6666666.88089.peg.1155	fig|6666666.88090.peg.708	fig|6666666.88091.peg.1209	fig|6666666.88093.peg.681	fig|6666666.88094.peg.1207	fig|6666666.88095.peg.675	fig|6666666.88096.peg.681	fig|6666666.88097.peg.1212
903	SUB1078	fig|6666666.88081.peg.1532	fig|6666666.88086.peg.728	fig|6666666.88088.peg.1609	fig|6666666.88099.peg.1022	fig|6666666.88089.peg.1493	fig|6666666.88090.peg.1050	fig|6666666.88091.peg.1546	fig|6666666.88093.peg.1017	fig|6666666.88094.peg.1541	fig|6666666.88095.peg.1015	fig|6666666.88096.peg.1017	fig|6666666.88097.peg.1547
904	SUB0023	fig|6666666.88081.peg.443	fig|6666666.88086.peg.1543	fig|6666666.88088.peg.6	fig|6666666.88099.peg.6	fig|6666666.88089.peg.418	fig|6666666.88090.peg.6	fig|6666666.88091.peg.494	fig|6666666.88093.peg.7	fig|6666666.88094.peg.496	fig|6666666.88095.peg.512	fig|6666666.88096.peg.7	fig|6666666.88097.peg.6
905	SUB0889	fig|6666666.88081.peg.1340	fig|6666666.88086.peg.544	fig|6666666.88088.peg.1417	fig|6666666.88099.peg.834	fig|6666666.88089.peg.1304	fig|6666666.88090.peg.862	fig|6666666.88091.peg.1354	fig|6666666.88093.peg.830	fig|6666666.88094.peg.1352	fig|6666666.88095.peg.819	fig|6666666.88096.peg.830	fig|6666666.88097.peg.1357
906	SUB0142	fig|6666666.88081.peg.552	fig|6666666.88086.peg.1646	fig|6666666.88088.peg.695	fig|6666666.88099.peg.110	fig|6666666.88089.peg.583	fig|6666666.88090.peg.129	fig|6666666.88091.peg.604	fig|6666666.88093.peg.114	fig|6666666.88094.peg.608	fig|6666666.88095.peg.50	fig|6666666.88096.peg.114	fig|6666666.88097.peg.640
907	SUB0059	fig|6666666.88081.peg.467	fig|6666666.88086.peg.1568	fig|6666666.88088.peg.37	fig|6666666.88099.peg.31	fig|6666666.88089.peg.440	fig|6666666.88090.peg.27	fig|6666666.88091.peg.516	fig|6666666.88093.peg.30	fig|6666666.88094.peg.519	fig|6666666.88095.peg.468	fig|6666666.88096.peg.30	fig|6666666.88097.peg.551
908	SUB0739	fig|6666666.88081.peg.1206	fig|6666666.88086.peg.410	fig|6666666.88088.peg.1282	fig|6666666.88099.peg.699	fig|6666666.88089.peg.1169	fig|6666666.88090.peg.722	fig|6666666.88091.peg.1223	fig|6666666.88093.peg.695	fig|6666666.88094.peg.1221	fig|6666666.88095.peg.689	fig|6666666.88096.peg.695	fig|6666666.88097.peg.1226
909	SUB0274	fig|6666666.88081.peg.746	fig|6666666.88086.peg.1755	fig|6666666.88088.peg.843	fig|6666666.88099.peg.225	fig|6666666.88089.peg.695	fig|6666666.88090.peg.256	fig|6666666.88091.peg.718	fig|6666666.88093.peg.225	fig|6666666.88094.peg.732	fig|6666666.88095.peg.548	fig|6666666.88096.peg.225	fig|6666666.88097.peg.750
910	SUB1284	fig|6666666.88081.peg.1734	fig|6666666.88086.peg.935	fig|6666666.88088.peg.1870	fig|6666666.88099.peg.1227	fig|6666666.88089.peg.1697	fig|6666666.88090.peg.1266	fig|6666666.88091.peg.1752	fig|6666666.88093.peg.1206	fig|6666666.88094.peg.1733	fig|6666666.88095.peg.1285	fig|6666666.88096.peg.1206	fig|6666666.88097.peg.1817
911	SUB1422	fig|6666666.88081.peg.1870	fig|6666666.88086.peg.1070	fig|6666666.88088.peg.178	fig|6666666.88099.peg.1379	fig|6666666.88089.peg.1849	fig|6666666.88090.peg.1411	fig|6666666.88091.peg.1886	fig|6666666.88093.peg.1359	fig|6666666.88094.peg.1869	fig|6666666.88095.peg.1421	fig|6666666.88096.peg.1359	fig|6666666.88097.peg.127
912	SUB1666	fig|6666666.88081.peg.227	fig|6666666.88086.peg.1349	fig|6666666.88088.peg.433	fig|6666666.88099.peg.1593	fig|6666666.88089.peg.220	fig|6666666.88090.peg.1643	fig|6666666.88091.peg.278	fig|6666666.88093.peg.1574	fig|6666666.88094.peg.249	fig|6666666.88095.peg.1692	fig|6666666.88096.peg.1574	fig|6666666.88097.peg.344
913	SUB1161	fig|6666666.88081.peg.1618	fig|6666666.88086.peg.813	fig|6666666.88088.peg.1699	fig|6666666.88099.peg.1106	fig|6666666.88089.peg.1576	fig|6666666.88090.peg.1138	fig|6666666.88091.peg.1631	fig|6666666.88093.peg.1100	fig|6666666.88094.peg.1623	fig|6666666.88095.peg.1103	fig|6666666.88096.peg.1100	fig|6666666.88097.peg.1634
914	SUB1296	fig|6666666.88081.peg.1746	fig|6666666.88086.peg.947	fig|6666666.88088.peg.1882	fig|6666666.88099.peg.1239	fig|6666666.88089.peg.1709	fig|6666666.88090.peg.1278	fig|6666666.88091.peg.1764	fig|6666666.88093.peg.1218	fig|6666666.88094.peg.1745	fig|6666666.88095.peg.1297	fig|6666666.88096.peg.1218	fig|6666666.88097.peg.1829
915	SUB1575	fig|6666666.88081.peg.118	fig|6666666.88086.peg.1262	fig|6666666.88088.peg.334	fig|6666666.88099.peg.1527	fig|6666666.88089.peg.143	fig|6666666.88090.peg.1557	fig|6666666.88091.peg.200	fig|6666666.88093.peg.1507	fig|6666666.88094.peg.171	fig|6666666.88095.peg.1620	fig|6666666.88096.peg.1507	fig|6666666.88097.peg.273
916	SUB1808	fig|6666666.88081.peg.359	fig|6666666.88086.peg.1483	fig|6666666.88088.peg.569	fig|6666666.88099.peg.1730	fig|6666666.88089.peg.357	fig|6666666.88090.peg.1780	fig|6666666.88091.peg.415	fig|6666666.88093.peg.1765	fig|6666666.88094.peg.437	fig|6666666.88095.peg.1826	fig|6666666.88096.peg.1765	fig|6666666.88097.peg.481
917	SUB0313	fig|6666666.88081.peg.781	fig|6666666.88086.peg.1790	fig|6666666.88088.peg.870	fig|6666666.88099.peg.262	fig|6666666.88089.peg.733	fig|6666666.88090.peg.287	fig|6666666.88091.peg.756	fig|6666666.88093.peg.247	fig|6666666.88094.peg.757	fig|6666666.88095.peg.573	fig|6666666.88096.peg.247	fig|6666666.88097.peg.787
918	SUB1199	fig|6666666.88081.peg.1651	fig|6666666.88086.peg.851	fig|6666666.88088.peg.1785	fig|6666666.88099.peg.1144	fig|6666666.88089.peg.1613	fig|6666666.88090.peg.1181	fig|6666666.88091.peg.1668	fig|6666666.88093.peg.1132	fig|6666666.88094.peg.1659	fig|6666666.88095.peg.1202	fig|6666666.88096.peg.1132	fig|6666666.88097.peg.1671
919	SUB0483	fig|6666666.88081.peg.960	fig|6666666.88086.peg.160	fig|6666666.88088.peg.1035	fig|6666666.88099.peg.450	fig|6666666.88089.peg.920	fig|6666666.88090.peg.465	fig|6666666.88091.peg.974	fig|6666666.88093.peg.436	fig|6666666.88094.peg.974	fig|6666666.88095.peg.266	fig|6666666.88096.peg.436	fig|6666666.88097.peg.977
920	SUB0453	fig|6666666.88081.peg.933	fig|6666666.88086.peg.113	fig|6666666.88088.peg.1008	fig|6666666.88099.peg.401	fig|6666666.88089.peg.872	fig|6666666.88090.peg.439	fig|6666666.88091.peg.926	fig|6666666.88093.peg.387	fig|6666666.88094.peg.926	fig|6666666.88095.peg.314	fig|6666666.88096.peg.387	fig|6666666.88097.peg.928
921	SUB0176	fig|6666666.88081.peg.597	fig|6666666.88086.peg.1675	fig|6666666.88088.peg.752	fig|6666666.88099.peg.139	fig|6666666.88089.peg.614	fig|6666666.88090.peg.167	fig|6666666.88091.peg.636	fig|6666666.88093.peg.143	fig|6666666.88094.peg.640	fig|6666666.88095.peg.81	fig|6666666.88096.peg.143	fig|6666666.88097.peg.669
922	SUB1767	fig|6666666.88081.peg.318	fig|6666666.88086.peg.1442	fig|6666666.88088.peg.527	fig|6666666.88099.peg.1689	fig|6666666.88089.peg.316	fig|6666666.88090.peg.1738	fig|6666666.88091.peg.374	fig|6666666.88093.peg.1724	fig|6666666.88094.peg.396	fig|6666666.88095.peg.1784	fig|6666666.88096.peg.1724	fig|6666666.88097.peg.440
923	SUB1004	fig|6666666.88081.peg.1459	fig|6666666.88086.peg.659	fig|6666666.88088.peg.1532	fig|6666666.88099.peg.949	fig|6666666.88089.peg.1420	fig|6666666.88090.peg.977	fig|6666666.88091.peg.1469	fig|6666666.88093.peg.945	fig|6666666.88094.peg.1468	fig|6666666.88095.peg.938	fig|6666666.88096.peg.945	fig|6666666.88097.peg.1474
924	SUB1410	fig|6666666.88081.peg.1858	fig|6666666.88086.peg.1058	fig|6666666.88088.peg.166	fig|6666666.88099.peg.1367	fig|6666666.88089.peg.1837	fig|6666666.88090.peg.1399	fig|6666666.88091.peg.1874	fig|6666666.88093.peg.1347	fig|6666666.88094.peg.1857	fig|6666666.88095.peg.1409	fig|6666666.88096.peg.1347	fig|6666666.88097.peg.115
925	SUB1404	fig|6666666.88081.peg.1852	fig|6666666.88086.peg.1052	fig|6666666.88088.peg.160	fig|6666666.88099.peg.1361	fig|6666666.88089.peg.1831	fig|6666666.88090.peg.1393	fig|6666666.88091.peg.1868	fig|6666666.88093.peg.1341	fig|6666666.88094.peg.1851	fig|6666666.88095.peg.1403	fig|6666666.88096.peg.1341	fig|6666666.88097.peg.109
926	SUB0073	fig|6666666.88081.peg.480	fig|6666666.88086.peg.1581	fig|6666666.88088.peg.50	fig|6666666.88099.peg.44	fig|6666666.88089.peg.508	fig|6666666.88090.peg.40	fig|6666666.88091.peg.529	fig|6666666.88093.peg.43	fig|6666666.88094.peg.532	fig|6666666.88095.peg.481	fig|6666666.88096.peg.43	fig|6666666.88097.peg.564
927	SUB0773	fig|6666666.88081.peg.1240	fig|6666666.88086.peg.444	fig|6666666.88088.peg.1317	fig|6666666.88099.peg.733	fig|6666666.88089.peg.1203	fig|6666666.88090.peg.757	fig|6666666.88091.peg.1257	fig|6666666.88093.peg.730	fig|6666666.88094.peg.1255	fig|6666666.88095.peg.723	fig|6666666.88096.peg.730	fig|6666666.88097.peg.1260
928	SUB1559	fig|6666666.88081.peg.102	fig|6666666.88086.peg.1246	fig|6666666.88088.peg.318	fig|6666666.88099.peg.1511	fig|6666666.88089.peg.127	fig|6666666.88090.peg.1541	fig|6666666.88091.peg.184	fig|6666666.88093.peg.1491	fig|6666666.88094.peg.155	fig|6666666.88095.peg.1604	fig|6666666.88096.peg.1491	fig|6666666.88097.peg.257
929	SUB0987	fig|6666666.88081.peg.1442	fig|6666666.88086.peg.642	fig|6666666.88088.peg.1515	fig|6666666.88099.peg.932	fig|6666666.88089.peg.1403	fig|6666666.88090.peg.960	fig|6666666.88091.peg.1452	fig|6666666.88093.peg.928	fig|6666666.88094.peg.1451	fig|6666666.88095.peg.921	fig|6666666.88096.peg.928	fig|6666666.88097.peg.1457
930	SUB1864	fig|6666666.88081.peg.414	fig|6666666.88086.peg.1516	fig|6666666.88088.peg.622	fig|6666666.88099.peg.1780	fig|6666666.88089.peg.389	fig|6666666.88090.peg.1828	fig|6666666.88091.peg.467	fig|6666666.88093.peg.1797	fig|6666666.88094.peg.469	fig|6666666.88095.peg.1894	fig|6666666.88096.peg.1797	fig|6666666.88097.peg.513
931	SUB0947	fig|6666666.88081.peg.1402	fig|6666666.88086.peg.602	fig|6666666.88088.peg.1475	fig|6666666.88099.peg.892	fig|6666666.88089.peg.1363	fig|6666666.88090.peg.920	fig|6666666.88091.peg.1412	fig|6666666.88093.peg.888	fig|6666666.88094.peg.1411	fig|6666666.88095.peg.881	fig|6666666.88096.peg.888	fig|6666666.88097.peg.1417
932	SUB0318	fig|6666666.88081.peg.786	fig|6666666.88086.peg.1795	fig|6666666.88088.peg.875	fig|6666666.88099.peg.267	fig|6666666.88089.peg.738	fig|6666666.88090.peg.293	fig|6666666.88091.peg.761	fig|6666666.88093.peg.252	fig|6666666.88094.peg.762	fig|6666666.88095.peg.417	fig|6666666.88096.peg.252	fig|6666666.88097.peg.792
933	SUB0204	fig|6666666.88081.peg.625	fig|6666666.88086.peg.1702	fig|6666666.88088.peg.771	fig|6666666.88099.peg.166	fig|6666666.88089.peg.642	fig|6666666.88090.peg.186	fig|6666666.88091.peg.664	fig|6666666.88093.peg.171	fig|6666666.88094.peg.668	fig|6666666.88095.peg.109	fig|6666666.88096.peg.171	fig|6666666.88097.peg.697
934	SUB0340	fig|6666666.88081.peg.806	fig|6666666.88086.peg.1849	fig|6666666.88088.peg.896	fig|6666666.88099.peg.290	fig|6666666.88089.peg.761	fig|6666666.88090.peg.325	fig|6666666.88091.peg.815	fig|6666666.88093.peg.276	fig|6666666.88094.peg.815	fig|6666666.88095.peg.441	fig|6666666.88096.peg.276	fig|6666666.88097.peg.815
935	SUB1227	fig|6666666.88081.peg.1677	fig|6666666.88086.peg.877	fig|6666666.88088.peg.1812	fig|6666666.88099.peg.1170	fig|6666666.88089.peg.1639	fig|6666666.88090.peg.1208	fig|6666666.88091.peg.1694	fig|6666666.88093.peg.1149	fig|6666666.88094.peg.1676	fig|6666666.88095.peg.1228	fig|6666666.88096.peg.1149	fig|6666666.88097.peg.1697
936	SUB0931	fig|6666666.88081.peg.1386	fig|6666666.88086.peg.586	fig|6666666.88088.peg.1459	fig|6666666.88099.peg.876	fig|6666666.88089.peg.1347	fig|6666666.88090.peg.904	fig|6666666.88091.peg.1396	fig|6666666.88093.peg.872	fig|6666666.88094.peg.1395	fig|6666666.88095.peg.865	fig|6666666.88096.peg.872	fig|6666666.88097.peg.1401
937	SUB0777	fig|6666666.88081.peg.1244	fig|6666666.88086.peg.448	fig|6666666.88088.peg.1321	fig|6666666.88099.peg.737	fig|6666666.88089.peg.1207	fig|6666666.88090.peg.761	fig|6666666.88091.peg.1261	fig|6666666.88093.peg.734	fig|6666666.88094.peg.1259	fig|6666666.88095.peg.727	fig|6666666.88096.peg.734	fig|6666666.88097.peg.1264
938	SUB1669	fig|6666666.88081.peg.230	fig|6666666.88086.peg.1352	fig|6666666.88088.peg.436	fig|6666666.88099.peg.1596	fig|6666666.88089.peg.223	fig|6666666.88090.peg.1646	fig|6666666.88091.peg.281	fig|6666666.88093.peg.1577	fig|6666666.88094.peg.252	fig|6666666.88095.peg.1695	fig|6666666.88096.peg.1577	fig|6666666.88097.peg.347
939	SUB1523	fig|6666666.88081.peg.66	fig|6666666.88086.peg.1212	fig|6666666.88088.peg.276	fig|6666666.88099.peg.1476	fig|6666666.88089.peg.92	fig|6666666.88090.peg.1500	fig|6666666.88091.peg.92	fig|6666666.88093.peg.1456	fig|6666666.88094.peg.67	fig|6666666.88095.peg.1517	fig|6666666.88096.peg.1456	fig|6666666.88097.peg.222
940	SUB1365	fig|6666666.88081.peg.1812	fig|6666666.88086.peg.1014	fig|6666666.88088.peg.121	fig|6666666.88099.peg.1322	fig|6666666.88089.peg.1792	fig|6666666.88090.peg.1354	fig|6666666.88091.peg.1829	fig|6666666.88093.peg.1302	fig|6666666.88094.peg.1811	fig|6666666.88095.peg.1364	fig|6666666.88096.peg.1302	fig|6666666.88097.peg.70
941	SUB1412	fig|6666666.88081.peg.1860	fig|6666666.88086.peg.1060	fig|6666666.88088.peg.168	fig|6666666.88099.peg.1369	fig|6666666.88089.peg.1839	fig|6666666.88090.peg.1401	fig|6666666.88091.peg.1876	fig|6666666.88093.peg.1349	fig|6666666.88094.peg.1859	fig|6666666.88095.peg.1411	fig|6666666.88096.peg.1349	fig|6666666.88097.peg.117
942	SUB0594	fig|6666666.88081.peg.1063	fig|6666666.88086.peg.265	fig|6666666.88088.peg.1138	fig|6666666.88099.peg.555	fig|6666666.88089.peg.1024	fig|6666666.88090.peg.565	fig|6666666.88091.peg.1078	fig|6666666.88093.peg.539	fig|6666666.88094.peg.1078	fig|6666666.88095.peg.162	fig|6666666.88096.peg.539	fig|6666666.88097.peg.1082
943	SUB0743	fig|6666666.88081.peg.1210	fig|6666666.88086.peg.414	fig|6666666.88088.peg.1286	fig|6666666.88099.peg.703	fig|6666666.88089.peg.1173	fig|6666666.88090.peg.726	fig|6666666.88091.peg.1227	fig|6666666.88093.peg.699	fig|6666666.88094.peg.1225	fig|6666666.88095.peg.693	fig|6666666.88096.peg.699	fig|6666666.88097.peg.1230
944	SUB1765	fig|6666666.88081.peg.316	fig|6666666.88086.peg.1440	fig|6666666.88088.peg.525	fig|6666666.88099.peg.1687	fig|6666666.88089.peg.314	fig|6666666.88090.peg.1736	fig|6666666.88091.peg.372	fig|6666666.88093.peg.1722	fig|6666666.88094.peg.394	fig|6666666.88095.peg.1782	fig|6666666.88096.peg.1722	fig|6666666.88097.peg.438
945	SUB1713	fig|6666666.88081.peg.269	fig|6666666.88086.peg.1393	fig|6666666.88088.peg.478	fig|6666666.88099.peg.1639	fig|6666666.88089.peg.266	fig|6666666.88090.peg.1688	fig|6666666.88091.peg.324	fig|6666666.88093.peg.1620	fig|6666666.88094.peg.295	fig|6666666.88095.peg.1735	fig|6666666.88096.peg.1620	fig|6666666.88097.peg.390
946	SUB0597	fig|6666666.88081.peg.1066	fig|6666666.88086.peg.268	fig|6666666.88088.peg.1141	fig|6666666.88099.peg.558	fig|6666666.88089.peg.1027	fig|6666666.88090.peg.568	fig|6666666.88091.peg.1081	fig|6666666.88093.peg.542	fig|6666666.88094.peg.1081	fig|6666666.88095.peg.159	fig|6666666.88096.peg.542	fig|6666666.88097.peg.1085
947	SUB0610	fig|6666666.88081.peg.1079	fig|6666666.88086.peg.281	fig|6666666.88088.peg.1156	fig|6666666.88099.peg.572	fig|6666666.88089.peg.1041	fig|6666666.88090.peg.582	fig|6666666.88091.peg.1095	fig|6666666.88093.peg.556	fig|6666666.88094.peg.1095	fig|6666666.88095.peg.145	fig|6666666.88096.peg.556	fig|6666666.88097.peg.1098
948	SUB1480	fig|6666666.88081.peg.26	fig|6666666.88086.peg.1171	fig|6666666.88088.peg.235	fig|6666666.88099.peg.1435	fig|6666666.88089.peg.51	fig|6666666.88090.peg.1459	fig|6666666.88091.peg.51	fig|6666666.88093.peg.1415	fig|6666666.88094.peg.26	fig|6666666.88095.peg.1476	fig|6666666.88096.peg.1415	fig|6666666.88097.peg.181
949	SUB0599	fig|6666666.88081.peg.1068	fig|6666666.88086.peg.270	fig|6666666.88088.peg.1143	fig|6666666.88099.peg.560	fig|6666666.88089.peg.1029	fig|6666666.88090.peg.570	fig|6666666.88091.peg.1083	fig|6666666.88093.peg.544	fig|6666666.88094.peg.1083	fig|6666666.88095.peg.157	fig|6666666.88096.peg.544	fig|6666666.88097.peg.1087
950	SUB0357	fig|6666666.88081.peg.838	fig|6666666.88086.peg.20	fig|6666666.88088.peg.913	fig|6666666.88099.peg.307	fig|6666666.88089.peg.778	fig|6666666.88090.peg.342	fig|6666666.88091.peg.832	fig|6666666.88093.peg.293	fig|6666666.88094.peg.832	fig|6666666.88095.peg.409	fig|6666666.88096.peg.293	fig|6666666.88097.peg.832
951	SUB1508	fig|6666666.88081.peg.52	fig|6666666.88086.peg.1197	fig|6666666.88088.peg.261	fig|6666666.88099.peg.1461	fig|6666666.88089.peg.77	fig|6666666.88090.peg.1485	fig|6666666.88091.peg.77	fig|6666666.88093.peg.1441	fig|6666666.88094.peg.52	fig|6666666.88095.peg.1502	fig|6666666.88096.peg.1441	fig|6666666.88097.peg.207
952	SUB1098	fig|6666666.88081.peg.1555	fig|6666666.88086.peg.750	fig|6666666.88088.peg.1635	fig|6666666.88099.peg.1043	fig|6666666.88089.peg.1513	fig|6666666.88090.peg.1074	fig|6666666.88091.peg.1568	fig|6666666.88093.peg.1037	fig|6666666.88094.peg.1560	fig|6666666.88095.peg.1040	fig|6666666.88096.peg.1037	fig|6666666.88097.peg.1571
953	SUB1306	fig|6666666.88081.peg.1756	fig|6666666.88086.peg.957	fig|6666666.88088.peg.1892	fig|6666666.88099.peg.1249	fig|6666666.88089.peg.1719	fig|6666666.88090.peg.1288	fig|6666666.88091.peg.1774	fig|6666666.88093.peg.1228	fig|6666666.88094.peg.1755	fig|6666666.88095.peg.1307	fig|6666666.88096.peg.1228	fig|6666666.88097.peg.1839
954	SUB0090	fig|6666666.88081.peg.497	fig|6666666.88086.peg.1598	fig|6666666.88088.peg.67	fig|6666666.88099.peg.61	fig|6666666.88089.peg.525	fig|6666666.88090.peg.57	fig|6666666.88091.peg.546	fig|6666666.88093.peg.60	fig|6666666.88094.peg.549	fig|6666666.88095.peg.498	fig|6666666.88096.peg.60	fig|6666666.88097.peg.581
955	SUB1102	fig|6666666.88081.peg.1559	fig|6666666.88086.peg.754	fig|6666666.88088.peg.1639	fig|6666666.88099.peg.1047	fig|6666666.88089.peg.1517	fig|6666666.88090.peg.1078	fig|6666666.88091.peg.1572	fig|6666666.88093.peg.1041	fig|6666666.88094.peg.1564	fig|6666666.88095.peg.1044	fig|6666666.88096.peg.1041	fig|6666666.88097.peg.1575
956	SUB1130	fig|6666666.88081.peg.1587	fig|6666666.88086.peg.782	fig|6666666.88088.peg.1668	fig|6666666.88099.peg.1075	fig|6666666.88089.peg.1545	fig|6666666.88090.peg.1107	fig|6666666.88091.peg.1600	fig|6666666.88093.peg.1069	fig|6666666.88094.peg.1592	fig|6666666.88095.peg.1072	fig|6666666.88096.peg.1069	fig|6666666.88097.peg.1603
957	SUB0379	fig|6666666.88081.peg.859	fig|6666666.88086.peg.40	fig|6666666.88088.peg.934	fig|6666666.88099.peg.327	fig|6666666.88089.peg.798	fig|6666666.88090.peg.365	fig|6666666.88091.peg.852	fig|6666666.88093.peg.313	fig|6666666.88094.peg.852	fig|6666666.88095.peg.388	fig|6666666.88096.peg.313	fig|6666666.88097.peg.854
958	SUB0964	fig|6666666.88081.peg.1419	fig|6666666.88086.peg.619	fig|6666666.88088.peg.1492	fig|6666666.88099.peg.909	fig|6666666.88089.peg.1380	fig|6666666.88090.peg.937	fig|6666666.88091.peg.1429	fig|6666666.88093.peg.905	fig|6666666.88094.peg.1428	fig|6666666.88095.peg.898	fig|6666666.88096.peg.905	fig|6666666.88097.peg.1434
959	SUB1477	fig|6666666.88081.peg.23	fig|6666666.88086.peg.1168	fig|6666666.88088.peg.232	fig|6666666.88099.peg.1432	fig|6666666.88089.peg.48	fig|6666666.88090.peg.1456	fig|6666666.88091.peg.48	fig|6666666.88093.peg.1412	fig|6666666.88094.peg.23	fig|6666666.88095.peg.1473	fig|6666666.88096.peg.1412	fig|6666666.88097.peg.178
960	SUB0412	fig|6666666.88081.peg.892	fig|6666666.88086.peg.72	fig|6666666.88088.peg.967	fig|6666666.88099.peg.360	fig|6666666.88089.peg.831	fig|6666666.88090.peg.398	fig|6666666.88091.peg.885	fig|6666666.88093.peg.346	fig|6666666.88094.peg.885	fig|6666666.88095.peg.355	fig|6666666.88096.peg.346	fig|6666666.88097.peg.887
961	SUB0267	fig|6666666.88081.peg.739	fig|6666666.88086.peg.1748	fig|6666666.88088.peg.836	fig|6666666.88099.peg.218	fig|6666666.88089.peg.688	fig|6666666.88090.peg.249	fig|6666666.88091.peg.711	fig|6666666.88093.peg.218	fig|6666666.88094.peg.725	fig|6666666.88095.peg.541	fig|6666666.88096.peg.218	fig|6666666.88097.peg.743
962	SUB0087	fig|6666666.88081.peg.494	fig|6666666.88086.peg.1595	fig|6666666.88088.peg.64	fig|6666666.88099.peg.58	fig|6666666.88089.peg.522	fig|6666666.88090.peg.54	fig|6666666.88091.peg.543	fig|6666666.88093.peg.57	fig|6666666.88094.peg.546	fig|6666666.88095.peg.495	fig|6666666.88096.peg.57	fig|6666666.88097.peg.578
963	SUB1327	fig|6666666.88081.peg.1776	fig|6666666.88086.peg.977	fig|6666666.88088.peg.1912	fig|6666666.88099.peg.1269	fig|6666666.88089.peg.1739	fig|6666666.88090.peg.1308	fig|6666666.88091.peg.1794	fig|6666666.88093.peg.1248	fig|6666666.88094.peg.1775	fig|6666666.88095.peg.1327	fig|6666666.88096.peg.1248	fig|6666666.88097.peg.28
964	SUB1776	fig|6666666.88081.peg.327	fig|6666666.88086.peg.1451	fig|6666666.88088.peg.536	fig|6666666.88099.peg.1698	fig|6666666.88089.peg.325	fig|6666666.88090.peg.1747	fig|6666666.88091.peg.383	fig|6666666.88093.peg.1733	fig|6666666.88094.peg.405	fig|6666666.88095.peg.1793	fig|6666666.88096.peg.1733	fig|6666666.88097.peg.449
965	SUB0458	fig|6666666.88081.peg.938	fig|6666666.88086.peg.118	fig|6666666.88088.peg.1013	fig|6666666.88099.peg.406	fig|6666666.88089.peg.877	fig|6666666.88090.peg.444	fig|6666666.88091.peg.931	fig|6666666.88093.peg.392	fig|6666666.88094.peg.931	fig|6666666.88095.peg.309	fig|6666666.88096.peg.392	fig|6666666.88097.peg.933
966	SUB1659A	fig|6666666.88081.peg.220	fig|6666666.88086.peg.1341	fig|6666666.88088.peg.425	fig|6666666.88099.peg.1586	fig|6666666.88089.peg.213	fig|6666666.88090.peg.1635	fig|6666666.88091.peg.271	fig|6666666.88093.peg.1567	fig|6666666.88094.peg.242	fig|6666666.88095.peg.1684	fig|6666666.88096.peg.1567	fig|6666666.88097.peg.337
967	SUB0763	fig|6666666.88081.peg.1230	fig|6666666.88086.peg.434	fig|6666666.88088.peg.1306	fig|6666666.88099.peg.723	fig|6666666.88089.peg.1193	fig|6666666.88090.peg.746	fig|6666666.88091.peg.1247	fig|6666666.88093.peg.719	fig|6666666.88094.peg.1245	fig|6666666.88095.peg.713	fig|6666666.88096.peg.719	fig|6666666.88097.peg.1250
968	SUB0680	fig|6666666.88081.peg.1147	fig|6666666.88086.peg.352	fig|6666666.88088.peg.1223	fig|6666666.88099.peg.640	fig|6666666.88089.peg.1110	fig|6666666.88090.peg.663	fig|6666666.88091.peg.1164	fig|6666666.88093.peg.628	fig|6666666.88094.peg.1162	fig|6666666.88095.peg.630	fig|6666666.88096.peg.628	fig|6666666.88097.peg.1167
969	SUB0180	fig|6666666.88081.peg.601	fig|6666666.88086.peg.1679	fig|6666666.88088.peg.756	fig|6666666.88099.peg.143	fig|6666666.88089.peg.618	fig|6666666.88090.peg.171	fig|6666666.88091.peg.640	fig|6666666.88093.peg.147	fig|6666666.88094.peg.644	fig|6666666.88095.peg.85	fig|6666666.88096.peg.147	fig|6666666.88097.peg.673
970	SUB0882	fig|6666666.88081.peg.1333	fig|6666666.88086.peg.537	fig|6666666.88088.peg.1406	fig|6666666.88099.peg.827	fig|6666666.88089.peg.1297	fig|6666666.88090.peg.850	fig|6666666.88091.peg.1347	fig|6666666.88093.peg.823	fig|6666666.88094.peg.1345	fig|6666666.88095.peg.812	fig|6666666.88096.peg.823	fig|6666666.88097.peg.1350
971	SUB0769	fig|6666666.88081.peg.1236	fig|6666666.88086.peg.440	fig|6666666.88088.peg.1312	fig|6666666.88099.peg.729	fig|6666666.88089.peg.1199	fig|6666666.88090.peg.752	fig|6666666.88091.peg.1253	fig|6666666.88093.peg.726	fig|6666666.88094.peg.1251	fig|6666666.88095.peg.719	fig|6666666.88096.peg.726	fig|6666666.88097.peg.1256
972	SUB0421	fig|6666666.88081.peg.901	fig|6666666.88086.peg.81	fig|6666666.88088.peg.976	fig|6666666.88099.peg.369	fig|6666666.88089.peg.840	fig|6666666.88090.peg.407	fig|6666666.88091.peg.894	fig|6666666.88093.peg.355	fig|6666666.88094.peg.894	fig|6666666.88095.peg.346	fig|6666666.88096.peg.355	fig|6666666.88097.peg.896
973	SUB1344	fig|6666666.88081.peg.1791	fig|6666666.88086.peg.992	fig|6666666.88088.peg.101	fig|6666666.88099.peg.1301	fig|6666666.88089.peg.1771	fig|6666666.88090.peg.1334	fig|6666666.88091.peg.1808	fig|6666666.88093.peg.1281	fig|6666666.88094.peg.1790	fig|6666666.88095.peg.1343	fig|6666666.88096.peg.1281	fig|6666666.88097.peg.49
974	SUB1397	fig|6666666.88081.peg.1845	fig|6666666.88086.peg.1045	fig|6666666.88088.peg.153	fig|6666666.88099.peg.1354	fig|6666666.88089.peg.1824	fig|6666666.88090.peg.1386	fig|6666666.88091.peg.1861	fig|6666666.88093.peg.1334	fig|6666666.88094.peg.1844	fig|6666666.88095.peg.1396	fig|6666666.88096.peg.1334	fig|6666666.88097.peg.102
975	SUB0571	fig|6666666.88081.peg.1041	fig|6666666.88086.peg.243	fig|6666666.88088.peg.1116	fig|6666666.88099.peg.533	fig|6666666.88089.peg.1002	fig|6666666.88090.peg.543	fig|6666666.88091.peg.1056	fig|6666666.88093.peg.517	fig|6666666.88094.peg.1056	fig|6666666.88095.peg.184	fig|6666666.88096.peg.517	fig|6666666.88097.peg.1060
976	SUB1103	fig|6666666.88081.peg.1560	fig|6666666.88086.peg.755	fig|6666666.88088.peg.1640	fig|6666666.88099.peg.1048	fig|6666666.88089.peg.1518	fig|6666666.88090.peg.1079	fig|6666666.88091.peg.1573	fig|6666666.88093.peg.1042	fig|6666666.88094.peg.1565	fig|6666666.88095.peg.1045	fig|6666666.88096.peg.1042	fig|6666666.88097.peg.1576
977	SUB0603	fig|6666666.88081.peg.1072	fig|6666666.88086.peg.274	fig|6666666.88088.peg.1147	fig|6666666.88099.peg.564	fig|6666666.88089.peg.1033	fig|6666666.88090.peg.574	fig|6666666.88091.peg.1087	fig|6666666.88093.peg.548	fig|6666666.88094.peg.1087	fig|6666666.88095.peg.153	fig|6666666.88096.peg.548	fig|6666666.88097.peg.1091
978	SUB1140	fig|6666666.88081.peg.1597	fig|6666666.88086.peg.792	fig|6666666.88088.peg.1678	fig|6666666.88099.peg.1085	fig|6666666.88089.peg.1555	fig|6666666.88090.peg.1117	fig|6666666.88091.peg.1610	fig|6666666.88093.peg.1079	fig|6666666.88094.peg.1602	fig|6666666.88095.peg.1082	fig|6666666.88096.peg.1079	fig|6666666.88097.peg.1613
979	SUB0167	fig|6666666.88081.peg.583	fig|6666666.88086.peg.1667	fig|6666666.88088.peg.738	fig|6666666.88099.peg.132	fig|6666666.88089.peg.606	fig|6666666.88090.peg.159	fig|6666666.88091.peg.628	fig|6666666.88093.peg.135	fig|6666666.88094.peg.632	fig|6666666.88095.peg.73	fig|6666666.88096.peg.135	fig|6666666.88097.peg.661
980	SUB1389	fig|6666666.88081.peg.1837	fig|6666666.88086.peg.1037	fig|6666666.88088.peg.145	fig|6666666.88099.peg.1346	fig|6666666.88089.peg.1816	fig|6666666.88090.peg.1378	fig|6666666.88091.peg.1853	fig|6666666.88093.peg.1326	fig|6666666.88094.peg.1836	fig|6666666.88095.peg.1388	fig|6666666.88096.peg.1326	fig|6666666.88097.peg.94
981	SUB0332	fig|6666666.88081.peg.798	fig|6666666.88086.peg.1841	fig|6666666.88088.peg.888	fig|6666666.88099.peg.282	fig|6666666.88089.peg.753	fig|6666666.88090.peg.317	fig|6666666.88091.peg.807	fig|6666666.88093.peg.268	fig|6666666.88094.peg.807	fig|6666666.88095.peg.433	fig|6666666.88096.peg.268	fig|6666666.88097.peg.807
982	SUB0660	fig|6666666.88081.peg.1127	fig|6666666.88086.peg.332	fig|6666666.88088.peg.1203	fig|6666666.88099.peg.619	fig|6666666.88089.peg.1090	fig|6666666.88090.peg.643	fig|6666666.88091.peg.1144	fig|6666666.88093.peg.608	fig|6666666.88094.peg.1142	fig|6666666.88095.peg.610	fig|6666666.88096.peg.608	fig|6666666.88097.peg.1147
983	SUB0373	fig|6666666.88081.peg.854	fig|6666666.88086.peg.36	fig|6666666.88088.peg.929	fig|6666666.88099.peg.323	fig|6666666.88089.peg.794	fig|6666666.88090.peg.359	fig|6666666.88091.peg.848	fig|6666666.88093.peg.309	fig|6666666.88094.peg.848	fig|6666666.88095.peg.393	fig|6666666.88096.peg.309	fig|6666666.88097.peg.849
984	SUB1489	fig|6666666.88081.peg.33	fig|6666666.88086.peg.1178	fig|6666666.88088.peg.242	fig|6666666.88099.peg.1442	fig|6666666.88089.peg.58	fig|6666666.88090.peg.1466	fig|6666666.88091.peg.58	fig|6666666.88093.peg.1422	fig|6666666.88094.peg.33	fig|6666666.88095.peg.1483	fig|6666666.88096.peg.1422	fig|6666666.88097.peg.188
985	SUB1002	fig|6666666.88081.peg.1457	fig|6666666.88086.peg.657	fig|6666666.88088.peg.1530	fig|6666666.88099.peg.947	fig|6666666.88089.peg.1418	fig|6666666.88090.peg.975	fig|6666666.88091.peg.1467	fig|6666666.88093.peg.943	fig|6666666.88094.peg.1466	fig|6666666.88095.peg.936	fig|6666666.88096.peg.943	fig|6666666.88097.peg.1472
986	SUB1126	fig|6666666.88081.peg.1583	fig|6666666.88086.peg.778	fig|6666666.88088.peg.1664	fig|6666666.88099.peg.1071	fig|6666666.88089.peg.1541	fig|6666666.88090.peg.1103	fig|6666666.88091.peg.1596	fig|6666666.88093.peg.1065	fig|6666666.88094.peg.1588	fig|6666666.88095.peg.1068	fig|6666666.88096.peg.1065	fig|6666666.88097.peg.1599
987	SUB1384	fig|6666666.88081.peg.1832	fig|6666666.88086.peg.1032	fig|6666666.88088.peg.140	fig|6666666.88099.peg.1341	fig|6666666.88089.peg.1811	fig|6666666.88090.peg.1373	fig|6666666.88091.peg.1848	fig|6666666.88093.peg.1321	fig|6666666.88094.peg.1831	fig|6666666.88095.peg.1383	fig|6666666.88096.peg.1321	fig|6666666.88097.peg.89
988	SUB0760	fig|6666666.88081.peg.1227	fig|6666666.88086.peg.431	fig|6666666.88088.peg.1303	fig|6666666.88099.peg.720	fig|6666666.88089.peg.1190	fig|6666666.88090.peg.743	fig|6666666.88091.peg.1244	fig|6666666.88093.peg.716	fig|6666666.88094.peg.1242	fig|6666666.88095.peg.710	fig|6666666.88096.peg.716	fig|6666666.88097.peg.1247
989	SUB1230	fig|6666666.88081.peg.1680	fig|6666666.88086.peg.880	fig|6666666.88088.peg.1815	fig|6666666.88099.peg.1173	fig|6666666.88089.peg.1642	fig|6666666.88090.peg.1211	fig|6666666.88091.peg.1697	fig|6666666.88093.peg.1152	fig|6666666.88094.peg.1679	fig|6666666.88095.peg.1231	fig|6666666.88096.peg.1152	fig|6666666.88097.peg.1700
990	SUB0722	fig|6666666.88081.peg.1189	fig|6666666.88086.peg.394	fig|6666666.88088.peg.1265	fig|6666666.88099.peg.682	fig|6666666.88089.peg.1152	fig|6666666.88090.peg.705	fig|6666666.88091.peg.1206	fig|6666666.88093.peg.678	fig|6666666.88094.peg.1204	fig|6666666.88095.peg.672	fig|6666666.88096.peg.678	fig|6666666.88097.peg.1209
991	SUB1128	fig|6666666.88081.peg.1585	fig|6666666.88086.peg.780	fig|6666666.88088.peg.1666	fig|6666666.88099.peg.1073	fig|6666666.88089.peg.1543	fig|6666666.88090.peg.1105	fig|6666666.88091.peg.1598	fig|6666666.88093.peg.1067	fig|6666666.88094.peg.1590	fig|6666666.88095.peg.1070	fig|6666666.88096.peg.1067	fig|6666666.88097.peg.1601
992	SUB1856	fig|6666666.88081.peg.406	fig|6666666.88086.peg.1507	fig|6666666.88088.peg.613	fig|6666666.88099.peg.1772	fig|6666666.88089.peg.381	fig|6666666.88090.peg.1820	fig|6666666.88091.peg.459	fig|6666666.88093.peg.1789	fig|6666666.88094.peg.461	fig|6666666.88095.peg.1886	fig|6666666.88096.peg.1789	fig|6666666.88097.peg.505
993	SUB1418	fig|6666666.88081.peg.1866	fig|6666666.88086.peg.1066	fig|6666666.88088.peg.174	fig|6666666.88099.peg.1375	fig|6666666.88089.peg.1845	fig|6666666.88090.peg.1407	fig|6666666.88091.peg.1882	fig|6666666.88093.peg.1355	fig|6666666.88094.peg.1865	fig|6666666.88095.peg.1417	fig|6666666.88096.peg.1355	fig|6666666.88097.peg.123
994	SUB0466	fig|6666666.88081.peg.946	fig|6666666.88086.peg.145	fig|6666666.88088.peg.1021	fig|6666666.88099.peg.435	fig|6666666.88089.peg.905	fig|6666666.88090.peg.451	fig|6666666.88091.peg.959	fig|6666666.88093.peg.421	fig|6666666.88094.peg.959	fig|6666666.88095.peg.281	fig|6666666.88096.peg.421	fig|6666666.88097.peg.962
995	SUB0830	fig|6666666.88081.peg.1285	fig|6666666.88086.peg.489	fig|6666666.88088.peg.1358	fig|6666666.88099.peg.779	fig|6666666.88089.peg.1249	fig|6666666.88090.peg.802	fig|6666666.88091.peg.1299	fig|6666666.88093.peg.775	fig|6666666.88094.peg.1297	fig|6666666.88095.peg.765	fig|6666666.88096.peg.775	fig|6666666.88097.peg.1302
996	SUB0946	fig|6666666.88081.peg.1401	fig|6666666.88086.peg.601	fig|6666666.88088.peg.1474	fig|6666666.88099.peg.891	fig|6666666.88089.peg.1362	fig|6666666.88090.peg.919	fig|6666666.88091.peg.1411	fig|6666666.88093.peg.887	fig|6666666.88094.peg.1410	fig|6666666.88095.peg.880	fig|6666666.88096.peg.887	fig|6666666.88097.peg.1416
997	SUB1090	fig|6666666.88081.peg.1547	fig|6666666.88086.peg.743	fig|6666666.88088.peg.1627	fig|6666666.88099.peg.1036	fig|6666666.88089.peg.1505	fig|6666666.88090.peg.1066	fig|6666666.88091.peg.1560	fig|6666666.88093.peg.1029	fig|6666666.88094.peg.1553	fig|6666666.88095.peg.1033	fig|6666666.88096.peg.1029	fig|6666666.88097.peg.1563
998	SUB1557	fig|6666666.88081.peg.100	fig|6666666.88086.peg.1244	fig|6666666.88088.peg.316	fig|6666666.88099.peg.1509	fig|6666666.88089.peg.125	fig|6666666.88090.peg.1539	fig|6666666.88091.peg.182	fig|6666666.88093.peg.1489	fig|6666666.88094.peg.153	fig|6666666.88095.peg.1602	fig|6666666.88096.peg.1489	fig|6666666.88097.peg.255
999	SUB0862	fig|6666666.88081.peg.1313	fig|6666666.88086.peg.517	fig|6666666.88088.peg.1386	fig|6666666.88099.peg.807	fig|6666666.88089.peg.1277	fig|6666666.88090.peg.830	fig|6666666.88091.peg.1327	fig|6666666.88093.peg.803	fig|6666666.88094.peg.1325	fig|6666666.88095.peg.792	fig|6666666.88096.peg.803	fig|6666666.88097.peg.1330
1000	SUB1495	fig|6666666.88081.peg.39	fig|6666666.88086.peg.1184	fig|6666666.88088.peg.248	fig|6666666.88099.peg.1448	fig|6666666.88089.peg.64	fig|6666666.88090.peg.1472	fig|6666666.88091.peg.64	fig|6666666.88093.peg.1428	fig|6666666.88094.peg.39	fig|6666666.88095.peg.1489	fig|6666666.88096.peg.1428	fig|6666666.88097.peg.194
1001	SUB0899	fig|6666666.88081.peg.1353	fig|6666666.88086.peg.554	fig|6666666.88088.peg.1428	fig|6666666.88099.peg.845	fig|6666666.88089.peg.1315	fig|6666666.88090.peg.873	fig|6666666.88091.peg.1365	fig|6666666.88093.peg.841	fig|6666666.88094.peg.1364	fig|6666666.88095.peg.832	fig|6666666.88096.peg.841	fig|6666666.88097.peg.1368
1002	SUB0060	fig|6666666.88081.peg.468	fig|6666666.88086.peg.1569	fig|6666666.88088.peg.38	fig|6666666.88099.peg.32	fig|6666666.88089.peg.441	fig|6666666.88090.peg.28	fig|6666666.88091.peg.517	fig|6666666.88093.peg.31	fig|6666666.88094.peg.520	fig|6666666.88095.peg.469	fig|6666666.88096.peg.31	fig|6666666.88097.peg.552
1003	SUB1547	fig|6666666.88081.peg.91	fig|6666666.88086.peg.1235	fig|6666666.88088.peg.301	fig|6666666.88099.peg.1500	fig|6666666.88089.peg.116	fig|6666666.88090.peg.1524	fig|6666666.88091.peg.173	fig|6666666.88093.peg.1480	fig|6666666.88094.peg.144	fig|6666666.88095.peg.1593	fig|6666666.88096.peg.1480	fig|6666666.88097.peg.246
1004	SUB0986	fig|6666666.88081.peg.1441	fig|6666666.88086.peg.641	fig|6666666.88088.peg.1514	fig|6666666.88099.peg.931	fig|6666666.88089.peg.1402	fig|6666666.88090.peg.959	fig|6666666.88091.peg.1451	fig|6666666.88093.peg.927	fig|6666666.88094.peg.1450	fig|6666666.88095.peg.920	fig|6666666.88096.peg.927	fig|6666666.88097.peg.1456
1005	SUB1379	fig|6666666.88081.peg.1827	fig|6666666.88086.peg.1027	fig|6666666.88088.peg.135	fig|6666666.88099.peg.1336	fig|6666666.88089.peg.1806	fig|6666666.88090.peg.1368	fig|6666666.88091.peg.1843	fig|6666666.88093.peg.1316	fig|6666666.88094.peg.1826	fig|6666666.88095.peg.1378	fig|6666666.88096.peg.1316	fig|6666666.88097.peg.84
1006	SUB0070	fig|6666666.88081.peg.477	fig|6666666.88086.peg.1578	fig|6666666.88088.peg.47	fig|6666666.88099.peg.41	fig|6666666.88089.peg.505	fig|6666666.88090.peg.37	fig|6666666.88091.peg.526	fig|6666666.88093.peg.40	fig|6666666.88094.peg.529	fig|6666666.88095.peg.478	fig|6666666.88096.peg.40	fig|6666666.88097.peg.561
1007	SUB1318	fig|6666666.88081.peg.1768	fig|6666666.88086.peg.969	fig|6666666.88088.peg.1904	fig|6666666.88099.peg.1261	fig|6666666.88089.peg.1731	fig|6666666.88090.peg.1300	fig|6666666.88091.peg.1786	fig|6666666.88093.peg.1240	fig|6666666.88094.peg.1767	fig|6666666.88095.peg.1319	fig|6666666.88096.peg.1240	fig|6666666.88097.peg.1851
1008	SUB1146	fig|6666666.88081.peg.1603	fig|6666666.88086.peg.798	fig|6666666.88088.peg.1684	fig|6666666.88099.peg.1091	fig|6666666.88089.peg.1561	fig|6666666.88090.peg.1123	fig|6666666.88091.peg.1616	fig|6666666.88093.peg.1085	fig|6666666.88094.peg.1608	fig|6666666.88095.peg.1088	fig|6666666.88096.peg.1085	fig|6666666.88097.peg.1619
1009	SUB1549	fig|6666666.88081.peg.93	fig|6666666.88086.peg.1237	fig|6666666.88088.peg.303	fig|6666666.88099.peg.1502	fig|6666666.88089.peg.118	fig|6666666.88090.peg.1526	fig|6666666.88091.peg.175	fig|6666666.88093.peg.1482	fig|6666666.88094.peg.146	fig|6666666.88095.peg.1595	fig|6666666.88096.peg.1482	fig|6666666.88097.peg.248
1010	SUB0558	fig|6666666.88081.peg.1028	fig|6666666.88086.peg.230	fig|6666666.88088.peg.1103	fig|6666666.88099.peg.520	fig|6666666.88089.peg.989	fig|6666666.88090.peg.530	fig|6666666.88091.peg.1043	fig|6666666.88093.peg.504	fig|6666666.88094.peg.1043	fig|6666666.88095.peg.197	fig|6666666.88096.peg.504	fig|6666666.88097.peg.1047
1011	SUB1326	fig|6666666.88081.peg.1775	fig|6666666.88086.peg.976	fig|6666666.88088.peg.1911	fig|6666666.88099.peg.1268	fig|6666666.88089.peg.1738	fig|6666666.88090.peg.1307	fig|6666666.88091.peg.1793	fig|6666666.88093.peg.1247	fig|6666666.88094.peg.1774	fig|6666666.88095.peg.1326	fig|6666666.88096.peg.1247	fig|6666666.88097.peg.27
1012	SUB1519	fig|6666666.88081.peg.63	fig|6666666.88086.peg.1208	fig|6666666.88088.peg.272	fig|6666666.88099.peg.1472	fig|6666666.88089.peg.88	fig|6666666.88090.peg.1496	fig|6666666.88091.peg.88	fig|6666666.88093.peg.1452	fig|6666666.88094.peg.63	fig|6666666.88095.peg.1513	fig|6666666.88096.peg.1452	fig|6666666.88097.peg.218
1013	SUB0315	fig|6666666.88081.peg.783	fig|6666666.88086.peg.1792	fig|6666666.88088.peg.872	fig|6666666.88099.peg.264	fig|6666666.88089.peg.735	fig|6666666.88090.peg.289	fig|6666666.88091.peg.758	fig|6666666.88093.peg.249	fig|6666666.88094.peg.759	fig|6666666.88095.peg.575	fig|6666666.88096.peg.249	fig|6666666.88097.peg.789
1014	SUB0144	fig|6666666.88081.peg.554	fig|6666666.88086.peg.1648	fig|6666666.88088.peg.697	fig|6666666.88099.peg.112	fig|6666666.88089.peg.585	fig|6666666.88090.peg.131	fig|6666666.88091.peg.606	fig|6666666.88093.peg.116	fig|6666666.88094.peg.610	fig|6666666.88095.peg.52	fig|6666666.88096.peg.116	fig|6666666.88097.peg.642
1015	SUB0129	fig|6666666.88081.peg.533	fig|6666666.88086.peg.1634	fig|6666666.88088.peg.682	fig|6666666.88099.peg.97	fig|6666666.88089.peg.570	fig|6666666.88090.peg.110	fig|6666666.88091.peg.591	fig|6666666.88093.peg.101	fig|6666666.88094.peg.595	fig|6666666.88095.peg.37	fig|6666666.88096.peg.101	fig|6666666.88097.peg.627
1016	SUB1086	fig|6666666.88081.peg.1543	fig|6666666.88086.peg.740	fig|6666666.88088.peg.1623	fig|6666666.88099.peg.1032	fig|6666666.88089.peg.1501	fig|6666666.88090.peg.1062	fig|6666666.88091.peg.1556	fig|6666666.88093.peg.1025	fig|6666666.88094.peg.1549	fig|6666666.88095.peg.1029	fig|6666666.88096.peg.1025	fig|6666666.88097.peg.1559
1017	SUB1360	fig|6666666.88081.peg.1807	fig|6666666.88086.peg.1009	fig|6666666.88088.peg.116	fig|6666666.88099.peg.1317	fig|6666666.88089.peg.1787	fig|6666666.88090.peg.1349	fig|6666666.88091.peg.1824	fig|6666666.88093.peg.1297	fig|6666666.88094.peg.1806	fig|6666666.88095.peg.1359	fig|6666666.88096.peg.1297	fig|6666666.88097.peg.65
1018	SUB0213	fig|6666666.88081.peg.633	fig|6666666.88086.peg.1710	fig|6666666.88088.peg.778	fig|6666666.88099.peg.174	fig|6666666.88089.peg.649	fig|6666666.88090.peg.193	fig|6666666.88091.peg.672	fig|6666666.88093.peg.179	fig|6666666.88094.peg.676	fig|6666666.88095.peg.116	fig|6666666.88096.peg.179	fig|6666666.88097.peg.704
1019	SUB0418	fig|6666666.88081.peg.898	fig|6666666.88086.peg.78	fig|6666666.88088.peg.973	fig|6666666.88099.peg.366	fig|6666666.88089.peg.837	fig|6666666.88090.peg.404	fig|6666666.88091.peg.891	fig|6666666.88093.peg.352	fig|6666666.88094.peg.891	fig|6666666.88095.peg.349	fig|6666666.88096.peg.352	fig|6666666.88097.peg.893
1020	SUB1473	fig|6666666.88081.peg.19	fig|6666666.88086.peg.1164	fig|6666666.88088.peg.228	fig|6666666.88099.peg.1428	fig|6666666.88089.peg.44	fig|6666666.88090.peg.1452	fig|6666666.88091.peg.44	fig|6666666.88093.peg.1408	fig|6666666.88094.peg.19	fig|6666666.88095.peg.1469	fig|6666666.88096.peg.1408	fig|6666666.88097.peg.174
1021	SUB0890	fig|6666666.88081.peg.1341	fig|6666666.88086.peg.545	fig|6666666.88088.peg.1418	fig|6666666.88099.peg.835	fig|6666666.88089.peg.1305	fig|6666666.88090.peg.863	fig|6666666.88091.peg.1355	fig|6666666.88093.peg.831	fig|6666666.88094.peg.1353	fig|6666666.88095.peg.820	fig|6666666.88096.peg.831	fig|6666666.88097.peg.1358
1022	SUB1628	fig|6666666.88081.peg.190	fig|6666666.88086.peg.1311	fig|6666666.88088.peg.396	fig|6666666.88099.peg.1556	fig|6666666.88089.peg.183	fig|6666666.88090.peg.1605	fig|6666666.88091.peg.241	fig|6666666.88093.peg.1536	fig|6666666.88094.peg.212	fig|6666666.88095.peg.1654	fig|6666666.88096.peg.1536	fig|6666666.88097.peg.307
1023	SUB0886	fig|6666666.88081.peg.1337	fig|6666666.88086.peg.541	fig|6666666.88088.peg.1410	fig|6666666.88099.peg.831	fig|6666666.88089.peg.1301	fig|6666666.88090.peg.854	fig|6666666.88091.peg.1351	fig|6666666.88093.peg.827	fig|6666666.88094.peg.1349	fig|6666666.88095.peg.816	fig|6666666.88096.peg.827	fig|6666666.88097.peg.1354
1024	SUB0400	fig|6666666.88081.peg.880	fig|6666666.88086.peg.60	fig|6666666.88088.peg.955	fig|6666666.88099.peg.348	fig|6666666.88089.peg.819	fig|6666666.88090.peg.386	fig|6666666.88091.peg.873	fig|6666666.88093.peg.334	fig|6666666.88094.peg.873	fig|6666666.88095.peg.367	fig|6666666.88096.peg.334	fig|6666666.88097.peg.875
1025	SUB1528	fig|6666666.88081.peg.71	fig|6666666.88086.peg.1217	fig|6666666.88088.peg.281	fig|6666666.88099.peg.1481	fig|6666666.88089.peg.97	fig|6666666.88090.peg.1505	fig|6666666.88091.peg.97	fig|6666666.88093.peg.1461	fig|6666666.88094.peg.72	fig|6666666.88095.peg.1522	fig|6666666.88096.peg.1461	fig|6666666.88097.peg.227
1026	SUB0102	fig|6666666.88081.peg.506	fig|6666666.88086.peg.1607	fig|6666666.88088.peg.655	fig|6666666.88099.peg.70	fig|6666666.88089.peg.543	fig|6666666.88090.peg.83	fig|6666666.88091.peg.564	fig|6666666.88093.peg.74	fig|6666666.88094.peg.568	fig|6666666.88095.peg.10	fig|6666666.88096.peg.74	fig|6666666.88097.peg.600
1027	SUB0691	fig|6666666.88081.peg.1158	fig|6666666.88086.peg.363	fig|6666666.88088.peg.1234	fig|6666666.88099.peg.651	fig|6666666.88089.peg.1121	fig|6666666.88090.peg.674	fig|6666666.88091.peg.1175	fig|6666666.88093.peg.639	fig|6666666.88094.peg.1173	fig|6666666.88095.peg.641	fig|6666666.88096.peg.639	fig|6666666.88097.peg.1178
1028	SUB0858	fig|6666666.88081.peg.1309	fig|6666666.88086.peg.513	fig|6666666.88088.peg.1382	fig|6666666.88099.peg.803	fig|6666666.88089.peg.1273	fig|6666666.88090.peg.826	fig|6666666.88091.peg.1323	fig|6666666.88093.peg.799	fig|6666666.88094.peg.1321	fig|6666666.88095.peg.789	fig|6666666.88096.peg.799	fig|6666666.88097.peg.1326
1029	SUB0932	fig|6666666.88081.peg.1387	fig|6666666.88086.peg.587	fig|6666666.88088.peg.1460	fig|6666666.88099.peg.877	fig|6666666.88089.peg.1348	fig|6666666.88090.peg.905	fig|6666666.88091.peg.1397	fig|6666666.88093.peg.873	fig|6666666.88094.peg.1396	fig|6666666.88095.peg.866	fig|6666666.88096.peg.873	fig|6666666.88097.peg.1402
1030	SUB0008	fig|6666666.88081.peg.427	fig|6666666.88086.peg.1529	fig|6666666.88088.peg.635	fig|6666666.88099.peg.1793	fig|6666666.88089.peg.402	fig|6666666.88090.peg.1841	fig|6666666.88091.peg.480	fig|6666666.88093.peg.1810	fig|6666666.88094.peg.482	fig|6666666.88095.peg.1907	fig|6666666.88096.peg.1810	fig|6666666.88097.peg.526
1031	SUB1467	fig|6666666.88081.peg.13	fig|6666666.88086.peg.1112	fig|6666666.88088.peg.222	fig|6666666.88099.peg.1422	fig|6666666.88089.peg.38	fig|6666666.88090.peg.1446	fig|6666666.88091.peg.38	fig|6666666.88093.peg.1402	fig|6666666.88094.peg.13	fig|6666666.88095.peg.1463	fig|6666666.88096.peg.1402	fig|6666666.88097.peg.168
1032	SUB0533	fig|6666666.88081.peg.1003	fig|6666666.88086.peg.204	fig|6666666.88088.peg.1077	fig|6666666.88099.peg.495	fig|6666666.88089.peg.964	fig|6666666.88090.peg.504	fig|6666666.88091.peg.1018	fig|6666666.88093.peg.479	fig|6666666.88094.peg.1018	fig|6666666.88095.peg.222	fig|6666666.88096.peg.479	fig|6666666.88097.peg.1021
1033	SUB1421	fig|6666666.88081.peg.1869	fig|6666666.88086.peg.1069	fig|6666666.88088.peg.177	fig|6666666.88099.peg.1378	fig|6666666.88089.peg.1848	fig|6666666.88090.peg.1410	fig|6666666.88091.peg.1885	fig|6666666.88093.peg.1358	fig|6666666.88094.peg.1868	fig|6666666.88095.peg.1420	fig|6666666.88096.peg.1358	fig|6666666.88097.peg.126
1034	SUB0642	fig|6666666.88081.peg.1109	fig|6666666.88086.peg.314	fig|6666666.88088.peg.1186	fig|6666666.88099.peg.602	fig|6666666.88089.peg.1071	fig|6666666.88090.peg.612	fig|6666666.88091.peg.1125	fig|6666666.88093.peg.586	fig|6666666.88094.peg.1125	fig|6666666.88095.peg.593	fig|6666666.88096.peg.586	fig|6666666.88097.peg.1128
1035	SUB0593	fig|6666666.88081.peg.1062	fig|6666666.88086.peg.264	fig|6666666.88088.peg.1137	fig|6666666.88099.peg.554	fig|6666666.88089.peg.1023	fig|6666666.88090.peg.564	fig|6666666.88091.peg.1077	fig|6666666.88093.peg.538	fig|6666666.88094.peg.1077	fig|6666666.88095.peg.163	fig|6666666.88096.peg.538	fig|6666666.88097.peg.1081
1036	SUB0921	fig|6666666.88081.peg.1376	fig|6666666.88086.peg.577	fig|6666666.88088.peg.1449	fig|6666666.88099.peg.866	fig|6666666.88089.peg.1337	fig|6666666.88090.peg.894	fig|6666666.88091.peg.1386	fig|6666666.88093.peg.862	fig|6666666.88094.peg.1385	fig|6666666.88095.peg.855	fig|6666666.88096.peg.862	fig|6666666.88097.peg.1391
1037	SUB0354	fig|6666666.88081.peg.835	fig|6666666.88086.peg.17	fig|6666666.88088.peg.910	fig|6666666.88099.peg.304	fig|6666666.88089.peg.775	fig|6666666.88090.peg.339	fig|6666666.88091.peg.829	fig|6666666.88093.peg.290	fig|6666666.88094.peg.829	fig|6666666.88095.peg.412	fig|6666666.88096.peg.290	fig|6666666.88097.peg.829
1038	SUB1734	fig|6666666.88081.peg.290	fig|6666666.88086.peg.1413	fig|6666666.88088.peg.499	fig|6666666.88099.peg.1660	fig|6666666.88089.peg.287	fig|6666666.88090.peg.1709	fig|6666666.88091.peg.345	fig|6666666.88093.peg.1641	fig|6666666.88094.peg.316	fig|6666666.88095.peg.1756	fig|6666666.88096.peg.1641	fig|6666666.88097.peg.411
1039	SUB1056	fig|6666666.88081.peg.1512	fig|6666666.88086.peg.707	fig|6666666.88088.peg.1584	fig|6666666.88099.peg.1001	fig|6666666.88089.peg.1473	fig|6666666.88090.peg.1030	fig|6666666.88091.peg.1521	fig|6666666.88093.peg.996	fig|6666666.88094.peg.1520	fig|6666666.88095.peg.990	fig|6666666.88096.peg.996	fig|6666666.88097.peg.1526
1040	SUB1574	fig|6666666.88081.peg.117	fig|6666666.88086.peg.1261	fig|6666666.88088.peg.333	fig|6666666.88099.peg.1526	fig|6666666.88089.peg.142	fig|6666666.88090.peg.1556	fig|6666666.88091.peg.199	fig|6666666.88093.peg.1506	fig|6666666.88094.peg.170	fig|6666666.88095.peg.1619	fig|6666666.88096.peg.1506	fig|6666666.88097.peg.272
1041	SUB0239	fig|6666666.88081.peg.711	fig|6666666.88086.peg.1721	fig|6666666.88088.peg.808	fig|6666666.88099.peg.190	fig|6666666.88089.peg.660	fig|6666666.88090.peg.221	fig|6666666.88091.peg.683	fig|6666666.88093.peg.190	fig|6666666.88094.peg.697	fig|6666666.88095.peg.127	fig|6666666.88096.peg.190	fig|6666666.88097.peg.715
1042	SUB0017	fig|6666666.88081.peg.438	fig|6666666.88086.peg.1539	fig|6666666.88088.peg.1	fig|6666666.88099.peg.1	fig|6666666.88089.peg.412	fig|6666666.88090.peg.1	fig|6666666.88091.peg.489	fig|6666666.88093.peg.1	fig|6666666.88094.peg.491	fig|6666666.88095.peg.518	fig|6666666.88096.peg.1	fig|6666666.88097.peg.1
1043	SUB1154	fig|6666666.88081.peg.1611	fig|6666666.88086.peg.806	fig|6666666.88088.peg.1692	fig|6666666.88099.peg.1099	fig|6666666.88089.peg.1569	fig|6666666.88090.peg.1131	fig|6666666.88091.peg.1624	fig|6666666.88093.peg.1093	fig|6666666.88094.peg.1616	fig|6666666.88095.peg.1096	fig|6666666.88096.peg.1093	fig|6666666.88097.peg.1627
1044	SUB0455	fig|6666666.88081.peg.935	fig|6666666.88086.peg.115	fig|6666666.88088.peg.1010	fig|6666666.88099.peg.403	fig|6666666.88089.peg.874	fig|6666666.88090.peg.441	fig|6666666.88091.peg.928	fig|6666666.88093.peg.389	fig|6666666.88094.peg.928	fig|6666666.88095.peg.312	fig|6666666.88096.peg.389	fig|6666666.88097.peg.930
1045	SUB1276	fig|6666666.88081.peg.1726	fig|6666666.88086.peg.927	fig|6666666.88088.peg.1862	fig|6666666.88099.peg.1219	fig|6666666.88089.peg.1689	fig|6666666.88090.peg.1258	fig|6666666.88091.peg.1744	fig|6666666.88093.peg.1198	fig|6666666.88094.peg.1725	fig|6666666.88095.peg.1277	fig|6666666.88096.peg.1198	fig|6666666.88097.peg.1809
1046	SUB1689	fig|6666666.88081.peg.246	fig|6666666.88086.peg.1370	fig|6666666.88088.peg.453	fig|6666666.88099.peg.1615	fig|6666666.88089.peg.242	fig|6666666.88090.peg.1662	fig|6666666.88091.peg.300	fig|6666666.88093.peg.1596	fig|6666666.88094.peg.271	fig|6666666.88095.peg.1711	fig|6666666.88096.peg.1596	fig|6666666.88097.peg.366
1047	SUB1629	fig|6666666.88081.peg.191	fig|6666666.88086.peg.1312	fig|6666666.88088.peg.397	fig|6666666.88099.peg.1557	fig|6666666.88089.peg.184	fig|6666666.88090.peg.1606	fig|6666666.88091.peg.242	fig|6666666.88093.peg.1537	fig|6666666.88094.peg.213	fig|6666666.88095.peg.1655	fig|6666666.88096.peg.1537	fig|6666666.88097.peg.308
1048	SUB0718	fig|6666666.88081.peg.1185	fig|6666666.88086.peg.390	fig|6666666.88088.peg.1261	fig|6666666.88099.peg.678	fig|6666666.88089.peg.1148	fig|6666666.88090.peg.701	fig|6666666.88091.peg.1202	fig|6666666.88093.peg.674	fig|6666666.88094.peg.1200	fig|6666666.88095.peg.668	fig|6666666.88096.peg.674	fig|6666666.88097.peg.1205
1049	SUB0686	fig|6666666.88081.peg.1153	fig|6666666.88086.peg.358	fig|6666666.88088.peg.1229	fig|6666666.88099.peg.646	fig|6666666.88089.peg.1116	fig|6666666.88090.peg.669	fig|6666666.88091.peg.1170	fig|6666666.88093.peg.634	fig|6666666.88094.peg.1168	fig|6666666.88095.peg.636	fig|6666666.88096.peg.634	fig|6666666.88097.peg.1173
1050	SUB1474	fig|6666666.88081.peg.20	fig|6666666.88086.peg.1165	fig|6666666.88088.peg.229	fig|6666666.88099.peg.1429	fig|6666666.88089.peg.45	fig|6666666.88090.peg.1453	fig|6666666.88091.peg.45	fig|6666666.88093.peg.1409	fig|6666666.88094.peg.20	fig|6666666.88095.peg.1470	fig|6666666.88096.peg.1409	fig|6666666.88097.peg.175
1051	SUB1553	fig|6666666.88081.peg.97	fig|6666666.88086.peg.1241	fig|6666666.88088.peg.313	fig|6666666.88099.peg.1506	fig|6666666.88089.peg.122	fig|6666666.88090.peg.1536	fig|6666666.88091.peg.179	fig|6666666.88093.peg.1486	fig|6666666.88094.peg.150	fig|6666666.88095.peg.1599	fig|6666666.88096.peg.1486	fig|6666666.88097.peg.252
1052	SUB0381	fig|6666666.88081.peg.861	fig|6666666.88086.peg.42	fig|6666666.88088.peg.936	fig|6666666.88099.peg.329	fig|6666666.88089.peg.800	fig|6666666.88090.peg.367	fig|6666666.88091.peg.854	fig|6666666.88093.peg.315	fig|6666666.88094.peg.854	fig|6666666.88095.peg.386	fig|6666666.88096.peg.315	fig|6666666.88097.peg.856
1053	SUB0569	fig|6666666.88081.peg.1039	fig|6666666.88086.peg.241	fig|6666666.88088.peg.1114	fig|6666666.88099.peg.531	fig|6666666.88089.peg.1000	fig|6666666.88090.peg.541	fig|6666666.88091.peg.1054	fig|6666666.88093.peg.515	fig|6666666.88094.peg.1054	fig|6666666.88095.peg.186	fig|6666666.88096.peg.515	fig|6666666.88097.peg.1058
1054	SUB1222	fig|6666666.88081.peg.1673	fig|6666666.88086.peg.873	fig|6666666.88088.peg.1808	fig|6666666.88099.peg.1166	fig|6666666.88089.peg.1635	fig|6666666.88090.peg.1204	fig|6666666.88091.peg.1690	fig|6666666.88093.peg.1145	fig|6666666.88094.peg.1672	fig|6666666.88095.peg.1224	fig|6666666.88096.peg.1145	fig|6666666.88097.peg.1693
1055	SUB0345	fig|6666666.88081.peg.811	fig|6666666.88086.peg.1854	fig|6666666.88088.peg.901	fig|6666666.88099.peg.295	fig|6666666.88089.peg.766	fig|6666666.88090.peg.330	fig|6666666.88091.peg.820	fig|6666666.88093.peg.281	fig|6666666.88094.peg.820	fig|6666666.88095.peg.446	fig|6666666.88096.peg.281	fig|6666666.88097.peg.820
1056	SUB0344	fig|6666666.88081.peg.810	fig|6666666.88086.peg.1853	fig|6666666.88088.peg.900	fig|6666666.88099.peg.294	fig|6666666.88089.peg.765	fig|6666666.88090.peg.329	fig|6666666.88091.peg.819	fig|6666666.88093.peg.280	fig|6666666.88094.peg.819	fig|6666666.88095.peg.445	fig|6666666.88096.peg.280	fig|6666666.88097.peg.819
1057	SUB0214	fig|6666666.88081.peg.686	fig|6666666.88086.peg.1711	fig|6666666.88088.peg.798	fig|6666666.88099.peg.180	fig|6666666.88089.peg.650	fig|6666666.88090.peg.211	fig|6666666.88091.peg.673	fig|6666666.88093.peg.180	fig|6666666.88094.peg.687	fig|6666666.88095.peg.117	fig|6666666.88096.peg.180	fig|6666666.88097.peg.705
1058	SUB0495	fig|6666666.88081.peg.971	fig|6666666.88086.peg.171	fig|6666666.88088.peg.1046	fig|6666666.88099.peg.461	fig|6666666.88089.peg.931	fig|6666666.88090.peg.476	fig|6666666.88091.peg.985	fig|6666666.88093.peg.447	fig|6666666.88094.peg.985	fig|6666666.88095.peg.255	fig|6666666.88096.peg.447	fig|6666666.88097.peg.988
1059	SUB1798	fig|6666666.88081.peg.349	fig|6666666.88086.peg.1473	fig|6666666.88088.peg.559	fig|6666666.88099.peg.1720	fig|6666666.88089.peg.347	fig|6666666.88090.peg.1770	fig|6666666.88091.peg.405	fig|6666666.88093.peg.1755	fig|6666666.88094.peg.427	fig|6666666.88095.peg.1815	fig|6666666.88096.peg.1755	fig|6666666.88097.peg.471
1060	SUB1155	fig|6666666.88081.peg.1612	fig|6666666.88086.peg.807	fig|6666666.88088.peg.1693	fig|6666666.88099.peg.1100	fig|6666666.88089.peg.1570	fig|6666666.88090.peg.1132	fig|6666666.88091.peg.1625	fig|6666666.88093.peg.1094	fig|6666666.88094.peg.1617	fig|6666666.88095.peg.1097	fig|6666666.88096.peg.1094	fig|6666666.88097.peg.1628
1061	SUB1109	fig|6666666.88081.peg.1566	fig|6666666.88086.peg.761	fig|6666666.88088.peg.1647	fig|6666666.88099.peg.1054	fig|6666666.88089.peg.1524	fig|6666666.88090.peg.1086	fig|6666666.88091.peg.1579	fig|6666666.88093.peg.1048	fig|6666666.88094.peg.1571	fig|6666666.88095.peg.1051	fig|6666666.88096.peg.1048	fig|6666666.88097.peg.1582
1062	SUB0797	fig|6666666.88081.peg.1254	fig|6666666.88086.peg.457	fig|6666666.88088.peg.1331	fig|6666666.88099.peg.748	fig|6666666.88089.peg.1218	fig|6666666.88090.peg.771	fig|6666666.88091.peg.1272	fig|6666666.88093.peg.744	fig|6666666.88094.peg.1270	fig|6666666.88095.peg.738	fig|6666666.88096.peg.744	fig|6666666.88097.peg.1275
1063	SUB0143	fig|6666666.88081.peg.553	fig|6666666.88086.peg.1647	fig|6666666.88088.peg.696	fig|6666666.88099.peg.111	fig|6666666.88089.peg.584	fig|6666666.88090.peg.130	fig|6666666.88091.peg.605	fig|6666666.88093.peg.115	fig|6666666.88094.peg.609	fig|6666666.88095.peg.51	fig|6666666.88096.peg.115	fig|6666666.88097.peg.641
1064	SUB0840	fig|6666666.88081.peg.1293	fig|6666666.88086.peg.497	fig|6666666.88088.peg.1366	fig|6666666.88099.peg.787	fig|6666666.88089.peg.1257	fig|6666666.88090.peg.810	fig|6666666.88091.peg.1307	fig|6666666.88093.peg.783	fig|6666666.88094.peg.1305	fig|6666666.88095.peg.773	fig|6666666.88096.peg.783	fig|6666666.88097.peg.1310
1065	SUB0910	fig|6666666.88081.peg.1365	fig|6666666.88086.peg.566	fig|6666666.88088.peg.1438	fig|6666666.88099.peg.855	fig|6666666.88089.peg.1325	fig|6666666.88090.peg.883	fig|6666666.88091.peg.1375	fig|6666666.88093.peg.851	fig|6666666.88094.peg.1374	fig|6666666.88095.peg.844	fig|6666666.88096.peg.851	fig|6666666.88097.peg.1380
1066	SUB1466	fig|6666666.88081.peg.12	fig|6666666.88086.peg.1111	fig|6666666.88088.peg.221	fig|6666666.88099.peg.1421	fig|6666666.88089.peg.37	fig|6666666.88090.peg.1445	fig|6666666.88091.peg.37	fig|6666666.88093.peg.1401	fig|6666666.88094.peg.12	fig|6666666.88095.peg.1462	fig|6666666.88096.peg.1401	fig|6666666.88097.peg.167
1067	SUB0484	fig|6666666.88081.peg.961	fig|6666666.88086.peg.161	fig|6666666.88088.peg.1036	fig|6666666.88099.peg.451	fig|6666666.88089.peg.921	fig|6666666.88090.peg.466	fig|6666666.88091.peg.975	fig|6666666.88093.peg.437	fig|6666666.88094.peg.975	fig|6666666.88095.peg.265	fig|6666666.88096.peg.437	fig|6666666.88097.peg.978
1068	SUB0735	fig|6666666.88081.peg.1202	fig|6666666.88086.peg.406	fig|6666666.88088.peg.1278	fig|6666666.88099.peg.695	fig|6666666.88089.peg.1165	fig|6666666.88090.peg.718	fig|6666666.88091.peg.1219	fig|6666666.88093.peg.691	fig|6666666.88094.peg.1217	fig|6666666.88095.peg.685	fig|6666666.88096.peg.691	fig|6666666.88097.peg.1222
1069	SUB1143	fig|6666666.88081.peg.1600	fig|6666666.88086.peg.795	fig|6666666.88088.peg.1681	fig|6666666.88099.peg.1088	fig|6666666.88089.peg.1558	fig|6666666.88090.peg.1120	fig|6666666.88091.peg.1613	fig|6666666.88093.peg.1082	fig|6666666.88094.peg.1605	fig|6666666.88095.peg.1085	fig|6666666.88096.peg.1082	fig|6666666.88097.peg.1616
1070	SUB1072	fig|6666666.88081.peg.1526	fig|6666666.88086.peg.722	fig|6666666.88088.peg.1603	fig|6666666.88099.peg.1016	fig|6666666.88089.peg.1487	fig|6666666.88090.peg.1044	fig|6666666.88091.peg.1540	fig|6666666.88093.peg.1011	fig|6666666.88094.peg.1535	fig|6666666.88095.peg.1009	fig|6666666.88096.peg.1011	fig|6666666.88097.peg.1541
1071	SUB0182	fig|6666666.88081.peg.603	fig|6666666.88086.peg.1681	fig|6666666.88088.peg.758	fig|6666666.88099.peg.145	fig|6666666.88089.peg.620	fig|6666666.88090.peg.173	fig|6666666.88091.peg.642	fig|6666666.88093.peg.149	fig|6666666.88094.peg.646	fig|6666666.88095.peg.87	fig|6666666.88096.peg.149	fig|6666666.88097.peg.675
1072	SUB1537	fig|6666666.88081.peg.81	fig|6666666.88086.peg.1225	fig|6666666.88088.peg.291	fig|6666666.88099.peg.1490	fig|6666666.88089.peg.106	fig|6666666.88090.peg.1514	fig|6666666.88091.peg.163	fig|6666666.88093.peg.1470	fig|6666666.88094.peg.134	fig|6666666.88095.peg.1583	fig|6666666.88096.peg.1470	fig|6666666.88097.peg.236
1073	SUB0074	fig|6666666.88081.peg.481	fig|6666666.88086.peg.1582	fig|6666666.88088.peg.51	fig|6666666.88099.peg.45	fig|6666666.88089.peg.509	fig|6666666.88090.peg.41	fig|6666666.88091.peg.530	fig|6666666.88093.peg.44	fig|6666666.88094.peg.533	fig|6666666.88095.peg.482	fig|6666666.88096.peg.44	fig|6666666.88097.peg.565
1074	SUB1582	fig|6666666.88081.peg.125	fig|6666666.88086.peg.1268	fig|6666666.88088.peg.341	fig|6666666.88099.peg.1534	fig|6666666.88089.peg.149	fig|6666666.88090.peg.1564	fig|6666666.88091.peg.206	fig|6666666.88093.peg.1514	fig|6666666.88094.peg.177	fig|6666666.88095.peg.1626	fig|6666666.88096.peg.1514	fig|6666666.88097.peg.279
1075	SUB0343	fig|6666666.88081.peg.809	fig|6666666.88086.peg.1852	fig|6666666.88088.peg.899	fig|6666666.88099.peg.293	fig|6666666.88089.peg.764	fig|6666666.88090.peg.328	fig|6666666.88091.peg.818	fig|6666666.88093.peg.279	fig|6666666.88094.peg.818	fig|6666666.88095.peg.444	fig|6666666.88096.peg.279	fig|6666666.88097.peg.818
1076	SUB1141	fig|6666666.88081.peg.1598	fig|6666666.88086.peg.793	fig|6666666.88088.peg.1679	fig|6666666.88099.peg.1086	fig|6666666.88089.peg.1556	fig|6666666.88090.peg.1118	fig|6666666.88091.peg.1611	fig|6666666.88093.peg.1080	fig|6666666.88094.peg.1603	fig|6666666.88095.peg.1083	fig|6666666.88096.peg.1080	fig|6666666.88097.peg.1614
1077	SUB0727	fig|6666666.88081.peg.1194	fig|6666666.88086.peg.399	fig|6666666.88088.peg.1270	fig|6666666.88099.peg.687	fig|6666666.88089.peg.1157	fig|6666666.88090.peg.710	fig|6666666.88091.peg.1211	fig|6666666.88093.peg.683	fig|6666666.88094.peg.1209	fig|6666666.88095.peg.677	fig|6666666.88096.peg.683	fig|6666666.88097.peg.1214
1078	SUB1048	fig|6666666.88081.peg.1505	fig|6666666.88086.peg.699	fig|6666666.88088.peg.1576	fig|6666666.88099.peg.993	fig|6666666.88089.peg.1465	fig|6666666.88090.peg.1021	fig|6666666.88091.peg.1513	fig|6666666.88093.peg.988	fig|6666666.88094.peg.1512	fig|6666666.88095.peg.982	fig|6666666.88096.peg.988	fig|6666666.88097.peg.1518
1079	SUB1354	fig|6666666.88081.peg.1801	fig|6666666.88086.peg.1003	fig|6666666.88088.peg.110	fig|6666666.88099.peg.1311	fig|6666666.88089.peg.1781	fig|6666666.88090.peg.1343	fig|6666666.88091.peg.1818	fig|6666666.88093.peg.1291	fig|6666666.88094.peg.1800	fig|6666666.88095.peg.1353	fig|6666666.88096.peg.1291	fig|6666666.88097.peg.59
1080	SUB1079	fig|6666666.88081.peg.1533	fig|6666666.88086.peg.729	fig|6666666.88088.peg.1610	fig|6666666.88099.peg.1023	fig|6666666.88089.peg.1494	fig|6666666.88090.peg.1051	fig|6666666.88091.peg.1547	fig|6666666.88093.peg.1018	fig|6666666.88094.peg.1542	fig|6666666.88095.peg.1016	fig|6666666.88096.peg.1018	fig|6666666.88097.peg.1548
1081	SUB0935	fig|6666666.88081.peg.1390	fig|6666666.88086.peg.590	fig|6666666.88088.peg.1463	fig|6666666.88099.peg.880	fig|6666666.88089.peg.1351	fig|6666666.88090.peg.908	fig|6666666.88091.peg.1400	fig|6666666.88093.peg.876	fig|6666666.88094.peg.1399	fig|6666666.88095.peg.869	fig|6666666.88096.peg.876	fig|6666666.88097.peg.1405
1082	SUB0358	fig|6666666.88081.peg.839	fig|6666666.88086.peg.21	fig|6666666.88088.peg.914	fig|6666666.88099.peg.308	fig|6666666.88089.peg.779	fig|6666666.88090.peg.343	fig|6666666.88091.peg.833	fig|6666666.88093.peg.294	fig|6666666.88094.peg.833	fig|6666666.88095.peg.408	fig|6666666.88096.peg.294	fig|6666666.88097.peg.833
1083	SUB0532	fig|6666666.88081.peg.1002	fig|6666666.88086.peg.203	fig|6666666.88088.peg.1076	fig|6666666.88099.peg.494	fig|6666666.88089.peg.963	fig|6666666.88090.peg.503	fig|6666666.88091.peg.1017	fig|6666666.88093.peg.478	fig|6666666.88094.peg.1017	fig|6666666.88095.peg.223	fig|6666666.88096.peg.478	fig|6666666.88097.peg.1020
1084	SUB0915	fig|6666666.88081.peg.1370	fig|6666666.88086.peg.571	fig|6666666.88088.peg.1443	fig|6666666.88099.peg.860	fig|6666666.88089.peg.1330	fig|6666666.88090.peg.888	fig|6666666.88091.peg.1380	fig|6666666.88093.peg.856	fig|6666666.88094.peg.1379	fig|6666666.88095.peg.849	fig|6666666.88096.peg.856	fig|6666666.88097.peg.1385
1085	SUB1735	fig|6666666.88081.peg.291	fig|6666666.88086.peg.1414	fig|6666666.88088.peg.500	fig|6666666.88099.peg.1661	fig|6666666.88089.peg.288	fig|6666666.88090.peg.1710	fig|6666666.88091.peg.346	fig|6666666.88093.peg.1642	fig|6666666.88094.peg.317	fig|6666666.88095.peg.1757	fig|6666666.88096.peg.1642	fig|6666666.88097.peg.412
1086	SUB1502	fig|6666666.88081.peg.46	fig|6666666.88086.peg.1191	fig|6666666.88088.peg.255	fig|6666666.88099.peg.1455	fig|6666666.88089.peg.71	fig|6666666.88090.peg.1479	fig|6666666.88091.peg.71	fig|6666666.88093.peg.1435	fig|6666666.88094.peg.46	fig|6666666.88095.peg.1496	fig|6666666.88096.peg.1435	fig|6666666.88097.peg.201
1087	SUB1121	fig|6666666.88081.peg.1578	fig|6666666.88086.peg.773	fig|6666666.88088.peg.1659	fig|6666666.88099.peg.1066	fig|6666666.88089.peg.1536	fig|6666666.88090.peg.1098	fig|6666666.88091.peg.1591	fig|6666666.88093.peg.1060	fig|6666666.88094.peg.1583	fig|6666666.88095.peg.1063	fig|6666666.88096.peg.1060	fig|6666666.88097.peg.1594
1088	SUB0657	fig|6666666.88081.peg.1124	fig|6666666.88086.peg.329	fig|6666666.88088.peg.1200	fig|6666666.88099.peg.616	fig|6666666.88089.peg.1087	fig|6666666.88090.peg.640	fig|6666666.88091.peg.1141	fig|6666666.88093.peg.605	fig|6666666.88094.peg.1139	fig|6666666.88095.peg.607	fig|6666666.88096.peg.605	fig|6666666.88097.peg.1144
1089	SUB1023	fig|6666666.88081.peg.1479	fig|6666666.88086.peg.678	fig|6666666.88088.peg.1552	fig|6666666.88099.peg.969	fig|6666666.88089.peg.1440	fig|6666666.88090.peg.997	fig|6666666.88091.peg.1489	fig|6666666.88093.peg.964	fig|6666666.88094.peg.1488	fig|6666666.88095.peg.958	fig|6666666.88096.peg.964	fig|6666666.88097.peg.1494
1090	SUB0980	fig|6666666.88081.peg.1435	fig|6666666.88086.peg.635	fig|6666666.88088.peg.1508	fig|6666666.88099.peg.925	fig|6666666.88089.peg.1396	fig|6666666.88090.peg.953	fig|6666666.88091.peg.1445	fig|6666666.88093.peg.921	fig|6666666.88094.peg.1444	fig|6666666.88095.peg.914	fig|6666666.88096.peg.921	fig|6666666.88097.peg.1450
1091	SUB1479	fig|6666666.88081.peg.25	fig|6666666.88086.peg.1170	fig|6666666.88088.peg.234	fig|6666666.88099.peg.1434	fig|6666666.88089.peg.50	fig|6666666.88090.peg.1458	fig|6666666.88091.peg.50	fig|6666666.88093.peg.1414	fig|6666666.88094.peg.25	fig|6666666.88095.peg.1475	fig|6666666.88096.peg.1414	fig|6666666.88097.peg.180
1092	SUB1570	fig|6666666.88081.peg.113	fig|6666666.88086.peg.1257	fig|6666666.88088.peg.329	fig|6666666.88099.peg.1522	fig|6666666.88089.peg.138	fig|6666666.88090.peg.1552	fig|6666666.88091.peg.195	fig|6666666.88093.peg.1502	fig|6666666.88094.peg.166	fig|6666666.88095.peg.1615	fig|6666666.88096.peg.1502	fig|6666666.88097.peg.268
1093	SUB1092	fig|6666666.88081.peg.1549	fig|6666666.88086.peg.745	fig|6666666.88088.peg.1629	fig|6666666.88099.peg.1038	fig|6666666.88089.peg.1507	fig|6666666.88090.peg.1068	fig|6666666.88091.peg.1562	fig|6666666.88093.peg.1031	fig|6666666.88094.peg.1555	fig|6666666.88095.peg.1035	fig|6666666.88096.peg.1031	fig|6666666.88097.peg.1565
1094	SUB0956	fig|6666666.88081.peg.1411	fig|6666666.88086.peg.611	fig|6666666.88088.peg.1484	fig|6666666.88099.peg.901	fig|6666666.88089.peg.1372	fig|6666666.88090.peg.929	fig|6666666.88091.peg.1421	fig|6666666.88093.peg.897	fig|6666666.88094.peg.1420	fig|6666666.88095.peg.890	fig|6666666.88096.peg.897	fig|6666666.88097.peg.1426
1095	SUB0622	fig|6666666.88081.peg.1090	fig|6666666.88086.peg.292	fig|6666666.88088.peg.1167	fig|6666666.88099.peg.583	fig|6666666.88089.peg.1052	fig|6666666.88090.peg.593	fig|6666666.88091.peg.1106	fig|6666666.88093.peg.567	fig|6666666.88094.peg.1106	fig|6666666.88095.peg.134	fig|6666666.88096.peg.567	fig|6666666.88097.peg.1109
1096	SUB0933	fig|6666666.88081.peg.1388	fig|6666666.88086.peg.588	fig|6666666.88088.peg.1461	fig|6666666.88099.peg.878	fig|6666666.88089.peg.1349	fig|6666666.88090.peg.906	fig|6666666.88091.peg.1398	fig|6666666.88093.peg.874	fig|6666666.88094.peg.1397	fig|6666666.88095.peg.867	fig|6666666.88096.peg.874	fig|6666666.88097.peg.1403
1097	SUB1851	fig|6666666.88081.peg.401	fig|6666666.88086.peg.1502	fig|6666666.88088.peg.608	fig|6666666.88099.peg.1767	fig|6666666.88089.peg.376	fig|6666666.88090.peg.1815	fig|6666666.88091.peg.454	fig|6666666.88093.peg.1784	fig|6666666.88094.peg.456	fig|6666666.88095.peg.1881	fig|6666666.88096.peg.1784	fig|6666666.88097.peg.500
1098	SUB1637	fig|6666666.88081.peg.198	fig|6666666.88086.peg.1319	fig|6666666.88088.peg.404	fig|6666666.88099.peg.1564	fig|6666666.88089.peg.191	fig|6666666.88090.peg.1613	fig|6666666.88091.peg.249	fig|6666666.88093.peg.1544	fig|6666666.88094.peg.220	fig|6666666.88095.peg.1662	fig|6666666.88096.peg.1544	fig|6666666.88097.peg.315
1099	SUB1507	fig|6666666.88081.peg.51	fig|6666666.88086.peg.1196	fig|6666666.88088.peg.260	fig|6666666.88099.peg.1460	fig|6666666.88089.peg.76	fig|6666666.88090.peg.1484	fig|6666666.88091.peg.76	fig|6666666.88093.peg.1440	fig|6666666.88094.peg.51	fig|6666666.88095.peg.1501	fig|6666666.88096.peg.1440	fig|6666666.88097.peg.206
1100	SUB0306	fig|6666666.88081.peg.774	fig|6666666.88086.peg.1783	fig|6666666.88088.peg.863	fig|6666666.88099.peg.255	fig|6666666.88089.peg.726	fig|6666666.88090.peg.280	fig|6666666.88091.peg.749	fig|6666666.88093.peg.240	fig|6666666.88094.peg.750	fig|6666666.88095.peg.566	fig|6666666.88096.peg.240	fig|6666666.88097.peg.780
1101	SUB1653	fig|6666666.88081.peg.214	fig|6666666.88086.peg.1335	fig|6666666.88088.peg.419	fig|6666666.88099.peg.1580	fig|6666666.88089.peg.207	fig|6666666.88090.peg.1629	fig|6666666.88091.peg.265	fig|6666666.88093.peg.1561	fig|6666666.88094.peg.236	fig|6666666.88095.peg.1678	fig|6666666.88096.peg.1561	fig|6666666.88097.peg.331
1102	SUB1123	fig|6666666.88081.peg.1580	fig|6666666.88086.peg.775	fig|6666666.88088.peg.1661	fig|6666666.88099.peg.1068	fig|6666666.88089.peg.1538	fig|6666666.88090.peg.1100	fig|6666666.88091.peg.1593	fig|6666666.88093.peg.1062	fig|6666666.88094.peg.1585	fig|6666666.88095.peg.1065	fig|6666666.88096.peg.1062	fig|6666666.88097.peg.1596
1103	SUB0161	fig|6666666.88081.peg.570	fig|6666666.88086.peg.1662	fig|6666666.88088.peg.725	fig|6666666.88099.peg.127	fig|6666666.88089.peg.600	fig|6666666.88090.peg.146	fig|6666666.88091.peg.622	fig|6666666.88093.peg.131	fig|6666666.88094.peg.626	fig|6666666.88095.peg.67	fig|6666666.88096.peg.131	fig|6666666.88097.peg.657
1104	SUB1848	fig|6666666.88081.peg.398	fig|6666666.88086.peg.1499	fig|6666666.88088.peg.605	fig|6666666.88099.peg.1764	fig|6666666.88089.peg.373	fig|6666666.88090.peg.1812	fig|6666666.88091.peg.451	fig|6666666.88093.peg.1781	fig|6666666.88094.peg.453	fig|6666666.88095.peg.1878	fig|6666666.88096.peg.1781	fig|6666666.88097.peg.497
1105	SUB0350	fig|6666666.88081.peg.831	fig|6666666.88086.peg.1859	fig|6666666.88088.peg.906	fig|6666666.88099.peg.300	fig|6666666.88089.peg.771	fig|6666666.88090.peg.335	fig|6666666.88091.peg.825	fig|6666666.88093.peg.286	fig|6666666.88094.peg.825	fig|6666666.88095.peg.451	fig|6666666.88096.peg.286	fig|6666666.88097.peg.825
1106	SUB1069	fig|6666666.88081.peg.1519	fig|6666666.88086.peg.719	fig|6666666.88088.peg.1596	fig|6666666.88099.peg.1013	fig|6666666.88089.peg.1484	fig|6666666.88090.peg.1041	fig|6666666.88091.peg.1533	fig|6666666.88093.peg.1008	fig|6666666.88094.peg.1532	fig|6666666.88095.peg.1002	fig|6666666.88096.peg.1008	fig|6666666.88097.peg.1538
1107	SUB1635	fig|6666666.88081.peg.196	fig|6666666.88086.peg.1317	fig|6666666.88088.peg.402	fig|6666666.88099.peg.1562	fig|6666666.88089.peg.189	fig|6666666.88090.peg.1611	fig|6666666.88091.peg.247	fig|6666666.88093.peg.1542	fig|6666666.88094.peg.218	fig|6666666.88095.peg.1660	fig|6666666.88096.peg.1542	fig|6666666.88097.peg.313
1108	SUB0813	fig|6666666.88081.peg.1269	fig|6666666.88086.peg.473	fig|6666666.88088.peg.1346	fig|6666666.88099.peg.763	fig|6666666.88089.peg.1233	fig|6666666.88090.peg.786	fig|6666666.88091.peg.1287	fig|6666666.88093.peg.759	fig|6666666.88094.peg.1285	fig|6666666.88095.peg.753	fig|6666666.88096.peg.759	fig|6666666.88097.peg.1290
1109	SUB0802	fig|6666666.88081.peg.1259	fig|6666666.88086.peg.462	fig|6666666.88088.peg.1336	fig|6666666.88099.peg.753	fig|6666666.88089.peg.1223	fig|6666666.88090.peg.776	fig|6666666.88091.peg.1277	fig|6666666.88093.peg.749	fig|6666666.88094.peg.1275	fig|6666666.88095.peg.743	fig|6666666.88096.peg.749	fig|6666666.88097.peg.1280
1110	SUB0758	fig|6666666.88081.peg.1225	fig|6666666.88086.peg.429	fig|6666666.88088.peg.1301	fig|6666666.88099.peg.718	fig|6666666.88089.peg.1188	fig|6666666.88090.peg.741	fig|6666666.88091.peg.1242	fig|6666666.88093.peg.714	fig|6666666.88094.peg.1240	fig|6666666.88095.peg.708	fig|6666666.88096.peg.714	fig|6666666.88097.peg.1245
1111	SUB1159	fig|6666666.88081.peg.1616	fig|6666666.88086.peg.811	fig|6666666.88088.peg.1697	fig|6666666.88099.peg.1104	fig|6666666.88089.peg.1574	fig|6666666.88090.peg.1136	fig|6666666.88091.peg.1629	fig|6666666.88093.peg.1098	fig|6666666.88094.peg.1621	fig|6666666.88095.peg.1101	fig|6666666.88096.peg.1098	fig|6666666.88097.peg.1632
1112	SUB1812	fig|6666666.88081.peg.363	fig|6666666.88086.peg.1487	fig|6666666.88088.peg.573	fig|6666666.88099.peg.1734	fig|6666666.88089.peg.361	fig|6666666.88090.peg.1784	fig|6666666.88091.peg.419	fig|6666666.88093.peg.1769	fig|6666666.88094.peg.441	fig|6666666.88095.peg.1830	fig|6666666.88096.peg.1769	fig|6666666.88097.peg.485
1113	SUB0737	fig|6666666.88081.peg.1204	fig|6666666.88086.peg.408	fig|6666666.88088.peg.1280	fig|6666666.88099.peg.697	fig|6666666.88089.peg.1167	fig|6666666.88090.peg.720	fig|6666666.88091.peg.1221	fig|6666666.88093.peg.693	fig|6666666.88094.peg.1219	fig|6666666.88095.peg.687	fig|6666666.88096.peg.693	fig|6666666.88097.peg.1224
1114	SUB0335	fig|6666666.88081.peg.801	fig|6666666.88086.peg.1844	fig|6666666.88088.peg.891	fig|6666666.88099.peg.285	fig|6666666.88089.peg.756	fig|6666666.88090.peg.320	fig|6666666.88091.peg.810	fig|6666666.88093.peg.271	fig|6666666.88094.peg.810	fig|6666666.88095.peg.436	fig|6666666.88096.peg.271	fig|6666666.88097.peg.810
1115	SUB1854	fig|6666666.88081.peg.404	fig|6666666.88086.peg.1505	fig|6666666.88088.peg.611	fig|6666666.88099.peg.1770	fig|6666666.88089.peg.379	fig|6666666.88090.peg.1818	fig|6666666.88091.peg.457	fig|6666666.88093.peg.1787	fig|6666666.88094.peg.459	fig|6666666.88095.peg.1884	fig|6666666.88096.peg.1787	fig|6666666.88097.peg.503
1116	SUB0359	fig|6666666.88081.peg.840	fig|6666666.88086.peg.22	fig|6666666.88088.peg.915	fig|6666666.88099.peg.309	fig|6666666.88089.peg.780	fig|6666666.88090.peg.344	fig|6666666.88091.peg.834	fig|6666666.88093.peg.295	fig|6666666.88094.peg.834	fig|6666666.88095.peg.407	fig|6666666.88096.peg.295	fig|6666666.88097.peg.834
1117	SUB0868	fig|6666666.88081.peg.1319	fig|6666666.88086.peg.523	fig|6666666.88088.peg.1392	fig|6666666.88099.peg.813	fig|6666666.88089.peg.1283	fig|6666666.88090.peg.836	fig|6666666.88091.peg.1333	fig|6666666.88093.peg.809	fig|6666666.88094.peg.1331	fig|6666666.88095.peg.798	fig|6666666.88096.peg.809	fig|6666666.88097.peg.1336
1118	SUB0422	fig|6666666.88081.peg.902	fig|6666666.88086.peg.82	fig|6666666.88088.peg.977	fig|6666666.88099.peg.370	fig|6666666.88089.peg.841	fig|6666666.88090.peg.408	fig|6666666.88091.peg.895	fig|6666666.88093.peg.356	fig|6666666.88094.peg.895	fig|6666666.88095.peg.345	fig|6666666.88096.peg.356	fig|6666666.88097.peg.897
1119	SUB1370	fig|6666666.88081.peg.1817	fig|6666666.88086.peg.1018	fig|6666666.88088.peg.126	fig|6666666.88099.peg.1327	fig|6666666.88089.peg.1797	fig|6666666.88090.peg.1359	fig|6666666.88091.peg.1834	fig|6666666.88093.peg.1307	fig|6666666.88094.peg.1816	fig|6666666.88095.peg.1369	fig|6666666.88096.peg.1307	fig|6666666.88097.peg.75
1120	SUB1633	fig|6666666.88081.peg.195	fig|6666666.88086.peg.1316	fig|6666666.88088.peg.401	fig|6666666.88099.peg.1561	fig|6666666.88089.peg.188	fig|6666666.88090.peg.1610	fig|6666666.88091.peg.246	fig|6666666.88093.peg.1541	fig|6666666.88094.peg.217	fig|6666666.88095.peg.1659	fig|6666666.88096.peg.1541	fig|6666666.88097.peg.312
1121	SUB1282	fig|6666666.88081.peg.1732	fig|6666666.88086.peg.933	fig|6666666.88088.peg.1868	fig|6666666.88099.peg.1225	fig|6666666.88089.peg.1695	fig|6666666.88090.peg.1264	fig|6666666.88091.peg.1750	fig|6666666.88093.peg.1204	fig|6666666.88094.peg.1731	fig|6666666.88095.peg.1283	fig|6666666.88096.peg.1204	fig|6666666.88097.peg.1815
1122	SUB1055	fig|6666666.88081.peg.1511	fig|6666666.88086.peg.706	fig|6666666.88088.peg.1583	fig|6666666.88099.peg.1000	fig|6666666.88089.peg.1472	fig|6666666.88090.peg.1029	fig|6666666.88091.peg.1520	fig|6666666.88093.peg.995	fig|6666666.88094.peg.1519	fig|6666666.88095.peg.989	fig|6666666.88096.peg.995	fig|6666666.88097.peg.1525
1123	SUB0608	fig|6666666.88081.peg.1077	fig|6666666.88086.peg.279	fig|6666666.88088.peg.1153	fig|6666666.88099.peg.570	fig|6666666.88089.peg.1039	fig|6666666.88090.peg.580	fig|6666666.88091.peg.1093	fig|6666666.88093.peg.554	fig|6666666.88094.peg.1093	fig|6666666.88095.peg.147	fig|6666666.88096.peg.554	fig|6666666.88097.peg.1096
1124	SUB1721	fig|6666666.88081.peg.277	fig|6666666.88086.peg.1400	fig|6666666.88088.peg.486	fig|6666666.88099.peg.1647	fig|6666666.88089.peg.274	fig|6666666.88090.peg.1696	fig|6666666.88091.peg.332	fig|6666666.88093.peg.1628	fig|6666666.88094.peg.303	fig|6666666.88095.peg.1743	fig|6666666.88096.peg.1628	fig|6666666.88097.peg.398
1125	SUB0157	fig|6666666.88081.peg.565	fig|6666666.88086.peg.1657	fig|6666666.88088.peg.720	fig|6666666.88099.peg.123	fig|6666666.88089.peg.596	fig|6666666.88090.peg.142	fig|6666666.88091.peg.618	fig|6666666.88093.peg.127	fig|6666666.88094.peg.621	fig|6666666.88095.peg.63	fig|6666666.88096.peg.127	fig|6666666.88097.peg.653
1126	SUB0951	fig|6666666.88081.peg.1406	fig|6666666.88086.peg.606	fig|6666666.88088.peg.1479	fig|6666666.88099.peg.896	fig|6666666.88089.peg.1367	fig|6666666.88090.peg.924	fig|6666666.88091.peg.1416	fig|6666666.88093.peg.892	fig|6666666.88094.peg.1415	fig|6666666.88095.peg.885	fig|6666666.88096.peg.892	fig|6666666.88097.peg.1421
1127	SUB0617	fig|6666666.88081.peg.1085	fig|6666666.88086.peg.287	fig|6666666.88088.peg.1162	fig|6666666.88099.peg.578	fig|6666666.88089.peg.1047	fig|6666666.88090.peg.588	fig|6666666.88091.peg.1101	fig|6666666.88093.peg.562	fig|6666666.88094.peg.1101	fig|6666666.88095.peg.139	fig|6666666.88096.peg.562	fig|6666666.88097.peg.1104
1128	SUB0177	fig|6666666.88081.peg.598	fig|6666666.88086.peg.1676	fig|6666666.88088.peg.753	fig|6666666.88099.peg.140	fig|6666666.88089.peg.615	fig|6666666.88090.peg.168	fig|6666666.88091.peg.637	fig|6666666.88093.peg.144	fig|6666666.88094.peg.641	fig|6666666.88095.peg.82	fig|6666666.88096.peg.144	fig|6666666.88097.peg.670
1129	SUB1525	fig|6666666.88081.peg.68	fig|6666666.88086.peg.1214	fig|6666666.88088.peg.278	fig|6666666.88099.peg.1478	fig|6666666.88089.peg.94	fig|6666666.88090.peg.1502	fig|6666666.88091.peg.94	fig|6666666.88093.peg.1458	fig|6666666.88094.peg.69	fig|6666666.88095.peg.1519	fig|6666666.88096.peg.1458	fig|6666666.88097.peg.224
1130	SUB1500	fig|6666666.88081.peg.44	fig|6666666.88086.peg.1189	fig|6666666.88088.peg.253	fig|6666666.88099.peg.1453	fig|6666666.88089.peg.69	fig|6666666.88090.peg.1477	fig|6666666.88091.peg.69	fig|6666666.88093.peg.1433	fig|6666666.88094.peg.44	fig|6666666.88095.peg.1494	fig|6666666.88096.peg.1433	fig|6666666.88097.peg.199
1131	SUB1471	fig|6666666.88081.peg.17	fig|6666666.88086.peg.1162	fig|6666666.88088.peg.226	fig|6666666.88099.peg.1426	fig|6666666.88089.peg.42	fig|6666666.88090.peg.1450	fig|6666666.88091.peg.42	fig|6666666.88093.peg.1406	fig|6666666.88094.peg.17	fig|6666666.88095.peg.1467	fig|6666666.88096.peg.1406	fig|6666666.88097.peg.172
1132	SUB1535	fig|6666666.88081.peg.78	fig|6666666.88086.peg.1224	fig|6666666.88088.peg.288	fig|6666666.88099.peg.1488	fig|6666666.88089.peg.104	fig|6666666.88090.peg.1512	fig|6666666.88091.peg.160	fig|6666666.88093.peg.1468	fig|6666666.88094.peg.132	fig|6666666.88095.peg.1581	fig|6666666.88096.peg.1468	fig|6666666.88097.peg.234
1133	SUB0010	fig|6666666.88081.peg.429	fig|6666666.88086.peg.1531	fig|6666666.88088.peg.637	fig|6666666.88099.peg.1795	fig|6666666.88089.peg.404	fig|6666666.88090.peg.1843	fig|6666666.88091.peg.482	fig|6666666.88093.peg.1812	fig|6666666.88094.peg.484	fig|6666666.88095.peg.1909	fig|6666666.88096.peg.1812	fig|6666666.88097.peg.528
1134	SUB0957	fig|6666666.88081.peg.1412	fig|6666666.88086.peg.612	fig|6666666.88088.peg.1485	fig|6666666.88099.peg.902	fig|6666666.88089.peg.1373	fig|6666666.88090.peg.930	fig|6666666.88091.peg.1422	fig|6666666.88093.peg.898	fig|6666666.88094.peg.1421	fig|6666666.88095.peg.891	fig|6666666.88096.peg.898	fig|6666666.88097.peg.1427
1135	SUB0202	fig|6666666.88081.peg.623	fig|6666666.88086.peg.1700	fig|6666666.88088.peg.769	fig|6666666.88099.peg.164	fig|6666666.88089.peg.640	fig|6666666.88090.peg.184	fig|6666666.88091.peg.662	fig|6666666.88093.peg.169	fig|6666666.88094.peg.666	fig|6666666.88095.peg.107	fig|6666666.88096.peg.169	fig|6666666.88097.peg.695
1136	SUB0241	fig|6666666.88081.peg.713	fig|6666666.88086.peg.1723	fig|6666666.88088.peg.810	fig|6666666.88099.peg.192	fig|6666666.88089.peg.662	fig|6666666.88090.peg.223	fig|6666666.88091.peg.685	fig|6666666.88093.peg.192	fig|6666666.88094.peg.699	fig|6666666.88095.peg.129	fig|6666666.88096.peg.192	fig|6666666.88097.peg.717
1137	SUB0871	fig|6666666.88081.peg.1322	fig|6666666.88086.peg.526	fig|6666666.88088.peg.1395	fig|6666666.88099.peg.816	fig|6666666.88089.peg.1286	fig|6666666.88090.peg.839	fig|6666666.88091.peg.1336	fig|6666666.88093.peg.812	fig|6666666.88094.peg.1334	fig|6666666.88095.peg.801	fig|6666666.88096.peg.812	fig|6666666.88097.peg.1339
1138	SUB1534	fig|6666666.88081.peg.77	fig|6666666.88086.peg.1223	fig|6666666.88088.peg.287	fig|6666666.88099.peg.1487	fig|6666666.88089.peg.103	fig|6666666.88090.peg.1511	fig|6666666.88091.peg.159	fig|6666666.88093.peg.1467	fig|6666666.88094.peg.131	fig|6666666.88095.peg.1580	fig|6666666.88096.peg.1467	fig|6666666.88097.peg.233
1139	SUB1283	fig|6666666.88081.peg.1733	fig|6666666.88086.peg.934	fig|6666666.88088.peg.1869	fig|6666666.88099.peg.1226	fig|6666666.88089.peg.1696	fig|6666666.88090.peg.1265	fig|6666666.88091.peg.1751	fig|6666666.88093.peg.1205	fig|6666666.88094.peg.1732	fig|6666666.88095.peg.1284	fig|6666666.88096.peg.1205	fig|6666666.88097.peg.1816
1140	SUB0578	fig|6666666.88081.peg.1048	fig|6666666.88086.peg.250	fig|6666666.88088.peg.1123	fig|6666666.88099.peg.540	fig|6666666.88089.peg.1009	fig|6666666.88090.peg.550	fig|6666666.88091.peg.1063	fig|6666666.88093.peg.524	fig|6666666.88094.peg.1063	fig|6666666.88095.peg.177	fig|6666666.88096.peg.524	fig|6666666.88097.peg.1067
1141	SUB0436	fig|6666666.88081.peg.916	fig|6666666.88086.peg.96	fig|6666666.88088.peg.991	fig|6666666.88099.peg.384	fig|6666666.88089.peg.855	fig|6666666.88090.peg.422	fig|6666666.88091.peg.909	fig|6666666.88093.peg.370	fig|6666666.88094.peg.909	fig|6666666.88095.peg.331	fig|6666666.88096.peg.370	fig|6666666.88097.peg.911
1142	SUB1438	fig|6666666.88081.peg.1885	fig|6666666.88086.peg.1085	fig|6666666.88088.peg.193	fig|6666666.88099.peg.1394	fig|6666666.88089.peg.10	fig|6666666.88090.peg.1426	fig|6666666.88091.peg.10	fig|6666666.88093.peg.1374	fig|6666666.88094.peg.1884	fig|6666666.88095.peg.1436	fig|6666666.88096.peg.1374	fig|6666666.88097.peg.141
1143	SUB0259	fig|6666666.88081.peg.731	fig|6666666.88086.peg.1741	fig|6666666.88088.peg.828	fig|6666666.88099.peg.210	fig|6666666.88089.peg.680	fig|6666666.88090.peg.241	fig|6666666.88091.peg.703	fig|6666666.88093.peg.210	fig|6666666.88094.peg.717	fig|6666666.88095.peg.533	fig|6666666.88096.peg.210	fig|6666666.88097.peg.735
1144	SUB1242	fig|6666666.88081.peg.1692	fig|6666666.88086.peg.892	fig|6666666.88088.peg.1827	fig|6666666.88099.peg.1185	fig|6666666.88089.peg.1654	fig|6666666.88090.peg.1223	fig|6666666.88091.peg.1709	fig|6666666.88093.peg.1164	fig|6666666.88094.peg.1691	fig|6666666.88095.peg.1243	fig|6666666.88096.peg.1164	fig|6666666.88097.peg.1712
1145	SUB1695	fig|6666666.88081.peg.252	fig|6666666.88086.peg.1376	fig|6666666.88088.peg.459	fig|6666666.88099.peg.1621	fig|6666666.88089.peg.248	fig|6666666.88090.peg.1668	fig|6666666.88091.peg.306	fig|6666666.88093.peg.1602	fig|6666666.88094.peg.277	fig|6666666.88095.peg.1717	fig|6666666.88096.peg.1602	fig|6666666.88097.peg.372
1146	SUB0420	fig|6666666.88081.peg.900	fig|6666666.88086.peg.80	fig|6666666.88088.peg.975	fig|6666666.88099.peg.368	fig|6666666.88089.peg.839	fig|6666666.88090.peg.406	fig|6666666.88091.peg.893	fig|6666666.88093.peg.354	fig|6666666.88094.peg.893	fig|6666666.88095.peg.347	fig|6666666.88096.peg.354	fig|6666666.88097.peg.895
1147	SUB1565	fig|6666666.88081.peg.108	fig|6666666.88086.peg.1252	fig|6666666.88088.peg.324	fig|6666666.88099.peg.1517	fig|6666666.88089.peg.133	fig|6666666.88090.peg.1547	fig|6666666.88091.peg.190	fig|6666666.88093.peg.1497	fig|6666666.88094.peg.161	fig|6666666.88095.peg.1610	fig|6666666.88096.peg.1497	fig|6666666.88097.peg.263
1148	SUB1231	fig|6666666.88081.peg.1681	fig|6666666.88086.peg.881	fig|6666666.88088.peg.1816	fig|6666666.88099.peg.1174	fig|6666666.88089.peg.1643	fig|6666666.88090.peg.1212	fig|6666666.88091.peg.1698	fig|6666666.88093.peg.1153	fig|6666666.88094.peg.1680	fig|6666666.88095.peg.1232	fig|6666666.88096.peg.1153	fig|6666666.88097.peg.1701
1149	SUB0634	fig|6666666.88081.peg.1101	fig|6666666.88086.peg.306	fig|6666666.88088.peg.1178	fig|6666666.88099.peg.594	fig|6666666.88089.peg.1063	fig|6666666.88090.peg.604	fig|6666666.88091.peg.1117	fig|6666666.88093.peg.578	fig|6666666.88094.peg.1117	fig|6666666.88095.peg.585	fig|6666666.88096.peg.578	fig|6666666.88097.peg.1120
1150	SUB0321	fig|6666666.88081.peg.789	fig|6666666.88086.peg.1798	fig|6666666.88088.peg.878	fig|6666666.88099.peg.270	fig|6666666.88089.peg.741	fig|6666666.88090.peg.296	fig|6666666.88091.peg.764	fig|6666666.88093.peg.255	fig|6666666.88094.peg.765	fig|6666666.88095.peg.420	fig|6666666.88096.peg.255	fig|6666666.88097.peg.795
1151	SUB1040	fig|6666666.88081.peg.1497	fig|6666666.88086.peg.694	fig|6666666.88088.peg.1568	fig|6666666.88099.peg.985	fig|6666666.88089.peg.1457	fig|6666666.88090.peg.1013	fig|6666666.88091.peg.1505	fig|6666666.88093.peg.980	fig|6666666.88094.peg.1504	fig|6666666.88095.peg.974	fig|6666666.88096.peg.980	fig|6666666.88097.peg.1510
1152	SUB0768	fig|6666666.88081.peg.1235	fig|6666666.88086.peg.439	fig|6666666.88088.peg.1311	fig|6666666.88099.peg.728	fig|6666666.88089.peg.1198	fig|6666666.88090.peg.751	fig|6666666.88091.peg.1252	fig|6666666.88093.peg.725	fig|6666666.88094.peg.1250	fig|6666666.88095.peg.718	fig|6666666.88096.peg.725	fig|6666666.88097.peg.1255
1153	SUB0351	fig|6666666.88081.peg.832	fig|6666666.88086.peg.1860	fig|6666666.88088.peg.907	fig|6666666.88099.peg.301	fig|6666666.88089.peg.772	fig|6666666.88090.peg.336	fig|6666666.88091.peg.826	fig|6666666.88093.peg.287	fig|6666666.88094.peg.826	fig|6666666.88095.peg.452	fig|6666666.88096.peg.287	fig|6666666.88097.peg.826
1154	SUB0166	fig|6666666.88081.peg.582	fig|6666666.88086.peg.1666	fig|6666666.88088.peg.737	fig|6666666.88099.peg.131	fig|6666666.88089.peg.605	fig|6666666.88090.peg.158	fig|6666666.88091.peg.627	fig|6666666.88093.peg.134	fig|6666666.88094.peg.631	fig|6666666.88095.peg.72	fig|6666666.88096.peg.134	fig|6666666.88097.peg.660
1155	SUB0334	fig|6666666.88081.peg.800	fig|6666666.88086.peg.1843	fig|6666666.88088.peg.890	fig|6666666.88099.peg.284	fig|6666666.88089.peg.755	fig|6666666.88090.peg.319	fig|6666666.88091.peg.809	fig|6666666.88093.peg.270	fig|6666666.88094.peg.809	fig|6666666.88095.peg.435	fig|6666666.88096.peg.270	fig|6666666.88097.peg.809
1156	SUB1166	fig|6666666.88081.peg.1624	fig|6666666.88086.peg.819	fig|6666666.88088.peg.1705	fig|6666666.88099.peg.1112	fig|6666666.88089.peg.1582	fig|6666666.88090.peg.1144	fig|6666666.88091.peg.1637	fig|6666666.88093.peg.1106	fig|6666666.88094.peg.1629	fig|6666666.88095.peg.1109	fig|6666666.88096.peg.1106	fig|6666666.88097.peg.1640
1157	SUB0541	fig|6666666.88081.peg.1011	fig|6666666.88086.peg.213	fig|6666666.88088.peg.1086	fig|6666666.88099.peg.503	fig|6666666.88089.peg.972	fig|6666666.88090.peg.512	fig|6666666.88091.peg.1026	fig|6666666.88093.peg.487	fig|6666666.88094.peg.1026	fig|6666666.88095.peg.214	fig|6666666.88096.peg.487	fig|6666666.88097.peg.1030
1158	SUB1491	fig|6666666.88081.peg.35	fig|6666666.88086.peg.1180	fig|6666666.88088.peg.244	fig|6666666.88099.peg.1444	fig|6666666.88089.peg.60	fig|6666666.88090.peg.1468	fig|6666666.88091.peg.60	fig|6666666.88093.peg.1424	fig|6666666.88094.peg.35	fig|6666666.88095.peg.1485	fig|6666666.88096.peg.1424	fig|6666666.88097.peg.190
1159	SUB0623	fig|6666666.88081.peg.1091	fig|6666666.88086.peg.293	fig|6666666.88088.peg.1168	fig|6666666.88099.peg.584	fig|6666666.88089.peg.1053	fig|6666666.88090.peg.594	fig|6666666.88091.peg.1107	fig|6666666.88093.peg.568	fig|6666666.88094.peg.1107	fig|6666666.88095.peg.133	fig|6666666.88096.peg.568	fig|6666666.88097.peg.1110
1160	SUB1349	fig|6666666.88081.peg.1796	fig|6666666.88086.peg.998	fig|6666666.88088.peg.105	fig|6666666.88099.peg.1306	fig|6666666.88089.peg.1776	fig|6666666.88090.peg.1338	fig|6666666.88091.peg.1813	fig|6666666.88093.peg.1286	fig|6666666.88094.peg.1795	fig|6666666.88095.peg.1348	fig|6666666.88096.peg.1286	fig|6666666.88097.peg.54
1161	SUB0552	fig|6666666.88081.peg.1022	fig|6666666.88086.peg.224	fig|6666666.88088.peg.1097	fig|6666666.88099.peg.514	fig|6666666.88089.peg.983	fig|6666666.88090.peg.524	fig|6666666.88091.peg.1037	fig|6666666.88093.peg.498	fig|6666666.88094.peg.1037	fig|6666666.88095.peg.203	fig|6666666.88096.peg.498	fig|6666666.88097.peg.1041
1162	SUB1097	fig|6666666.88081.peg.1554	fig|6666666.88086.peg.749	fig|6666666.88088.peg.1634	fig|6666666.88099.peg.1042	fig|6666666.88089.peg.1512	fig|6666666.88090.peg.1073	fig|6666666.88091.peg.1567	fig|6666666.88093.peg.1036	fig|6666666.88094.peg.1559	fig|6666666.88095.peg.1039	fig|6666666.88096.peg.1036	fig|6666666.88097.peg.1570
1163	SUB1560	fig|6666666.88081.peg.103	fig|6666666.88086.peg.1247	fig|6666666.88088.peg.319	fig|6666666.88099.peg.1512	fig|6666666.88089.peg.128	fig|6666666.88090.peg.1542	fig|6666666.88091.peg.185	fig|6666666.88093.peg.1492	fig|6666666.88094.peg.156	fig|6666666.88095.peg.1605	fig|6666666.88096.peg.1492	fig|6666666.88097.peg.258
1164	SUB0521	fig|6666666.88081.peg.991	fig|6666666.88086.peg.192	fig|6666666.88088.peg.1065	fig|6666666.88099.peg.483	fig|6666666.88089.peg.952	fig|6666666.88090.peg.492	fig|6666666.88091.peg.1006	fig|6666666.88093.peg.467	fig|6666666.88094.peg.1006	fig|6666666.88095.peg.234	fig|6666666.88096.peg.467	fig|6666666.88097.peg.1009
1165	SUB0079	fig|6666666.88081.peg.486	fig|6666666.88086.peg.1587	fig|6666666.88088.peg.56	fig|6666666.88099.peg.50	fig|6666666.88089.peg.514	fig|6666666.88090.peg.46	fig|6666666.88091.peg.535	fig|6666666.88093.peg.49	fig|6666666.88094.peg.538	fig|6666666.88095.peg.487	fig|6666666.88096.peg.49	fig|6666666.88097.peg.570
[truncated: 2,068 more rows]

## Sheet: genes not in 0140J
Genome	No of genes not in 0140J
EF20	222
6736	158
6780	246
Ab71	115
B190	162
B362	217
C5072	191
C5388	170
C6344	228
C8329	240
C9359	170
[truncated: 1 more rows]

## Sheet: comparison to 0140J
0140J.ref	EF20	6736	6780	Ab71	B190	B362	C5072	C5388	C6344	C8329	C9359	S6261
[truncated: 1,823 more rows]

[truncated: 1 more sheets: core_genome]
