# Supplementary material for: Virulence related sequences; insights provided by comparative genomics of Streptococcus uberis of differing virulence
Source: BMC Genomics. 2015 Apr 23;16(1):334. doi: 10.1186/s12864-015-1512-6 (PMC4427978; doi:10.1186/s12864-015-1512-6)
Supplement: Additional file 4: — Metabolic subsystem comparison between 0140J and EF20 predicted by RAST server. Downloaded 22/06/14. [file 12864_2015_1512_MOESM4_ESM.xlsx]

## Sheet: RAST output
Presence	Category	Subcategory	Subsystem	Role	EF20	SS active EF20	0140J	SS active 0140J
EF20 and 0140J	RNA Metabolism	RNA processing and modification	16S rRNA modification within P site of ribosome	Cell division protein FtsI [Peptidoglycan synthetase] (EC 2.4.1.129)	feature=fig|6666666.56095.peg.1874 target=fig|6666666.56095.peg.1874	yes	feature=fig|218495.3.peg.1302 target=fig|218495.3.peg.1302	yes
EF20 and 0140J	RNA Metabolism	RNA processing and modification	16S rRNA modification within P site of ribosome	Cell division protein FtsL	feature=fig|6666666.56095.peg.1875 target=fig|6666666.56095.peg.1875	yes	feature=fig|218495.3.peg.1303 target=fig|218495.3.peg.1303	yes
EF20 and 0140J	RNA Metabolism	RNA processing and modification	16S rRNA modification within P site of ribosome	rRNA small subunit methyltransferase H	feature=fig|6666666.56095.peg.1876 target=fig|6666666.56095.peg.1876	yes	feature=fig|218495.3.peg.1304 target=fig|218495.3.peg.1304	yes
EF20 and 0140J	RNA Metabolism	RNA processing and modification	16S rRNA modification within P site of ribosome	rRNA small subunit methyltransferase I	feature=fig|6666666.56095.peg.828 target=fig|6666666.56095.peg.828	yes	feature=fig|218495.3.peg.396 target=fig|218495.3.peg.396	yes
EF20 and 0140J	DNA Metabolism	DNA repair	2-phosphoglycolate salvage	Phosphoglycolate phosphatase (EC 3.1.3.18)	feature=fig|6666666.56095.peg.421 target=fig|6666666.56095.peg.421	yes	feature=fig|218495.3.peg.1696 target=fig|218495.3.peg.1696	yes
0140J	DNA Metabolism	DNA repair	2-phosphoglycolate salvage	Iron-sulfur cluster-binding protein	Iron-sulfur cluster-binding protein fig|218495.3.peg.548	no	feature=fig|218495.3.peg.548 target=fig|218495.3.peg.548	yes
EF20 and 0140J	Cofactors, Vitamins, Prosthetic Groups, Pigments	Folate and pterines	5-FCL-like protein	5-formyltetrahydrofolate cyclo-ligase (EC 6.3.3.2)	feature=fig|6666666.56095.peg.271 target=fig|6666666.56095.peg.271	yes	feature=fig|218495.3.peg.1554 target=fig|218495.3.peg.1554	yes
EF20 and 0140J	Cofactors, Vitamins, Prosthetic Groups, Pigments	Folate and pterines	5-FCL-like protein	Alcohol dehydrogenase (EC 1.1.1.1)	feature=fig|6666666.56095.peg.1792 target=fig|6666666.56095.peg.1792	yes	feature=fig|218495.3.peg.52 target=fig|218495.3.peg.52	yes
EF20 and 0140J	Cofactors, Vitamins, Prosthetic Groups, Pigments	Folate and pterines	5-FCL-like protein	Dihydrofolate reductase (EC 1.5.1.3)	feature=fig|6666666.56095.peg.1237 target=fig|6666666.56095.peg.1237	yes	feature=fig|218495.3.peg.694 target=fig|218495.3.peg.694	yes
EF20 and 0140J	Cofactors, Vitamins, Prosthetic Groups, Pigments	Folate and pterines	5-FCL-like protein	Formate--tetrahydrofolate ligase (EC 6.3.4.3)	feature=fig|6666666.56095.peg.1305 target=fig|6666666.56095.peg.1305	yes	feature=fig|218495.3.peg.849 target=fig|218495.3.peg.849	yes
EF20 and 0140J	Cofactors, Vitamins, Prosthetic Groups, Pigments	Folate and pterines	5-FCL-like protein	Phosphoribosylaminoimidazolecarboxamide formyltransferase (EC 2.1.2.3)	feature=fig|6666666.56095.peg.13 target=fig|6666666.56095.peg.13	yes	feature=fig|218495.3.peg.27 target=fig|218495.3.peg.27	yes
EF20 and 0140J	Cofactors, Vitamins, Prosthetic Groups, Pigments	Folate and pterines	5-FCL-like protein	Phosphoribosylglycinamide formyltransferase (EC 2.1.2.2)	feature=fig|6666666.56095.peg.12 target=fig|6666666.56095.peg.12	yes	feature=fig|218495.3.peg.26 target=fig|218495.3.peg.26	yes
EF20 and 0140J	Cofactors, Vitamins, Prosthetic Groups, Pigments	Folate and pterines	5-FCL-like protein	Serine hydroxymethyltransferase (EC 2.1.2.1)	feature=fig|6666666.56095.peg.1233 target=fig|6666666.56095.peg.1233	yes	feature=fig|218495.3.peg.786 target=fig|218495.3.peg.786	yes
EF20 and 0140J	Clustering-based subsystems	Ribosomal Protein L28P relates to a set of uncharacterized proteins	A Gram-positive cluster that relates ribosomal protein L28P to a set of uncharacterized proteins	ATP-dependent DNA helicase RecG (EC 3.6.1.-)	feature=fig|6666666.56095.peg.97 target=fig|6666666.56095.peg.97	yes	feature=fig|218495.3.peg.1409 target=fig|218495.3.peg.1409	yes
EF20 and 0140J	Clustering-based subsystems	Ribosomal Protein L28P relates to a set of uncharacterized proteins	A Gram-positive cluster that relates ribosomal protein L28P to a set of uncharacterized proteins	Dihydroxyacetone kinase family protein	feature=fig|6666666.56095.peg.1746 target=fig|6666666.56095.peg.1746	yes	feature=fig|218495.3.peg.290 target=fig|218495.3.peg.290	yes
EF20 and 0140J	Clustering-based subsystems	Ribosomal Protein L28P relates to a set of uncharacterized proteins	A Gram-positive cluster that relates ribosomal protein L28P to a set of uncharacterized proteins	FIG001802: Putative alkaline-shock protein	feature=fig|6666666.56095.peg.1745 target=fig|6666666.56095.peg.1745	yes	feature=fig|218495.3.peg.289 target=fig|218495.3.peg.289	yes
EF20 and 0140J	Clustering-based subsystems	Ribosomal Protein L28P relates to a set of uncharacterized proteins	A Gram-positive cluster that relates ribosomal protein L28P to a set of uncharacterized proteins	LSU ribosomal protein L28p	feature=fig|6666666.56095.peg.1744 target=fig|6666666.56095.peg.1744	yes	feature=fig|218495.3.peg.288 target=fig|218495.3.peg.288	yes
EF20 and 0140J	Clustering-based subsystems	Ribosomal Protein L28P relates to a set of uncharacterized proteins	A Gram-positive cluster that relates ribosomal protein L28P to a set of uncharacterized proteins	Ribosome small subunit-stimulated GTPase EngC	feature=fig|6666666.56095.peg.222 target=fig|6666666.56095.peg.222	yes	feature=fig|218495.3.peg.1504 target=fig|218495.3.peg.1504	yes
EF20 and 0140J	Clustering-based subsystems	Ribosomal Protein L28P relates to a set of uncharacterized proteins	A Gram-positive cluster that relates ribosomal protein L28P to a set of uncharacterized proteins	Ribulose-phosphate 3-epimerase (EC 5.1.3.1)	feature=fig|6666666.56095.peg.221 target=fig|6666666.56095.peg.221	yes	feature=fig|218495.3.peg.1503 target=fig|218495.3.peg.1503	yes
EF20 and 0140J	Clustering-based subsystems	Ribosomal Protein L28P relates to a set of uncharacterized proteins	A Gram-positive cluster that relates ribosomal protein L28P to a set of uncharacterized proteins	Serine/threonine protein kinase PrkC, regulator of stationary phase	feature=fig|6666666.56095.peg.1840 target=fig|6666666.56095.peg.1840	yes	feature=fig|218495.3.peg.1270 target=fig|218495.3.peg.1270	yes
EF20 and 0140J	Clustering-based subsystems	Ribosomal Protein L28P relates to a set of uncharacterized proteins	A Gram-positive cluster that relates ribosomal protein L28P to a set of uncharacterized proteins	Thiamin pyrophosphokinase (EC 2.7.6.2)	feature=fig|6666666.56095.peg.220 target=fig|6666666.56095.peg.220	yes	feature=fig|218495.3.peg.1502 target=fig|218495.3.peg.1502	yes
EF20 and 0140J	Amino Acids and Derivatives	Proline and 4-hydroxyproline	A Hypothetical Protein Related to Proline Metabolism	Hypothetical protein YggS, proline synthase co-transcribed bacterial homolog PROSC	feature=fig|6666666.56095.peg.1648 target=fig|6666666.56095.peg.1648	yes	feature=fig|218495.3.peg.1182 target=fig|218495.3.peg.1182	yes
EF20 and 0140J	Amino Acids and Derivatives	Proline and 4-hydroxyproline	A Hypothetical Protein Related to Proline Metabolism	Pyrroline-5-carboxylate reductase (EC 1.5.1.2)	feature=fig|6666666.56095.peg.489 target=fig|6666666.56095.peg.489	yes	feature=fig|218495.3.peg.110 target=fig|218495.3.peg.110	yes
EF20	Membrane Transport	ABC transporters	ABC transporter branched-chain amino acid (TC 3.A.1.4.1)	Branched-chain amino acid ABC transporter, amino acid-binding protein (TC 3.A.1.4.1)	feature=fig|6666666.56095.peg.818 target=fig|6666666.56095.peg.818	yes	Branched-chain amino acid ABC transporter, amino acid-binding protein (TC 3.A.1.4.1) fig|6666666.56095.peg.818	no
EF20 and 0140J	Carbohydrates	Fermentation	Acetoin, butanediol metabolism	Acetoin dehydrogenase E1 component alpha-subunit (EC 1.2.4.-)	feature=fig|6666666.56095.peg.1468 target=fig|6666666.56095.peg.1468	yes	feature=fig|218495.3.peg.1004 target=fig|218495.3.peg.1004	yes
EF20 and 0140J	Carbohydrates	Fermentation	Acetoin, butanediol metabolism	Acetoin dehydrogenase E1 component beta-subunit (EC 1.2.4.-)	feature=fig|6666666.56095.peg.1467 target=fig|6666666.56095.peg.1467	yes	feature=fig|218495.3.peg.1003 target=fig|218495.3.peg.1003	yes
EF20 and 0140J	Carbohydrates	Fermentation	Acetoin, butanediol metabolism	Acetolactate synthase, catabolic (EC 2.2.1.6)	feature=fig|6666666.56095.peg.1478 target=fig|6666666.56095.peg.1478	yes	feature=fig|218495.3.peg.1014 target=fig|218495.3.peg.1014	yes
EF20 and 0140J	Carbohydrates	Fermentation	Acetoin, butanediol metabolism	Alpha-acetolactate decarboxylase (EC 4.1.1.5)	feature=fig|6666666.56095.peg.1477 target=fig|6666666.56095.peg.1477	yes	feature=fig|218495.3.peg.1013 target=fig|218495.3.peg.1013	yes
EF20 and 0140J	Carbohydrates	Fermentation	Acetoin, butanediol metabolism	Dihydrolipoamide acetyltransferase component (E2) of acetoin dehydrogenase complex (EC 2.3.1.-)	feature=fig|6666666.56095.peg.1466 target=fig|6666666.56095.peg.1466	yes	feature=fig|218495.3.peg.1002 target=fig|218495.3.peg.1002	yes
EF20 and 0140J	Carbohydrates	Fermentation	Acetoin, butanediol metabolism	Dihydrolipoamide dehydrogenase of acetoin dehydrogenase (EC 1.8.1.4)	feature=fig|6666666.56095.peg.1465 target=fig|6666666.56095.peg.1465	yes	feature=fig|218495.3.peg.1001 target=fig|218495.3.peg.1001	yes
0140J	Carbohydrates	Fermentation	Acetoin, butanediol metabolism	2,3-butanediol dehydrogenase, S-alcohol forming, (R)-acetoin-specific (EC 1.1.1.4)	2,3-butanediol dehydrogenase, S-alcohol forming, (R)-acetoin-specific (EC 1.1.1.4) fig|218495.3.peg.254	no	feature=fig|218495.3.peg.255 target=fig|218495.3.peg.255	yes
0140J	Carbohydrates	Fermentation	Acetoin, butanediol metabolism	Acetoin (diacetyl) reductase (EC 1.1.1.304)	Acetoin (diacetyl) reductase (EC 1.1.1.304) fig|218495.3.peg.254	no	feature=fig|218495.3.peg.255 target=fig|218495.3.peg.255	yes
EF20 and 0140J	Carbohydrates	Fermentation	Acetyl-CoA fermentation to Butyrate	3-hydroxyacyl-CoA dehydrogenase (EC 1.1.1.35)	feature=fig|6666666.56095.peg.1537 target=fig|6666666.56095.peg.1537	yes	feature=fig|218495.3.peg.1663 target=fig|218495.3.peg.1663	yes
EF20 and 0140J	Carbohydrates	Fermentation	Acetyl-CoA fermentation to Butyrate	3-hydroxybutyryl-CoA dehydrogenase (EC 1.1.1.157)	feature=fig|6666666.56095.peg.378 target=fig|6666666.56095.peg.378	yes	feature=fig|218495.3.peg.1663 target=fig|218495.3.peg.1663	yes
EF20 and 0140J	Carbohydrates	Fermentation	Acetyl-CoA fermentation to Butyrate	Acetyl-CoA acetyltransferase (EC 2.3.1.9)	feature=fig|6666666.56095.peg.1849 target=fig|6666666.56095.peg.1849	yes	feature=fig|218495.3.peg.1661 target=fig|218495.3.peg.1661	yes
EF20 and 0140J	Carbohydrates	Fermentation	Acetyl-CoA fermentation to Butyrate	Butyrate-acetoacetate CoA-transferase subunit A (EC 2.8.3.9)	feature=fig|6666666.56095.peg.1850 target=fig|6666666.56095.peg.1850	yes	feature=fig|218495.3.peg.1280 target=fig|218495.3.peg.1280	yes
EF20 and 0140J	Carbohydrates	Fermentation	Acetyl-CoA fermentation to Butyrate	Butyrate-acetoacetate CoA-transferase subunit B (EC 2.8.3.9)	feature=fig|6666666.56095.peg.1851 target=fig|6666666.56095.peg.1851	yes	feature=fig|218495.3.peg.1281 target=fig|218495.3.peg.1281	yes
EF20	Carbohydrates	Fermentation	Acetyl-CoA fermentation to Butyrate	Enoyl-CoA hydratase (EC 4.2.1.17)	feature=fig|6666666.56095.peg.1537 target=fig|6666666.56095.peg.1537	yes	Enoyl-CoA hydratase (EC 4.2.1.17) fig|6666666.56095.peg.1537	no
EF20 and 0140J	Nucleosides and Nucleotides	no subcategory	Adenosyl nucleosidases	5&#39;-methylthioadenosine nucleosidase (EC 3.2.2.16)	feature=fig|6666666.56095.peg.856 target=fig|6666666.56095.peg.856	yes	feature=fig|218495.3.peg.421 target=fig|218495.3.peg.421	yes
EF20 and 0140J	Nucleosides and Nucleotides	no subcategory	Adenosyl nucleosidases	Purine nucleoside phosphorylase (EC 2.4.2.1)	feature=fig|6666666.56095.peg.1412 target=fig|6666666.56095.peg.1412	yes	feature=fig|218495.3.peg.951 target=fig|218495.3.peg.951	yes
EF20 and 0140J	Nucleosides and Nucleotides	no subcategory	Adenosyl nucleosidases	S-adenosylhomocysteine nucleosidase (EC 3.2.2.9)	feature=fig|6666666.56095.peg.856 target=fig|6666666.56095.peg.856	yes	feature=fig|218495.3.peg.421 target=fig|218495.3.peg.421	yes
EF20 and 0140J	Amino Acids and Derivatives	Alanine, serine, and glycine	Alanine biosynthesis	Alanine racemase (EC 5.1.1.1)	feature=fig|6666666.56095.peg.98 target=fig|6666666.56095.peg.98	yes	feature=fig|218495.3.peg.1410 target=fig|218495.3.peg.1410	yes
EF20 and 0140J	Amino Acids and Derivatives	Alanine, serine, and glycine	Alanine biosynthesis	Branched-chain amino acid aminotransferase (EC 2.6.1.42)	feature=fig|6666666.56095.peg.1373 target=fig|6666666.56095.peg.1373	yes	feature=fig|218495.3.peg.915 target=fig|218495.3.peg.915	yes
EF20 and 0140J	Amino Acids and Derivatives	Alanine, serine, and glycine	Alanine biosynthesis	Cysteine desulfurase (EC 2.8.1.7)	feature=fig|6666666.56095.peg.1209 target=fig|6666666.56095.peg.1209	yes	feature=fig|218495.3.peg.762 target=fig|218495.3.peg.762	yes
EF20 and 0140J	Amino Acids and Derivatives	Alanine, serine, and glycine	Alanine biosynthesis	Cysteine desulfurase (EC 2.8.1.7), SufS subfamily	feature=fig|6666666.56095.peg.1758 target=fig|6666666.56095.peg.1758	yes	feature=fig|218495.3.peg.301 target=fig|218495.3.peg.301	yes
0140J	Amino Acids and Derivatives	Alanine, serine, and glycine	Alanine biosynthesis	Putative cysteine desulfurase, associated with tRNA 4-thiouridine synthase	Putative cysteine desulfurase, associated with tRNA 4-thiouridine synthase fig|218495.3.peg.644	no	feature=fig|218495.3.peg.644 target=fig|218495.3.peg.644	yes
EF20 and 0140J	Phosphorus Metabolism	no subcategory	Alkylphosphonate utilization	Alkylphosphonate utilization operon protein PhnA	feature=fig|6666666.56095.peg.1356 target=fig|6666666.56095.peg.1356	yes	feature=fig|218495.3.peg.898 target=fig|218495.3.peg.898	yes
EF20 and 0140J	Phosphorus Metabolism	no subcategory	Alkylphosphonate utilization	PhnB protein	feature=fig|6666666.56095.peg.837 target=fig|6666666.56095.peg.837	yes	feature=fig|218495.3.peg.405 target=fig|218495.3.peg.405	yes
EF20 and 0140J	Carbohydrates	Organic acids	Alpha-acetolactate operon	Acetolactate synthase, catabolic (EC 2.2.1.6)	feature=fig|6666666.56095.peg.1478 target=fig|6666666.56095.peg.1478	yes	feature=fig|218495.3.peg.1014 target=fig|218495.3.peg.1014	yes
EF20 and 0140J	Carbohydrates	Organic acids	Alpha-acetolactate operon	Alpha-acetolactate decarboxylase (EC 4.1.1.5)	feature=fig|6666666.56095.peg.1477 target=fig|6666666.56095.peg.1477	yes	feature=fig|218495.3.peg.1013 target=fig|218495.3.peg.1013	yes
EF20 and 0140J	Protein Metabolism	Protein degradation	Aminopeptidases (EC 3.4.11.-)	Aminopeptidase S (Leu, Val, Phe, Tyr preference) (EC 3.4.11.24)	feature=fig|6666666.56095.peg.1524 target=fig|6666666.56095.peg.1524	yes	feature=fig|218495.3.peg.1059 target=fig|218495.3.peg.1059	yes
EF20 and 0140J	Clustering-based subsystems	no subcategory	An Fe-S oxireductase coupled with a methyltransferase	COG1242: Predicted Fe-S oxidoreductase	feature=fig|6666666.56095.peg.798 target=fig|6666666.56095.peg.798	yes	feature=fig|218495.3.peg.366 target=fig|218495.3.peg.366	yes
EF20 and 0140J	Clustering-based subsystems	no subcategory	An Fe-S oxireductase coupled with a methyltransferase	SAM-dependent methyltransferase, MraW methylase family (EC 2.1.1.-)	feature=fig|6666666.56095.peg.801 target=fig|6666666.56095.peg.801	yes	feature=fig|218495.3.peg.369 target=fig|218495.3.peg.369	yes
EF20 and 0140J	Respiration	Electron accepting reactions	Anaerobic respiratory reductases	Arsenate reductase (EC 1.20.4.1)	feature=fig|6666666.56095.peg.1413 target=fig|6666666.56095.peg.1413	yes	feature=fig|218495.3.peg.952 target=fig|218495.3.peg.952	yes
EF20 and 0140J	Amino Acids and Derivatives	Arginine; urea cycle, polyamines	Arginine and Ornithine Degradation	Agmatine deiminase (EC 3.5.3.12)	feature=fig|6666666.56095.peg.1676 target=fig|6666666.56095.peg.1676	yes	feature=fig|218495.3.peg.1209 target=fig|218495.3.peg.1209	yes
EF20 and 0140J	Amino Acids and Derivatives	Arginine; urea cycle, polyamines	Arginine and Ornithine Degradation	Arginine decarboxylase (EC 4.1.1.19)	feature=fig|6666666.56095.peg.1680 target=fig|6666666.56095.peg.1680	yes	feature=fig|218495.3.peg.1213 target=fig|218495.3.peg.1213	yes
EF20 and 0140J	Amino Acids and Derivatives	Arginine; urea cycle, polyamines	Arginine and Ornithine Degradation	Arginine deiminase (EC 3.5.3.6)	feature=fig|6666666.56095.peg.1686 target=fig|6666666.56095.peg.1686	yes	feature=fig|218495.3.peg.1219 target=fig|218495.3.peg.1219	yes
EF20 and 0140J	Amino Acids and Derivatives	Arginine; urea cycle, polyamines	Arginine and Ornithine Degradation	Arginine pathway regulatory protein ArgR, repressor of arg regulon	feature=fig|6666666.56095.peg.1688 target=fig|6666666.56095.peg.1688	yes	feature=fig|218495.3.peg.1221 target=fig|218495.3.peg.1221	yes
EF20 and 0140J	Amino Acids and Derivatives	Arginine; urea cycle, polyamines	Arginine and Ornithine Degradation	Arginine/ornithine antiporter ArcD	feature=fig|6666666.56095.peg.1684 target=fig|6666666.56095.peg.1684	yes	feature=fig|218495.3.peg.1217 target=fig|218495.3.peg.1217	yes
EF20 and 0140J	Amino Acids and Derivatives	Arginine; urea cycle, polyamines	Arginine and Ornithine Degradation	Carbamate kinase (EC 2.7.2.2)	feature=fig|6666666.56095.peg.1682 target=fig|6666666.56095.peg.1682	yes	feature=fig|218495.3.peg.1215 target=fig|218495.3.peg.1215	yes
EF20 and 0140J	Amino Acids and Derivatives	Arginine; urea cycle, polyamines	Arginine and Ornithine Degradation	N-carbamoylputrescine amidase (3.5.1.53)	feature=fig|6666666.56095.peg.1675 target=fig|6666666.56095.peg.1675	yes	feature=fig|218495.3.peg.1208 target=fig|218495.3.peg.1208	yes
EF20 and 0140J	Amino Acids and Derivatives	Arginine; urea cycle, polyamines	Arginine and Ornithine Degradation	NADP-specific glutamate dehydrogenase (EC 1.4.1.4)	feature=fig|6666666.56095.peg.1136 target=fig|6666666.56095.peg.1136	yes	feature=fig|218495.3.peg.684 target=fig|218495.3.peg.684	yes
EF20 and 0140J	Amino Acids and Derivatives	Arginine; urea cycle, polyamines	Arginine and Ornithine Degradation	Ornithine carbamoyltransferase (EC 2.1.3.3)	feature=fig|6666666.56095.peg.1685 target=fig|6666666.56095.peg.1685	yes	feature=fig|218495.3.peg.1218 target=fig|218495.3.peg.1218	yes
EF20 and 0140J	Amino Acids and Derivatives	Arginine; urea cycle, polyamines	Arginine and Ornithine Degradation	Transcriptional regulator ArcR essential for anaerobic expression of the ADI pathway, Crp/Fnr family	feature=fig|6666666.56095.peg.1687 target=fig|6666666.56095.peg.1687	yes	feature=fig|218495.3.peg.1220 target=fig|218495.3.peg.1220	yes
EF20 and 0140J	Amino Acids and Derivatives	Arginine; urea cycle, polyamines	Arginine Deiminase Pathway	Arginine deiminase (EC 3.5.3.6)	feature=fig|6666666.56095.peg.1686 target=fig|6666666.56095.peg.1686	yes	feature=fig|218495.3.peg.1219 target=fig|218495.3.peg.1219	yes
EF20 and 0140J	Amino Acids and Derivatives	Arginine; urea cycle, polyamines	Arginine Deiminase Pathway	Arginine pathway regulatory protein ArgR, repressor of arg regulon	feature=fig|6666666.56095.peg.1688 target=fig|6666666.56095.peg.1688	yes	feature=fig|218495.3.peg.1221 target=fig|218495.3.peg.1221	yes
EF20 and 0140J	Amino Acids and Derivatives	Arginine; urea cycle, polyamines	Arginine Deiminase Pathway	Arginine/ornithine antiporter ArcD	feature=fig|6666666.56095.peg.1684 target=fig|6666666.56095.peg.1684	yes	feature=fig|218495.3.peg.1217 target=fig|218495.3.peg.1217	yes
EF20 and 0140J	Amino Acids and Derivatives	Arginine; urea cycle, polyamines	Arginine Deiminase Pathway	Carbamate kinase (EC 2.7.2.2)	feature=fig|6666666.56095.peg.1682 target=fig|6666666.56095.peg.1682	yes	feature=fig|218495.3.peg.1215 target=fig|218495.3.peg.1215	yes
EF20 and 0140J	Amino Acids and Derivatives	Arginine; urea cycle, polyamines	Arginine Deiminase Pathway	Ornithine carbamoyltransferase (EC 2.1.3.3)	feature=fig|6666666.56095.peg.1685 target=fig|6666666.56095.peg.1685	yes	feature=fig|218495.3.peg.1218 target=fig|218495.3.peg.1218	yes
EF20 and 0140J	Amino Acids and Derivatives	Arginine; urea cycle, polyamines	Arginine Deiminase Pathway	Transcriptional regulator ArcR essential for anaerobic expression of the ADI pathway, Crp/Fnr family	feature=fig|6666666.56095.peg.1687 target=fig|6666666.56095.peg.1687	yes	feature=fig|218495.3.peg.1220 target=fig|218495.3.peg.1220	yes
EF20 and 0140J	DNA Metabolism	DNA repair	ATP-dependent Nuclease	ATP-dependent nuclease, subunit A	feature=fig|6666666.56095.peg.1060 target=fig|6666666.56095.peg.1060	yes	feature=fig|218495.3.peg.611 target=fig|218495.3.peg.611	yes
EF20 and 0140J	DNA Metabolism	DNA repair	ATP-dependent Nuclease	ATP-dependent nuclease, subunit B	feature=fig|6666666.56095.peg.1059 target=fig|6666666.56095.peg.1059	yes	feature=fig|218495.3.peg.610 target=fig|218495.3.peg.610	yes
EF20 and 0140J	RNA Metabolism	RNA processing and modification	ATP-dependent RNA helicases, bacterial	ATP-dependent RNA helicase YfmL	feature=fig|6666666.56095.peg.1579 target=fig|6666666.56095.peg.1579	yes	feature=fig|218495.3.peg.1113 target=fig|218495.3.peg.1113	yes
EF20 and 0140J	RNA Metabolism	RNA processing and modification	ATP-dependent RNA helicases, bacterial	ATP-dependent RNA helicase YqfR	feature=fig|6666666.56095.peg.1872 target=fig|6666666.56095.peg.1872	yes	feature=fig|218495.3.peg.1300 target=fig|218495.3.peg.1300	yes
EF20 and 0140J	RNA Metabolism	RNA processing and modification	ATP-dependent RNA helicases, bacterial	Cold-shock DEAD-box protein A	feature=fig|6666666.56095.peg.1609 target=fig|6666666.56095.peg.1609	yes	feature=fig|218495.3.peg.1144 target=fig|218495.3.peg.1144	yes
0140J	Cell Division and Cell Cycle	Checkpoint control	Bacterial checkpoint-control-related cluster	Bacterial checkpoint controller DisA with nucleotide-binding domain	Bacterial checkpoint controller DisA with nucleotide-binding domain fig|218495.3.peg.994	no	feature=fig|218495.3.peg.994 target=fig|218495.3.peg.994	yes
0140J	Cell Division and Cell Cycle	Checkpoint control	Bacterial checkpoint-control-related cluster	Diadenylate cyclase spyDAC	Diadenylate cyclase spyDAC fig|218495.3.peg.994	no	feature=fig|218495.3.peg.994 target=fig|218495.3.peg.994	yes
0140J	Cell Division and Cell Cycle	Checkpoint control	Bacterial checkpoint-control-related cluster	Uncharacterized secreted protein associated with spyDAC	Uncharacterized secreted protein associated with spyDAC fig|218495.3.peg.993	no	feature=fig|218495.3.peg.993 target=fig|218495.3.peg.993	yes
EF20 and 0140J	Motility and Chemotaxis	no subcategory	Bacterial Chemotaxis	Maltose/maltodextrin ABC transporter, substrate binding periplasmic protein MalE	feature=fig|6666666.56095.peg.1508 target=fig|6666666.56095.peg.1508	yes	feature=fig|218495.3.peg.1044 target=fig|218495.3.peg.1044	yes
EF20 and 0140J	Cell Division and Cell Cycle	no subcategory	Bacterial Cytoskeleton	Cell division initiation protein DivIVA	feature=fig|6666666.56095.peg.1644 target=fig|6666666.56095.peg.1644	yes	feature=fig|218495.3.peg.1179 target=fig|218495.3.peg.1179	yes
EF20 and 0140J	Cell Division and Cell Cycle	no subcategory	Bacterial Cytoskeleton	Cell division protein DivIC (FtsB), stabilizes FtsL against RasP cleavage	feature=fig|6666666.56095.peg.450 target=fig|6666666.56095.peg.450	yes	feature=fig|218495.3.peg.9 target=fig|218495.3.peg.9	yes
EF20 and 0140J	Cell Division and Cell Cycle	no subcategory	Bacterial Cytoskeleton	Cell division protein FtsA	feature=fig|6666666.56095.peg.1650 target=fig|6666666.56095.peg.1650	yes	feature=fig|218495.3.peg.1184 target=fig|218495.3.peg.1184	yes
EF20 and 0140J	Cell Division and Cell Cycle	no subcategory	Bacterial Cytoskeleton	Cell division protein FtsI [Peptidoglycan synthetase] (EC 2.4.1.129)	feature=fig|6666666.56095.peg.1874 target=fig|6666666.56095.peg.1874	yes	feature=fig|218495.3.peg.1302 target=fig|218495.3.peg.1302	yes
EF20 and 0140J	Cell Division and Cell Cycle	no subcategory	Bacterial Cytoskeleton	Cell division protein FtsK	feature=fig|6666666.56095.peg.863 target=fig|6666666.56095.peg.863	yes	feature=fig|218495.3.peg.428 target=fig|218495.3.peg.428	yes
EF20 and 0140J	Cell Division and Cell Cycle	no subcategory	Bacterial Cytoskeleton	Cell division protein FtsL	feature=fig|6666666.56095.peg.1875 target=fig|6666666.56095.peg.1875	yes	feature=fig|218495.3.peg.1303 target=fig|218495.3.peg.1303	yes
EF20 and 0140J	Cell Division and Cell Cycle	no subcategory	Bacterial Cytoskeleton	Cell division protein FtsQ	feature=fig|6666666.56095.peg.1651 target=fig|6666666.56095.peg.1651	yes	feature=fig|218495.3.peg.1185 target=fig|218495.3.peg.1185	yes
EF20 and 0140J	Cell Division and Cell Cycle	no subcategory	Bacterial Cytoskeleton	Cell division protein FtsW	feature=fig|6666666.56095.peg.1021 target=fig|6666666.56095.peg.1021	yes	feature=fig|218495.3.peg.574 target=fig|218495.3.peg.574	yes
EF20 and 0140J	Cell Division and Cell Cycle	no subcategory	Bacterial Cytoskeleton	Cell division protein FtsZ (EC 3.4.24.-)	feature=fig|6666666.56095.peg.1649 target=fig|6666666.56095.peg.1649	yes	feature=fig|218495.3.peg.1183 target=fig|218495.3.peg.1183	yes
EF20 and 0140J	Cell Division and Cell Cycle	no subcategory	Bacterial Cytoskeleton	Chromosome (plasmid) partitioning protein ParB	feature=fig|6666666.56095.peg.440 target=fig|6666666.56095.peg.440	yes	feature=fig|218495.3.peg.1715 target=fig|218495.3.peg.1715	yes
EF20 and 0140J	Cell Division and Cell Cycle	no subcategory	Bacterial Cytoskeleton	Rod shape-determining protein MreC	feature=fig|6666666.56095.peg.1 target=fig|6666666.56095.peg.1	yes	feature=fig|218495.3.peg.15 target=fig|218495.3.peg.15	yes
EF20 and 0140J	Cell Division and Cell Cycle	no subcategory	Bacterial Cytoskeleton	Stage 0 sporulation protein J	feature=fig|6666666.56095.peg.440 target=fig|6666666.56095.peg.440	yes	feature=fig|218495.3.peg.1715 target=fig|218495.3.peg.1715	yes
0140J	Cell Division and Cell Cycle	no subcategory	Bacterial Cytoskeleton	Rod shape-determining protein MreD	Rod shape-determining protein MreD fig|218495.3.peg.1725	no	feature=fig|218495.3.peg.1725 target=fig|218495.3.peg.1725	yes
EF20 and 0140J	Clustering-based subsystems	no subcategory	Bacterial RNA-metabolizing Zn-dependent hydrolases	Cell division protein FtsK	feature=fig|6666666.56095.peg.863 target=fig|6666666.56095.peg.863	yes	feature=fig|218495.3.peg.428 target=fig|218495.3.peg.428	yes
EF20 and 0140J	Clustering-based subsystems	no subcategory	Bacterial RNA-metabolizing Zn-dependent hydrolases	Cytochrome d ubiquinol oxidase subunit II (EC 1.10.3.-)	feature=fig|6666666.56095.peg.464 target=fig|6666666.56095.peg.464	yes	feature=fig|218495.3.peg.90 target=fig|218495.3.peg.90	yes
EF20 and 0140J	Clustering-based subsystems	no subcategory	Bacterial RNA-metabolizing Zn-dependent hydrolases	Peptide deformylase (EC 3.5.1.88)	feature=fig|6666666.56095.peg.1137 target=fig|6666666.56095.peg.1137	yes	feature=fig|218495.3.peg.685 target=fig|218495.3.peg.685	yes
EF20 and 0140J	Clustering-based subsystems	no subcategory	Bacterial RNA-metabolizing Zn-dependent hydrolases	Polyribonucleotide nucleotidyltransferase (EC 2.7.7.8)	feature=fig|6666666.56095.peg.695 target=fig|6666666.56095.peg.695	yes	feature=fig|218495.3.peg.230 target=fig|218495.3.peg.230	yes
EF20 and 0140J	Clustering-based subsystems	no subcategory	Bacterial RNA-metabolizing Zn-dependent hydrolases	Protein of unknown function DUF1447	feature=fig|6666666.56095.peg.201 target=fig|6666666.56095.peg.201	yes	feature=fig|218495.3.peg.1482 target=fig|218495.3.peg.1482	yes
EF20 and 0140J	Clustering-based subsystems	no subcategory	Bacterial RNA-metabolizing Zn-dependent hydrolases	Ribonuclease J1 (endonuclease and 5&#39; exonuclease)	feature=fig|6666666.56095.peg.202 target=fig|6666666.56095.peg.202	yes	feature=fig|218495.3.peg.1483 target=fig|218495.3.peg.1483	yes
EF20 and 0140J	Clustering-based subsystems	no subcategory	Bacterial RNA-metabolizing Zn-dependent hydrolases	Ribonuclease J2 (endoribonuclease in RNA processing)	feature=fig|6666666.56095.peg.1472 target=fig|6666666.56095.peg.1472	yes	feature=fig|218495.3.peg.1008 target=fig|218495.3.peg.1008	yes
EF20 and 0140J	Clustering-based subsystems	no subcategory	Bacterial RNA-metabolizing Zn-dependent hydrolases	Ribosomal-protein-S18p-alanine acetyltransferase (EC 2.3.1.-)	feature=fig|6666666.56095.peg.199 target=fig|6666666.56095.peg.199	yes	feature=fig|218495.3.peg.1726 target=fig|218495.3.peg.1726	yes
EF20 and 0140J	Clustering-based subsystems	no subcategory	Bacterial RNA-metabolizing Zn-dependent hydrolases	Trk system potassium uptake protein TrkA	feature=fig|6666666.56095.peg.759 target=fig|6666666.56095.peg.759	yes	feature=fig|218495.3.peg.327 target=fig|218495.3.peg.327	yes
EF20 and 0140J	Clustering-based subsystems	no subcategory	Bacterial RNA-metabolizing Zn-dependent hydrolases	TsaD/Kae1/Qri7 protein, required for threonylcarbamoyladenosine t(6)A37 formation in tRNA	feature=fig|6666666.56095.peg.198 target=fig|6666666.56095.peg.198	yes	feature=fig|218495.3.peg.1480 target=fig|218495.3.peg.1480	yes
EF20 and 0140J	Membrane Transport	Protein translocation across cytoplasmic membrane	Bacterial signal recognition particle (SRP)	Signal recognition particle receptor protein FtsY (=alpha subunit) (TC 3.A.5.1.1)	feature=fig|6666666.56095.peg.937 target=fig|6666666.56095.peg.937	yes	feature=fig|218495.3.peg.494 target=fig|218495.3.peg.494	yes
EF20 and 0140J	Membrane Transport	Protein translocation across cytoplasmic membrane	Bacterial signal recognition particle (SRP)	Signal recognition particle, subunit Ffh SRP54 (TC 3.A.5.1.1)	feature=fig|6666666.56095.peg.1254 target=fig|6666666.56095.peg.1254	yes	feature=fig|218495.3.peg.807 target=fig|218495.3.peg.807	yes
EF20	Membrane Transport	Protein translocation across cytoplasmic membrane	Bacterial signal recognition particle (SRP)	Signal recognition particle associated protein	feature=fig|6666666.56095.peg.1253 target=fig|6666666.56095.peg.1253	yes	Signal recognition particle associated protein fig|6666666.56095.peg.1253	no
EF20 and 0140J	Carbohydrates	Di- and oligosaccharides	Beta-Glucoside Metabolism	6-phospho-beta-glucosidase (EC 3.2.1.86)	feature=fig|6666666.56095.peg.1268 target=fig|6666666.56095.peg.1268	yes	feature=fig|218495.3.peg.814 target=fig|218495.3.peg.814	yes
EF20 and 0140J	Carbohydrates	Di- and oligosaccharides	Beta-Glucoside Metabolism	Beta-glucosidase (EC 3.2.1.21)	feature=fig|6666666.56095.peg.1223 target=fig|6666666.56095.peg.1223	yes	feature=fig|218495.3.peg.776 target=fig|218495.3.peg.776	yes
EF20 and 0140J	Carbohydrates	Di- and oligosaccharides	Beta-Glucoside Metabolism	Beta-glucoside bgl operon antiterminator, BglG family	feature=fig|6666666.56095.peg.1906 target=fig|6666666.56095.peg.1906	yes	feature=fig|218495.3.peg.746 target=fig|218495.3.peg.746	yes
EF20 and 0140J	Carbohydrates	Di- and oligosaccharides	Beta-Glucoside Metabolism	Outer surface protein of unknown function, cellobiose operon	feature=fig|6666666.56095.peg.912 target=fig|6666666.56095.peg.912	yes	feature=fig|218495.3.peg.468 target=fig|218495.3.peg.468	yes
EF20 and 0140J	Carbohydrates	Di- and oligosaccharides	Beta-Glucoside Metabolism	PTS system, beta-glucoside-specific IIA component (EC 2.7.1.69)	feature=fig|6666666.56095.peg.1192 target=fig|6666666.56095.peg.1192	yes	feature=fig|218495.3.peg.747 target=fig|218495.3.peg.747	yes
EF20 and 0140J	Carbohydrates	Di- and oligosaccharides	Beta-Glucoside Metabolism	PTS system, beta-glucoside-specific IIB component (EC 2.7.1.69)	feature=fig|6666666.56095.peg.1192 target=fig|6666666.56095.peg.1192	yes	feature=fig|218495.3.peg.747 target=fig|218495.3.peg.747	yes
EF20 and 0140J	Carbohydrates	Di- and oligosaccharides	Beta-Glucoside Metabolism	PTS system, beta-glucoside-specific IIC component (EC 2.7.1.69)	feature=fig|6666666.56095.peg.1192 target=fig|6666666.56095.peg.1192	yes	feature=fig|218495.3.peg.747 target=fig|218495.3.peg.747	yes
EF20 and 0140J	Carbohydrates	Di- and oligosaccharides	Beta-Glucoside Metabolism	PTS system, cellobiose-specific IIA component (EC 2.7.1.69)	feature=fig|6666666.56095.peg.572 target=fig|6666666.56095.peg.572	yes	feature=fig|218495.3.peg.168 target=fig|218495.3.peg.168	yes
EF20 and 0140J	Carbohydrates	Di- and oligosaccharides	Beta-Glucoside Metabolism	PTS system, cellobiose-specific IIB component (EC 2.7.1.69)	feature=fig|6666666.56095.peg.907 target=fig|6666666.56095.peg.907	yes	feature=fig|218495.3.peg.463 target=fig|218495.3.peg.463	yes
EF20 and 0140J	Carbohydrates	Di- and oligosaccharides	Beta-Glucoside Metabolism	PTS system, cellobiose-specific IIC component (EC 2.7.1.69)	feature=fig|6666666.56095.peg.911 target=fig|6666666.56095.peg.911	yes	feature=fig|218495.3.peg.467 target=fig|218495.3.peg.467	yes
EF20 and 0140J	Carbohydrates	Di- and oligosaccharides	Beta-Glucoside Metabolism	Transcriptional antiterminator of lichenan operon, BglG family	feature=fig|6666666.56095.peg.908 target=fig|6666666.56095.peg.908	yes	feature=fig|218495.3.peg.464 target=fig|218495.3.peg.464	yes
EF20	Virulence, Disease and Defense	Resistance to antibiotics and toxic compounds	Beta-lactamase	Beta-lactamase (EC 3.5.2.6)	feature=fig|6666666.56095.peg.167 target=fig|6666666.56095.peg.167	yes	Beta-lactamase (EC 3.5.2.6) fig|6666666.56095.peg.167	no
EF20 and 0140J	Clustering-based subsystems	Carbohydrates	Beta-lactamase cluster in Streptococcus	Aquaporin (Major Intrinsic Protein Family)	feature=fig|6666666.56095.peg.135 target=fig|6666666.56095.peg.135	yes	feature=fig|218495.3.peg.1447 target=fig|218495.3.peg.1447	yes
EF20 and 0140J	Clustering-based subsystems	Carbohydrates	Beta-lactamase cluster in Streptococcus	Beta-lactamase, class C	feature=fig|6666666.56095.peg.132 target=fig|6666666.56095.peg.132	yes	feature=fig|218495.3.peg.1444 target=fig|218495.3.peg.1444	yes
EF20 and 0140J	Clustering-based subsystems	Carbohydrates	Beta-lactamase cluster in Streptococcus	C3-degrading proteinase	feature=fig|6666666.56095.peg.133 target=fig|6666666.56095.peg.133	yes	feature=fig|218495.3.peg.1445 target=fig|218495.3.peg.1445	yes
EF20 and 0140J	Clustering-based subsystems	Carbohydrates	Beta-lactamase cluster in Streptococcus	Putative membrane protein precursor SPs0273	feature=fig|6666666.56095.peg.128 target=fig|6666666.56095.peg.128	yes	feature=fig|218495.3.peg.1440 target=fig|218495.3.peg.1440	yes
EF20 and 0140J	Clustering-based subsystems	Carbohydrates	Beta-lactamase cluster in Streptococcus	Putative signal peptidase I (EC 3.4.21.89)	feature=fig|6666666.56095.peg.126 target=fig|6666666.56095.peg.126	yes	feature=fig|218495.3.peg.1438 target=fig|218495.3.peg.1438	yes
EF20 and 0140J	Clustering-based subsystems	Carbohydrates	Beta-lactamase cluster in Streptococcus	Pyruvate formate-lyase (EC 2.3.1.54)	feature=fig|6666666.56095.peg.524 target=fig|6666666.56095.peg.524	yes	feature=fig|218495.3.peg.1442 target=fig|218495.3.peg.1442	yes
EF20 and 0140J	Clustering-based subsystems	Carbohydrates	Beta-lactamase cluster in Streptococcus	RecD-like DNA helicase YrrC	feature=fig|6666666.56095.peg.127 target=fig|6666666.56095.peg.127	yes	feature=fig|218495.3.peg.1439 target=fig|218495.3.peg.1439	yes
EF20 and 0140J	Clustering-based subsystems	Carbohydrates	Beta-lactamase cluster in Streptococcus	Xaa-Pro dipeptidyl-peptidase (EC 3.4.14.11)	feature=fig|6666666.56095.peg.136 target=fig|6666666.56095.peg.136	yes	feature=fig|218495.3.peg.1448 target=fig|218495.3.peg.1448	yes
EF20	Clustering-based subsystems	Carbohydrates	Beta-lactamase cluster in Streptococcus	Transcriptional regulator in cluster with beta-lactamase, GntR family	feature=fig|6666666.56095.peg.1252 target=fig|6666666.56095.peg.1252	yes	Transcriptional regulator in cluster with beta-lactamase, GntR family fig|6666666.56095.peg.1252	no
EF20 and 0140J	Cofactors, Vitamins, Prosthetic Groups, Pigments	Biotin	Biotin biosynthesis	3-ketoacyl-CoA thiolase (EC 2.3.1.16)	feature=fig|6666666.56095.peg.1849 target=fig|6666666.56095.peg.1849	yes	feature=fig|218495.3.peg.1661 target=fig|218495.3.peg.1661	yes
EF20 and 0140J	Cofactors, Vitamins, Prosthetic Groups, Pigments	Biotin	Biotin biosynthesis	Biotin operon repressor	feature=fig|6666666.56095.peg.1573 target=fig|6666666.56095.peg.1573	yes	feature=fig|218495.3.peg.1109 target=fig|218495.3.peg.1109	yes
EF20 and 0140J	Cofactors, Vitamins, Prosthetic Groups, Pigments	Biotin	Biotin biosynthesis	Biotin-protein ligase (EC 6.3.4.15)	feature=fig|6666666.56095.peg.1573 target=fig|6666666.56095.peg.1573	yes	feature=fig|218495.3.peg.1109 target=fig|218495.3.peg.1109	yes
EF20 and 0140J	Cofactors, Vitamins, Prosthetic Groups, Pigments	Biotin	Biotin biosynthesis	Long-chain-fatty-acid--CoA ligase (EC 6.2.1.3)	feature=fig|6666666.56095.peg.1540 target=fig|6666666.56095.peg.1540	yes	feature=fig|218495.3.peg.1659 target=fig|218495.3.peg.1659	yes
EF20 and 0140J	Cofactors, Vitamins, Prosthetic Groups, Pigments	Biotin	Biotin biosynthesis	Substrate-specific component BioY of biotin ECF transporter	feature=fig|6666666.56095.peg.286 target=fig|6666666.56095.peg.286	yes	feature=fig|218495.3.peg.1569 target=fig|218495.3.peg.1569	yes
EF20 and 0140J	Miscellaneous	no subcategory	Broadly distributed proteins not in subsystems	YbbL ABC transporter ATP-binding protein	feature=fig|6666666.56095.peg.1533 target=fig|6666666.56095.peg.1533	yes	feature=fig|218495.3.peg.1067 target=fig|218495.3.peg.1067	yes
EF20 and 0140J	Miscellaneous	no subcategory	Broadly distributed proteins not in subsystems	YbbM seven transmembrane helix protein	feature=fig|6666666.56095.peg.1532 target=fig|6666666.56095.peg.1532	yes	feature=fig|218495.3.peg.1066 target=fig|218495.3.peg.1066	yes
EF20 and 0140J	Miscellaneous	no subcategory	Broadly distributed proteins not in subsystems	YpfJ protein, zinc metalloprotease superfamily	feature=fig|6666666.56095.peg.1058 target=fig|6666666.56095.peg.1058	yes	feature=fig|218495.3.peg.609 target=fig|218495.3.peg.609	yes
EF20	Virulence, Disease and Defense	Resistance to antibiotics and toxic compounds	Cadmium resistance	Cadmium efflux system accessory protein	feature=fig|6666666.56095.peg.644 target=fig|6666666.56095.peg.644	yes	Cadmium efflux system accessory protein fig|6666666.56095.peg.644	no
EF20	Virulence, Disease and Defense	Resistance to antibiotics and toxic compounds	Cadmium resistance	Cadmium resistance protein	feature=fig|6666666.56095.peg.645 target=fig|6666666.56095.peg.645	yes	Cadmium resistance protein fig|6666666.56095.peg.645	no
EF20	Regulation and Cell signaling	no subcategory	cAMP signaling in bacteria	ElaA protein	feature=fig|6666666.56095.peg.1012 target=fig|6666666.56095.peg.1012	yes	ElaA protein fig|6666666.56095.peg.1012	no
EF20 and 0140J	Fatty Acids, Lipids, and Isoprenoids	Phospholipids	Cardiolipin synthesis	Cardiolipin synthetase (EC 2.7.8.-)	feature=fig|6666666.56095.peg.1303 target=fig|6666666.56095.peg.1303	yes	feature=fig|218495.3.peg.847 target=fig|218495.3.peg.847	yes
EF20	Clustering-based subsystems	no subcategory	CBSS-1313.3.peg.147	FIG006438: hypothetical protein	feature=fig|6666666.56095.peg.1330 target=fig|6666666.56095.peg.1330	yes	FIG006438: hypothetical protein fig|6666666.56095.peg.1330	no
EF20 and 0140J	Clustering-based subsystems	no subcategory	CBSS-1313.3.peg.391	DNA polymerase III delta subunit (EC 2.7.7.7)	feature=fig|6666666.56095.peg.1602 target=fig|6666666.56095.peg.1602	yes	feature=fig|218495.3.peg.1136 target=fig|218495.3.peg.1136	yes
EF20 and 0140J	Clustering-based subsystems	no subcategory	CBSS-1313.3.peg.391	FIG001553: Hydrolase, HAD subfamily IIIA	feature=fig|6666666.56095.peg.741 target=fig|6666666.56095.peg.741	yes	feature=fig|218495.3.peg.308 target=fig|218495.3.peg.308	yes
EF20 and 0140J	Clustering-based subsystems	no subcategory	CBSS-1313.3.peg.391	FIG004454: RNA binding protein	feature=fig|6666666.56095.peg.743 target=fig|6666666.56095.peg.743	yes	feature=fig|218495.3.peg.310 target=fig|218495.3.peg.310	yes
EF20 and 0140J	Clustering-based subsystems	no subcategory	CBSS-1313.3.peg.391	FIG007079: UPF0348 protein family	feature=fig|6666666.56095.peg.748 target=fig|6666666.56095.peg.748	yes	feature=fig|218495.3.peg.315 target=fig|218495.3.peg.315	yes
EF20 and 0140J	Clustering-based subsystems	no subcategory	CBSS-1313.3.peg.391	FIG145533: Methyltransferase (EC 2.1.1.-)	feature=fig|6666666.56095.peg.747 target=fig|6666666.56095.peg.747	yes	feature=fig|218495.3.peg.314 target=fig|218495.3.peg.314	yes
EF20 and 0140J	Clustering-based subsystems	no subcategory	CBSS-1313.3.peg.391	GTP-binding protein YqeH, required for biogenesis of 30S ribosome subunit	feature=fig|6666666.56095.peg.742 target=fig|6666666.56095.peg.742	yes	feature=fig|218495.3.peg.309 target=fig|218495.3.peg.309	yes
EF20 and 0140J	Clustering-based subsystems	no subcategory	CBSS-1313.3.peg.391	Hydrolase (HAD superfamily), YqeK	feature=fig|6666666.56095.peg.745 target=fig|6666666.56095.peg.745	yes	feature=fig|218495.3.peg.312 target=fig|218495.3.peg.312	yes
EF20 and 0140J	Clustering-based subsystems	no subcategory	CBSS-1313.3.peg.391	Iojap protein	feature=fig|6666666.56095.peg.746 target=fig|6666666.56095.peg.746	yes	feature=fig|218495.3.peg.313 target=fig|218495.3.peg.313	yes
EF20 and 0140J	Clustering-based subsystems	no subcategory	CBSS-1313.3.peg.391	Late competence protein ComEA, DNA receptor	feature=fig|6666666.56095.peg.1604 target=fig|6666666.56095.peg.1604	yes	feature=fig|218495.3.peg.1138 target=fig|218495.3.peg.1138	yes
EF20 and 0140J	Clustering-based subsystems	no subcategory	CBSS-1313.3.peg.391	Late competence protein ComEB	feature=fig|6666666.56095.peg.112 target=fig|6666666.56095.peg.112	yes	feature=fig|218495.3.peg.1424 target=fig|218495.3.peg.1424	yes
EF20 and 0140J	Clustering-based subsystems	no subcategory	CBSS-1313.3.peg.391	Late competence protein ComEC, DNA transport	feature=fig|6666666.56095.peg.1603 target=fig|6666666.56095.peg.1603	yes	feature=fig|218495.3.peg.1137 target=fig|218495.3.peg.1137	yes
EF20 and 0140J	Clustering-based subsystems	no subcategory	CBSS-1313.3.peg.391	Nicotinate-nucleotide adenylyltransferase (EC 2.7.7.18)	feature=fig|6666666.56095.peg.744 target=fig|6666666.56095.peg.744	yes	feature=fig|218495.3.peg.311 target=fig|218495.3.peg.311	yes
EF20 and 0140J	Clustering-based subsystems	no subcategory	CBSS-1313.3.peg.391	SSU ribosomal protein S20p	feature=fig|6666666.56095.peg.1319 target=fig|6666666.56095.peg.1319	yes	feature=fig|218495.3.peg.863 target=fig|218495.3.peg.863	yes
0140J	Clustering-based subsystems	no subcategory	CBSS-1352.1.peg.856	Transcriptional regulator, PadR family	Transcriptional regulator, PadR family fig|218495.3.peg.1667	no	feature=fig|218495.3.peg.1667 target=fig|218495.3.peg.1667	yes
EF20 and 0140J	Clustering-based subsystems	no subcategory	CBSS-138119.3.peg.2719	FIG146085: 3&#39;-to-5&#39; oligoribonuclease A, Bacillus type	feature=fig|6666666.56095.peg.1011 target=fig|6666666.56095.peg.1011	yes	feature=fig|218495.3.peg.563 target=fig|218495.3.peg.563	yes
EF20 and 0140J	Clustering-based subsystems	no subcategory	CBSS-138119.3.peg.2719	Ribosome-binding factor A	feature=fig|6666666.56095.peg.31 target=fig|6666666.56095.peg.31	yes	feature=fig|218495.3.peg.1342 target=fig|218495.3.peg.1342	yes
EF20 and 0140J	Clustering-based subsystems	no subcategory	CBSS-138119.3.peg.2719	Translation initiation factor 2	feature=fig|6666666.56095.peg.32 target=fig|6666666.56095.peg.32	yes	feature=fig|218495.3.peg.1343 target=fig|218495.3.peg.1343	yes
EF20 and 0140J	Clustering-based subsystems	no subcategory	CBSS-138119.3.peg.2719	tRNA pseudouridine synthase B (EC 4.2.1.70)	feature=fig|6666666.56095.peg.1333 target=fig|6666666.56095.peg.1333	yes	feature=fig|218495.3.peg.876 target=fig|218495.3.peg.876	yes
EF20 and 0140J	Clustering-based subsystems	no subcategory	CBSS-176279.3.peg.868	FIG139598: Potential ribosomal protein	feature=fig|6666666.56095.peg.1100 target=fig|6666666.56095.peg.1100	yes	feature=fig|218495.3.peg.649 target=fig|218495.3.peg.649	yes
EF20 and 0140J	Clustering-based subsystems	no subcategory	CBSS-176279.3.peg.868	GTP-binding protein Obg	feature=fig|6666666.56095.peg.1522 target=fig|6666666.56095.peg.1522	yes	feature=fig|218495.3.peg.1057 target=fig|218495.3.peg.1057	yes
EF20 and 0140J	Clustering-based subsystems	no subcategory	CBSS-176279.3.peg.868	LSU ribosomal protein L21p	feature=fig|6666666.56095.peg.1099 target=fig|6666666.56095.peg.1099	yes	feature=fig|218495.3.peg.648 target=fig|218495.3.peg.648	yes
EF20 and 0140J	Clustering-based subsystems	no subcategory	CBSS-176279.3.peg.868	LSU ribosomal protein L27p	feature=fig|6666666.56095.peg.1101 target=fig|6666666.56095.peg.1101	yes	feature=fig|218495.3.peg.650 target=fig|218495.3.peg.650	yes
EF20 and 0140J	Clustering-based subsystems	Probably GTP or GMP signaling related	CBSS-176299.4.peg.1292	DNA recombination and repair protein RecO	feature=fig|6666666.56095.peg.5 target=fig|6666666.56095.peg.5	yes	feature=fig|218495.3.peg.19 target=fig|218495.3.peg.19	yes
EF20 and 0140J	Clustering-based subsystems	Probably GTP or GMP signaling related	CBSS-176299.4.peg.1292	DNA-directed RNA polymerase omega subunit (EC 2.7.7.6)	feature=fig|6666666.56095.peg.1845 target=fig|6666666.56095.peg.1845	yes	feature=fig|218495.3.peg.1275 target=fig|218495.3.peg.1275	yes
EF20 and 0140J	Clustering-based subsystems	Probably GTP or GMP signaling related	CBSS-176299.4.peg.1292	GTP pyrophosphokinase (EC 2.7.6.5), (p)ppGpp synthetase I	feature=fig|6666666.56095.peg.670 target=fig|6666666.56095.peg.670	yes	feature=fig|218495.3.peg.206 target=fig|218495.3.peg.206	yes
EF20 and 0140J	Clustering-based subsystems	Probably GTP or GMP signaling related	CBSS-176299.4.peg.1292	GTP-binding protein Era	feature=fig|6666666.56095.peg.876 target=fig|6666666.56095.peg.876	yes	feature=fig|218495.3.peg.439 target=fig|218495.3.peg.439	yes
EF20 and 0140J	Clustering-based subsystems	Probably GTP or GMP signaling related	CBSS-176299.4.peg.1292	Holo-[acyl-carrier protein] synthase (EC 2.7.8.7)	feature=fig|6666666.56095.peg.99 target=fig|6666666.56095.peg.99	yes	feature=fig|218495.3.peg.1411 target=fig|218495.3.peg.1411	yes
EF20 and 0140J	Clustering-based subsystems	Probably GTP or GMP signaling related	CBSS-176299.4.peg.1292	Ribonuclease III (EC 3.1.26.3)	feature=fig|6666666.56095.peg.933 target=fig|6666666.56095.peg.933	yes	feature=fig|218495.3.peg.490 target=fig|218495.3.peg.490	yes
EF20 and 0140J	Clustering-based subsystems	Probably GTP or GMP signaling related	CBSS-176299.4.peg.1292	Signal peptidase I (EC 3.4.21.89)	feature=fig|6666666.56095.peg.1362 target=fig|6666666.56095.peg.1362	yes	feature=fig|218495.3.peg.904 target=fig|218495.3.peg.904	yes
EF20	Clustering-based subsystems	no subcategory	CBSS-176299.4.peg.1996A	Endoribonuclease L-PSP	feature=fig|6666666.56095.peg.523 target=fig|6666666.56095.peg.523	yes	Endoribonuclease L-PSP fig|6666666.56095.peg.523	no
EF20	Clustering-based subsystems	May be related to ADP-phosphoribose and NAD-dependent acetylation	CBSS-216591.1.peg.168	Histone acetyltransferase HPA2 and related acetyltransferases	feature=fig|6666666.56095.peg.1053 target=fig|6666666.56095.peg.1053	yes	Histone acetyltransferase HPA2 and related acetyltransferases fig|6666666.56095.peg.1053	no
EF20 and 0140J	Clustering-based subsystems	no subcategory	CBSS-216600.3.peg.802	Peptide chain release factor 1	feature=fig|6666666.56095.peg.1230 target=fig|6666666.56095.peg.1230	yes	feature=fig|218495.3.peg.783 target=fig|218495.3.peg.783	yes
EF20 and 0140J	Clustering-based subsystems	no subcategory	CBSS-216600.3.peg.802	Protein-N(5)-glutamine methyltransferase PrmC, methylates polypeptide chain release factors RF1 and RF2	feature=fig|6666666.56095.peg.1231 target=fig|6666666.56095.peg.1231	yes	feature=fig|218495.3.peg.784 target=fig|218495.3.peg.784	yes
EF20 and 0140J	Clustering-based subsystems	no subcategory	CBSS-218494.4.peg.228	FIG014387: Transcriptional regulator, PadR family	feature=fig|6666666.56095.peg.383 target=fig|6666666.56095.peg.383	yes	feature=fig|218495.3.peg.1667 target=fig|218495.3.peg.1667	yes
EF20 and 0140J	Clustering-based subsystems	no subcategory	CBSS-218494.4.peg.228	FIG015389: hypothetical membrane associated protein	feature=fig|6666666.56095.peg.385 target=fig|6666666.56095.peg.385	yes	feature=fig|218495.3.peg.1669 target=fig|218495.3.peg.1669	yes
EF20 and 0140J	Clustering-based subsystems	no subcategory	CBSS-218494.4.peg.228	FIG04612: Integral membrane protein (putative)	feature=fig|6666666.56095.peg.384 target=fig|6666666.56095.peg.384	yes	feature=fig|218495.3.peg.1668 target=fig|218495.3.peg.1668	yes
EF20 and 0140J	Clustering-based subsystems	no subcategory	CBSS-257314.1.peg.752	Acetate kinase (EC 2.7.2.1)	feature=fig|6666666.56095.peg.485 target=fig|6666666.56095.peg.485	yes	feature=fig|218495.3.peg.107 target=fig|218495.3.peg.107	yes
EF20 and 0140J	Clustering-based subsystems	no subcategory	CBSS-257314.1.peg.752	Adenine-specific methyltransferase (EC 2.1.1.72)	feature=fig|6666666.56095.peg.484 target=fig|6666666.56095.peg.484	yes	feature=fig|218495.3.peg.106 target=fig|218495.3.peg.106	yes
EF20 and 0140J	Clustering-based subsystems	no subcategory	CBSS-257314.1.peg.752	Thiol peroxidase, Tpx-type (EC 1.11.1.15)	feature=fig|6666666.56095.peg.1340 target=fig|6666666.56095.peg.1340	yes	feature=fig|218495.3.peg.883 target=fig|218495.3.peg.883	yes
0140J	Clustering-based subsystems	Clustering-based subsystems	CBSS-262719.3.peg.410	Replicative DNA helicase (EC 3.6.1.-) [SA14-24]	Replicative DNA helicase (EC 3.6.1.-) [SA14-24] fig|218495.3.peg.1688	no	feature=fig|218495.3.peg.1688 target=fig|218495.3.peg.1688	yes
EF20 and 0140J	Clustering-based subsystems	no subcategory	CBSS-266117.6.peg.1260	16S rRNA (guanine(966)-N(2))-methyltransferase (EC 2.1.1.171)	feature=fig|6666666.56095.peg.1674 target=fig|6666666.56095.peg.1674	yes	feature=fig|218495.3.peg.1207 target=fig|218495.3.peg.1207	yes
EF20 and 0140J	Clustering-based subsystems	no subcategory	CBSS-266117.6.peg.1260	Phosphopantetheine adenylyltransferase (EC 2.7.7.3)	feature=fig|6666666.56095.peg.1673 target=fig|6666666.56095.peg.1673	yes	feature=fig|218495.3.peg.1206 target=fig|218495.3.peg.1206	yes
EF20 and 0140J	Clustering-based subsystems	no subcategory	CBSS-269801.1.peg.1715	16S rRNA (guanine(966)-N(2))-methyltransferase (EC 2.1.1.171)	feature=fig|6666666.56095.peg.1674 target=fig|6666666.56095.peg.1674	yes	feature=fig|218495.3.peg.1207 target=fig|218495.3.peg.1207	yes
EF20 and 0140J	Clustering-based subsystems	no subcategory	CBSS-269801.1.peg.1715	FIG007079: UPF0348 protein family	feature=fig|6666666.56095.peg.748 target=fig|6666666.56095.peg.748	yes	feature=fig|218495.3.peg.315 target=fig|218495.3.peg.315	yes
EF20 and 0140J	Clustering-based subsystems	no subcategory	CBSS-269801.1.peg.1715	Lon-like protease with PDZ domain	feature=fig|6666666.56095.peg.1672 target=fig|6666666.56095.peg.1672	yes	feature=fig|218495.3.peg.1205 target=fig|218495.3.peg.1205	yes
EF20 and 0140J	Clustering-based subsystems	no subcategory	CBSS-269801.1.peg.1715	Phosphopantetheine adenylyltransferase (EC 2.7.7.3)	feature=fig|6666666.56095.peg.1673 target=fig|6666666.56095.peg.1673	yes	feature=fig|218495.3.peg.1206 target=fig|218495.3.peg.1206	yes
EF20 and 0140J	Clustering-based subsystems	no subcategory	CBSS-272943.3.peg.1367	DNA topoisomerase I (EC 5.99.1.2)	feature=fig|6666666.56095.peg.1288 target=fig|6666666.56095.peg.1288	yes	feature=fig|218495.3.peg.834 target=fig|218495.3.peg.834	yes
EF20 and 0140J	Clustering-based subsystems	no subcategory	CBSS-272943.3.peg.1367	Rossmann fold nucleotide-binding protein Smf possibly involved in DNA uptake	feature=fig|6666666.56095.peg.1289 target=fig|6666666.56095.peg.1289	yes	feature=fig|218495.3.peg.835 target=fig|218495.3.peg.835	yes
EF20 and 0140J	Clustering-based subsystems	no subcategory	CBSS-279010.5.peg.3195	Alanyl-tRNA synthetase (EC 6.1.1.7)	feature=fig|6666666.56095.peg.1589 target=fig|6666666.56095.peg.1589	yes	feature=fig|218495.3.peg.1123 target=fig|218495.3.peg.1123	yes
EF20 and 0140J	Clustering-based subsystems	no subcategory	CBSS-279010.5.peg.3195	Hypothetical protein possible functionally linked with Alanyl-tRNA synthetase	feature=fig|6666666.56095.peg.347 target=fig|6666666.56095.peg.347	yes	feature=fig|218495.3.peg.1632 target=fig|218495.3.peg.1632	yes
EF20 and 0140J	Clustering-based subsystems	no subcategory	CBSS-279010.5.peg.3195	Ortholog of S. aureus MRSA252 (BX571856) SAR1694	feature=fig|6666666.56095.peg.345 target=fig|6666666.56095.peg.345	yes	feature=fig|218495.3.peg.1630 target=fig|218495.3.peg.1630	yes
EF20 and 0140J	Clustering-based subsystems	no subcategory	CBSS-279010.5.peg.3195	Putative Holliday junction resolvase YggF	feature=fig|6666666.56095.peg.346 target=fig|6666666.56095.peg.346	yes	feature=fig|218495.3.peg.1631 target=fig|218495.3.peg.1631	yes
EF20 and 0140J	Clustering-based subsystems	no subcategory	CBSS-314276.3.peg.1499	Ribosomal large subunit pseudouridine synthase B (EC 4.2.1.70)	feature=fig|6666666.56095.peg.793 target=fig|6666666.56095.peg.793	yes	feature=fig|218495.3.peg.362 target=fig|218495.3.peg.362	yes
EF20 and 0140J	Clustering-based subsystems	no subcategory	CBSS-314276.3.peg.1499	Segregation and condensation protein A	feature=fig|6666666.56095.peg.791 target=fig|6666666.56095.peg.791	yes	feature=fig|218495.3.peg.360 target=fig|218495.3.peg.360	yes
EF20 and 0140J	Clustering-based subsystems	no subcategory	CBSS-314276.3.peg.1499	Segregation and condensation protein B	feature=fig|6666666.56095.peg.792 target=fig|6666666.56095.peg.792	yes	feature=fig|218495.3.peg.361 target=fig|218495.3.peg.361	yes
EF20 and 0140J	Clustering-based subsystems	no subcategory	CBSS-370552.3.peg.1240	FIG006988: Lipase/Acylhydrolase with GDSL-like motif	feature=fig|6666666.56095.peg.1628 target=fig|6666666.56095.peg.1628	yes	feature=fig|218495.3.peg.1163 target=fig|218495.3.peg.1163	yes
EF20 and 0140J	Clustering-based subsystems	no subcategory	CBSS-370552.3.peg.1240	Hypothetical protein DUF194, DegV family	feature=fig|6666666.56095.peg.1629 target=fig|6666666.56095.peg.1629	yes	feature=fig|218495.3.peg.1164 target=fig|218495.3.peg.1164	yes
EF20 and 0140J	Clustering-based subsystems	no subcategory	CBSS-370552.3.peg.1240	YfaA	feature=fig|6666666.56095.peg.1627 target=fig|6666666.56095.peg.1627	yes	feature=fig|218495.3.peg.1162 target=fig|218495.3.peg.1162	yes
EF20 and 0140J	Clustering-based subsystems	no subcategory	CBSS-393011.11.peg.386	Heat shock protein HtpX (EC 3.4.24.-)	feature=fig|6666666.56095.peg.763 target=fig|6666666.56095.peg.763	yes	feature=fig|218495.3.peg.331 target=fig|218495.3.peg.331	yes
EF20 and 0140J	Clustering-based subsystems	no subcategory	CBSS-393011.11.peg.386	LemA protein	feature=fig|6666666.56095.peg.762 target=fig|6666666.56095.peg.762	yes	feature=fig|218495.3.peg.330 target=fig|218495.3.peg.330	yes
EF20	Clustering-based subsystems	Protein export?	CBSS-393121.3.peg.2760	ABC transporter ATP-binding protein uup	feature=fig|6666666.56095.peg.436 target=fig|6666666.56095.peg.436	yes	ABC transporter ATP-binding protein uup fig|6666666.56095.peg.436	no
EF20	Clustering-based subsystems	Protein export?	CBSS-393121.3.peg.2760	Protein export cytoplasm protein SecA2 ATPase RNA helicase (TC 3.A.5.1.1)	feature=fig|6666666.56095.peg.1767 target=fig|6666666.56095.peg.1767	yes	Protein export cytoplasm protein SecA2 ATPase RNA helicase (TC 3.A.5.1.1) fig|6666666.56095.peg.1767	no
EF20	Clustering-based subsystems	Protein export?	CBSS-393121.3.peg.2760	hypothetical protein BH3604	feature=fig|6666666.56095.peg.435 target=fig|6666666.56095.peg.435	yes	hypothetical protein BH3604 fig|6666666.56095.peg.435	no
EF20 and 0140J	Clustering-based subsystems	Cell Division	CBSS-393130.3.peg.794	Cysteine desulfurase (EC 2.8.1.7)	feature=fig|6666666.56095.peg.1209 target=fig|6666666.56095.peg.1209	yes	feature=fig|218495.3.peg.762 target=fig|218495.3.peg.762	yes
EF20 and 0140J	Clustering-based subsystems	Cell Division	CBSS-393130.3.peg.794	SSU ribosomal protein S4p (S9e)	feature=fig|6666666.56095.peg.412 target=fig|6666666.56095.peg.412	yes	feature=fig|218495.3.peg.1686 target=fig|218495.3.peg.1686	yes
EF20 and 0140J	Clustering-based subsystems	Cell Division	CBSS-393130.3.peg.794	Septation ring formation regulator EzrA	feature=fig|6666666.56095.peg.1024 target=fig|6666666.56095.peg.1024	yes	feature=fig|218495.3.peg.577 target=fig|218495.3.peg.577	yes
EF20 and 0140J	Clustering-based subsystems	Cell Division	CBSS-393130.3.peg.794	tRNA S(4)U 4-thiouridine synthase (former ThiI)	feature=fig|6666666.56095.peg.1096 target=fig|6666666.56095.peg.1096	yes	feature=fig|218495.3.peg.645 target=fig|218495.3.peg.645	yes
EF20 and 0140J	Clustering-based subsystems	no subcategory	CBSS-56780.10.peg.1536	Metal-dependent hydrolase YbeY, involved in rRNA and/or ribosome maturation and assembly	feature=fig|6666666.56095.peg.874 target=fig|6666666.56095.peg.874	yes	feature=fig|218495.3.peg.437 target=fig|218495.3.peg.437	yes
EF20 and 0140J	Clustering-based subsystems	no subcategory	CBSS-56780.10.peg.1536	Phosphate starvation-inducible protein PhoH, predicted ATPase	feature=fig|6666666.56095.peg.872 target=fig|6666666.56095.peg.872	yes	feature=fig|218495.3.peg.435 target=fig|218495.3.peg.435	yes
EF20 and 0140J	Clustering-based subsystems	Lysine, threonine, methionine, and cysteine	CBSS-84588.1.peg.1247	Cysteine desulfurase (EC 2.8.1.7)	feature=fig|6666666.56095.peg.1209 target=fig|6666666.56095.peg.1209	yes	feature=fig|218495.3.peg.762 target=fig|218495.3.peg.762	yes
EF20 and 0140J	Clustering-based subsystems	Lysine, threonine, methionine, and cysteine	CBSS-84588.1.peg.1247	D-alanyl-D-alanine carboxypeptidase (EC 3.4.16.4)	feature=fig|6666666.56095.peg.72 target=fig|6666666.56095.peg.72	yes	feature=fig|218495.3.peg.307 target=fig|218495.3.peg.307	yes
EF20 and 0140J	Clustering-based subsystems	Cell Division	Cell Division Cluster	Cell division initiation protein DivIVA	feature=fig|6666666.56095.peg.1644 target=fig|6666666.56095.peg.1644	yes	feature=fig|218495.3.peg.1179 target=fig|218495.3.peg.1179	yes
EF20 and 0140J	Clustering-based subsystems	Cell Division	Cell Division Cluster	Cell division protein FtsA	feature=fig|6666666.56095.peg.1650 target=fig|6666666.56095.peg.1650	yes	feature=fig|218495.3.peg.1184 target=fig|218495.3.peg.1184	yes
EF20 and 0140J	Clustering-based subsystems	Cell Division	Cell Division Cluster	Cell division protein FtsQ	feature=fig|6666666.56095.peg.1651 target=fig|6666666.56095.peg.1651	yes	feature=fig|218495.3.peg.1185 target=fig|218495.3.peg.1185	yes
EF20 and 0140J	Clustering-based subsystems	Cell Division	Cell Division Cluster	Cell division protein FtsZ (EC 3.4.24.-)	feature=fig|6666666.56095.peg.1649 target=fig|6666666.56095.peg.1649	yes	feature=fig|218495.3.peg.1183 target=fig|218495.3.peg.1183	yes
EF20 and 0140J	Clustering-based subsystems	Cell Division	Cell Division Cluster	FIG001583: hypothetical protein, contains S4-like RNA binding domain	feature=fig|6666666.56095.peg.1645 target=fig|6666666.56095.peg.1645	yes	feature=fig|218495.3.peg.1180 target=fig|218495.3.peg.1180	yes
EF20 and 0140J	Clustering-based subsystems	Cell Division	Cell Division Cluster	FIG001960: FtsZ-interacting protein related to cell division	feature=fig|6666666.56095.peg.1647 target=fig|6666666.56095.peg.1647	yes	feature=fig|218495.3.peg.1181 target=fig|218495.3.peg.1181	yes
EF20 and 0140J	Clustering-based subsystems	Cell Division	Cell Division Cluster	Hypothetical protein YggS, proline synthase co-transcribed bacterial homolog PROSC	feature=fig|6666666.56095.peg.1648 target=fig|6666666.56095.peg.1648	yes	feature=fig|218495.3.peg.1182 target=fig|218495.3.peg.1182	yes
EF20 and 0140J	Clustering-based subsystems	Cell Division	Cell Division Cluster	Isoleucyl-tRNA synthetase (EC 6.1.1.5)	feature=fig|6666666.56095.peg.1643 target=fig|6666666.56095.peg.1643	yes	feature=fig|218495.3.peg.1178 target=fig|218495.3.peg.1178	yes
EF20 and 0140J	Clustering-based subsystems	Cell Division	Cell Division Cluster	UDP-N-acetylglucosamine--N-acetylmuramyl-(pentapeptide) pyrophosphoryl-undecaprenol N-acetylglucosamine transferase (EC 2.4.1.227)	feature=fig|6666666.56095.peg.1652 target=fig|6666666.56095.peg.1652	yes	feature=fig|218495.3.peg.1186 target=fig|218495.3.peg.1186	yes
EF20 and 0140J	Clustering-based subsystems	Cell Division	cell division core of larger cluster	Cell division protein FtsA	feature=fig|6666666.56095.peg.1650 target=fig|6666666.56095.peg.1650	yes	feature=fig|218495.3.peg.1184 target=fig|218495.3.peg.1184	yes
EF20 and 0140J	Clustering-based subsystems	Cell Division	cell division core of larger cluster	Cell division protein FtsQ	feature=fig|6666666.56095.peg.1651 target=fig|6666666.56095.peg.1651	yes	feature=fig|218495.3.peg.1185 target=fig|218495.3.peg.1185	yes
EF20 and 0140J	Clustering-based subsystems	Cell Division	cell division core of larger cluster	Cell division protein FtsZ (EC 3.4.24.-)	feature=fig|6666666.56095.peg.1649 target=fig|6666666.56095.peg.1649	yes	feature=fig|218495.3.peg.1183 target=fig|218495.3.peg.1183	yes
EF20 and 0140J	Clustering-based subsystems	Cell Division	cell division core of larger cluster	UDP-N-acetylglucosamine--N-acetylmuramyl-(pentapeptide) pyrophosphoryl-undecaprenol N-acetylglucosamine transferase (EC 2.4.1.227)	feature=fig|6666666.56095.peg.1652 target=fig|6666666.56095.peg.1652	yes	feature=fig|218495.3.peg.1186 target=fig|218495.3.peg.1186	yes
EF20 and 0140J	Clustering-based subsystems	Cell Division	Cell Division Subsystem including YidCD	Chromosomal replication initiator protein DnaA	feature=fig|6666666.56095.peg.441 target=fig|6666666.56095.peg.441	yes	feature=fig|218495.3.peg.1 target=fig|218495.3.peg.1	yes
EF20 and 0140J	Clustering-based subsystems	Cell Division	Cell Division Subsystem including YidCD	Chromosome (plasmid) partitioning protein ParB	feature=fig|6666666.56095.peg.440 target=fig|6666666.56095.peg.440	yes	feature=fig|218495.3.peg.1715 target=fig|218495.3.peg.1715	yes
EF20 and 0140J	Clustering-based subsystems	Cell Division	Cell Division Subsystem including YidCD	DNA gyrase subunit A (EC 5.99.1.3)	feature=fig|6666666.56095.peg.1239 target=fig|6666666.56095.peg.1239	yes	feature=fig|218495.3.peg.792 target=fig|218495.3.peg.792	yes
EF20 and 0140J	Clustering-based subsystems	Cell Division	Cell Division Subsystem including YidCD	DNA gyrase subunit B (EC 5.99.1.3)	feature=fig|6666666.56095.peg.1023 target=fig|6666666.56095.peg.1023	yes	feature=fig|218495.3.peg.576 target=fig|218495.3.peg.576	yes
EF20 and 0140J	Clustering-based subsystems	Cell Division	Cell Division Subsystem including YidCD	DNA polymerase III beta subunit (EC 2.7.7.7)	feature=fig|6666666.56095.peg.442 target=fig|6666666.56095.peg.442	yes	feature=fig|218495.3.peg.2 target=fig|218495.3.peg.2	yes
EF20 and 0140J	Clustering-based subsystems	Cell Division	Cell Division Subsystem including YidCD	DNA recombination and repair protein RecF	feature=fig|6666666.56095.peg.431 target=fig|6666666.56095.peg.431	yes	feature=fig|218495.3.peg.1706 target=fig|218495.3.peg.1706	yes
EF20 and 0140J	Clustering-based subsystems	Cell Division	Cell Division Subsystem including YidCD	GTPase and tRNA-U34 5-formylation enzyme TrmE	feature=fig|6666666.56095.peg.1416 target=fig|6666666.56095.peg.1416	yes	feature=fig|218495.3.peg.955 target=fig|218495.3.peg.955	yes
EF20 and 0140J	Clustering-based subsystems	Cell Division	Cell Division Subsystem including YidCD	Inner membrane protein translocase component YidC, short form OxaI-like	feature=fig|6666666.56095.peg.247 target=fig|6666666.56095.peg.247	yes	feature=fig|218495.3.peg.1527 target=fig|218495.3.peg.1527	yes
EF20 and 0140J	Clustering-based subsystems	Cell Division	Cell Division Subsystem including YidCD	LSU ribosomal protein L34p	feature=fig|6666666.56095.peg.240 target=fig|6666666.56095.peg.240	yes	feature=fig|218495.3.peg.1521 target=fig|218495.3.peg.1521	yes
EF20 and 0140J	Clustering-based subsystems	Cell Division	Cell Division Subsystem including YidCD	Protein YidD	feature=fig|6666666.56095.peg.794 target=fig|6666666.56095.peg.794	yes	feature=fig|218495.3.peg.1723 target=fig|218495.3.peg.1723	yes
EF20 and 0140J	Clustering-based subsystems	Cell Division	Cell Division Subsystem including YidCD	RNA-binding protein Jag	feature=fig|6666666.56095.peg.246 target=fig|6666666.56095.peg.246	yes	feature=fig|218495.3.peg.1526 target=fig|218495.3.peg.1526	yes
EF20 and 0140J	Clustering-based subsystems	Cell Division	Cell Division Subsystem including YidCD	Ribonuclease P protein component (EC 3.1.26.5)	feature=fig|6666666.56095.peg.248 target=fig|6666666.56095.peg.248	yes	feature=fig|218495.3.peg.1528 target=fig|218495.3.peg.1528	yes
EF20 and 0140J	Clustering-based subsystems	Cell Division	Cell Division Subsystem including YidCD	rRNA small subunit 7-methylguanosine (m7G) methyltransferase GidB	feature=fig|6666666.56095.peg.761 target=fig|6666666.56095.peg.761	yes	feature=fig|218495.3.peg.329 target=fig|218495.3.peg.329	yes
EF20 and 0140J	Clustering-based subsystems	Cell Division	Cell Division Subsystem including YidCD	tRNA uridine 5-carboxymethylaminomethyl modification enzyme GidA	feature=fig|6666666.56095.peg.417 target=fig|6666666.56095.peg.417	yes	feature=fig|218495.3.peg.1691 target=fig|218495.3.peg.1691	yes
EF20 and 0140J	Clustering-based subsystems	no subcategory	Cell division-ribosomal stress proteins cluster	Cell division protein DivIC (FtsB), stabilizes FtsL against RasP cleavage	feature=fig|6666666.56095.peg.450 target=fig|6666666.56095.peg.450	yes	feature=fig|218495.3.peg.9 target=fig|218495.3.peg.9	yes
EF20 and 0140J	Clustering-based subsystems	no subcategory	Cell division-ribosomal stress proteins cluster	Cell division protein FtsH (EC 3.4.24.-)	feature=fig|6666666.56095.peg.455 target=fig|6666666.56095.peg.455	yes	feature=fig|218495.3.peg.13 target=fig|218495.3.peg.13	yes
EF20 and 0140J	Clustering-based subsystems	no subcategory	Cell division-ribosomal stress proteins cluster	Hypoxanthine-guanine phosphoribosyltransferase (EC 2.4.2.8)	feature=fig|6666666.56095.peg.454 target=fig|6666666.56095.peg.454	yes	feature=fig|218495.3.peg.12 target=fig|218495.3.peg.12	yes
EF20 and 0140J	Clustering-based subsystems	no subcategory	Cell division-ribosomal stress proteins cluster	Low temperature requirement B protein	feature=fig|6666666.56095.peg.448 target=fig|6666666.56095.peg.448	yes	feature=fig|218495.3.peg.7 target=fig|218495.3.peg.7	yes
EF20 and 0140J	Clustering-based subsystems	no subcategory	Cell division-ribosomal stress proteins cluster	Peptidyl-tRNA hydrolase (EC 3.1.1.29)	feature=fig|6666666.56095.peg.446 target=fig|6666666.56095.peg.446	yes	feature=fig|218495.3.peg.5 target=fig|218495.3.peg.5	yes
EF20 and 0140J	Clustering-based subsystems	no subcategory	Cell division-ribosomal stress proteins cluster	Ribosome-associated heat shock protein implicated in the recycling of the 50S subunit (S4 paralog)	feature=fig|6666666.56095.peg.449 target=fig|6666666.56095.peg.449	yes	feature=fig|218495.3.peg.8 target=fig|218495.3.peg.8	yes
EF20 and 0140J	Clustering-based subsystems	no subcategory	Cell division-ribosomal stress proteins cluster	SSU ribosomal protein S1p	feature=fig|6666666.56095.peg.1371 target=fig|6666666.56095.peg.1371	yes	feature=fig|218495.3.peg.913 target=fig|218495.3.peg.913	yes
EF20 and 0140J	Clustering-based subsystems	no subcategory	Cell division-ribosomal stress proteins cluster	Transcription accessory protein (S1 RNA-binding domain)	feature=fig|6666666.56095.peg.952 target=fig|6666666.56095.peg.952	yes	feature=fig|218495.3.peg.509 target=fig|218495.3.peg.509	yes
EF20 and 0140J	Clustering-based subsystems	no subcategory	Cell division-ribosomal stress proteins cluster	Transcription-repair coupling factor	feature=fig|6666666.56095.peg.447 target=fig|6666666.56095.peg.447	yes	feature=fig|218495.3.peg.6 target=fig|218495.3.peg.6	yes
0140J	Clustering-based subsystems	no subcategory	Cell division-ribosomal stress proteins cluster	tRNA(Ile)-lysidine synthetase (EC 6.3.4.19)	tRNA(Ile)-lysidine synthetase (EC 6.3.4.19) fig|218495.3.peg.11	no	feature=fig|218495.3.peg.11 target=fig|218495.3.peg.11	yes
EF20 and 0140J	Regulation and Cell signaling	no subcategory	Cell envelope-associated LytR-CpsA-Psr transcriptional attenuators	Cell envelope-associated transcriptional attenuator LytR-CpsA-Psr, subfamily F1 (as in PMID19099556)	feature=fig|6666666.56095.peg.1551 target=fig|6666666.56095.peg.1551	yes	feature=fig|218495.3.peg.1086 target=fig|218495.3.peg.1086	yes
EF20 and 0140J	Regulation and Cell signaling	no subcategory	Cell envelope-associated LytR-CpsA-Psr transcriptional attenuators	Cell envelope-associated transcriptional attenuator LytR-CpsA-Psr, subfamily F2 (as in PMID19099556)	feature=fig|6666666.56095.peg.43 target=fig|6666666.56095.peg.43	yes	feature=fig|218495.3.peg.1354 target=fig|218495.3.peg.1354	yes
EF20 and 0140J	Regulation and Cell signaling	no subcategory	Cell envelope-associated LytR-CpsA-Psr transcriptional attenuators	Exopolysaccharide biosynthesis transcriptional activator EpsA	feature=fig|6666666.56095.peg.1408 target=fig|6666666.56095.peg.1408	yes	feature=fig|218495.3.peg.947 target=fig|218495.3.peg.947	yes
0140J	Regulation and Cell signaling	no subcategory	Cell envelope-associated LytR-CpsA-Psr transcriptional attenuators	TsaE protein, required for threonylcarbamoyladenosine t(6)A37 formation in tRNA	TsaE protein, required for threonylcarbamoyladenosine t(6)A37 formation in tRNA fig|218495.3.peg.1356	no	feature=fig|218495.3.peg.1356 target=fig|218495.3.peg.1356	yes
EF20 and 0140J	Carbohydrates	Aminosugars	Chitin and N-acetylglucosamine utilization	Beta-hexosaminidase (EC 3.2.1.52)	feature=fig|6666666.56095.peg.1559 target=fig|6666666.56095.peg.1559	yes	feature=fig|218495.3.peg.1094 target=fig|218495.3.peg.1094	yes
EF20 and 0140J	Carbohydrates	Aminosugars	Chitin and N-acetylglucosamine utilization	Glucosamine-6-phosphate deaminase (EC 3.5.99.6)	feature=fig|6666666.56095.peg.1598 target=fig|6666666.56095.peg.1598	yes	feature=fig|218495.3.peg.1132 target=fig|218495.3.peg.1132	yes
EF20 and 0140J	Carbohydrates	Aminosugars	Chitin and N-acetylglucosamine utilization	N-acetylglucosamine-6-phosphate deacetylase (EC 3.5.1.25)	feature=fig|6666666.56095.peg.1897 target=fig|6666666.56095.peg.1897	yes	feature=fig|218495.3.peg.1322 target=fig|218495.3.peg.1322	yes
EF20	Carbohydrates	Aminosugars	Chitin and N-acetylglucosamine utilization	N-Acetyl-D-glucosamine ABC transport system, permease protein 1	feature=fig|6666666.56095.peg.527 target=fig|6666666.56095.peg.527	yes	N-Acetyl-D-glucosamine ABC transport system, permease protein 1 fig|6666666.56095.peg.527	no
EF20 and 0140J	Stress Response	Osmotic stress	Choline and Betaine Uptake and Betaine Biosynthesis	Glycine betaine ABC transport system, glycine betaine-binding protein OpuAC	feature=fig|6666666.56095.peg.293 target=fig|6666666.56095.peg.293	yes	feature=fig|218495.3.peg.1575 target=fig|218495.3.peg.1575	yes
EF20 and 0140J	Stress Response	Osmotic stress	Choline and Betaine Uptake and Betaine Biosynthesis	Glycine betaine ABC transport system, permease protein OpuAB	feature=fig|6666666.56095.peg.293 target=fig|6666666.56095.peg.293	yes	feature=fig|218495.3.peg.1575 target=fig|218495.3.peg.1575	yes
EF20 and 0140J	Stress Response	Osmotic stress	Choline and Betaine Uptake and Betaine Biosynthesis	L-proline glycine betaine ABC transport system permease protein ProV (TC 3.A.1.12.1)	feature=fig|6666666.56095.peg.1221 target=fig|6666666.56095.peg.1221	yes	feature=fig|218495.3.peg.774 target=fig|218495.3.peg.774	yes
EF20 and 0140J	Stress Response	Osmotic stress	Choline and Betaine Uptake and Betaine Biosynthesis	L-proline glycine betaine binding ABC transporter protein ProX (TC 3.A.1.12.1)	feature=fig|6666666.56095.peg.1222 target=fig|6666666.56095.peg.1222	yes	feature=fig|218495.3.peg.775 target=fig|218495.3.peg.775	yes
EF20 and 0140J	Amino Acids and Derivatives	Aromatic amino acids and derivatives	Chorismate Synthesis	3-dehydroquinate dehydratase I (EC 4.2.1.10)	feature=fig|6666666.56095.peg.1717 target=fig|6666666.56095.peg.1717	yes	feature=fig|218495.3.peg.639 target=fig|218495.3.peg.639	yes
EF20 and 0140J	Amino Acids and Derivatives	Aromatic amino acids and derivatives	Chorismate Synthesis	5-Enolpyruvylshikimate-3-phosphate synthase (EC 2.5.1.19)	feature=fig|6666666.56095.peg.1553 target=fig|6666666.56095.peg.1553	yes	feature=fig|218495.3.peg.1088 target=fig|218495.3.peg.1088	yes
EF20 and 0140J	Amino Acids and Derivatives	Aromatic amino acids and derivatives	Chorismate Synthesis	Chorismate mutase I (EC 5.4.99.5)	feature=fig|6666666.56095.peg.1017 target=fig|6666666.56095.peg.1017	yes	feature=fig|218495.3.peg.569 target=fig|218495.3.peg.569	yes
EF20 and 0140J	Amino Acids and Derivatives	Aromatic amino acids and derivatives	Chorismate Synthesis	Chorismate synthase (EC 4.2.3.5)	feature=fig|6666666.56095.peg.1091 target=fig|6666666.56095.peg.1091	yes	feature=fig|218495.3.peg.640 target=fig|218495.3.peg.640	yes
EF20 and 0140J	Amino Acids and Derivatives	Aromatic amino acids and derivatives	Chorismate Synthesis	Shikimate kinase I (EC 2.7.1.71)	feature=fig|6666666.56095.peg.1552 target=fig|6666666.56095.peg.1552	yes	feature=fig|218495.3.peg.1087 target=fig|218495.3.peg.1087	yes
EF20 and 0140J	Amino Acids and Derivatives	Aromatic amino acids and derivatives	Chorismate Synthesis	Shikimate/quinate 5-dehydrogenase I beta (EC 1.1.1.282)	feature=fig|6666666.56095.peg.1718 target=fig|6666666.56095.peg.1718	yes	feature=fig|218495.3.peg.1248 target=fig|218495.3.peg.1248	yes
EF20 and 0140J	Carbohydrates	Organic acids	Citrate Metabolism, Transport, and Regulation	Citrate lyase alpha chain (EC 4.1.3.6)	feature=fig|6666666.56095.peg.148 target=fig|6666666.56095.peg.148	yes	feature=fig|218495.3.peg.1458 target=fig|218495.3.peg.1458	yes
EF20 and 0140J	Carbohydrates	Organic acids	Citrate Metabolism, Transport, and Regulation	Citrate lyase beta chain (EC 4.1.3.6)	feature=fig|6666666.56095.peg.149 target=fig|6666666.56095.peg.149	yes	feature=fig|218495.3.peg.1459 target=fig|218495.3.peg.1459	yes
EF20	Carbohydrates	Organic acids	Citrate Metabolism, Transport, and Regulation	2-(5&#39;&#39;-triphosphoribosyl)-3&#39;-dephosphocoenzyme-A synthase (EC 2.7.8.25)	feature=fig|6666666.56095.peg.157 target=fig|6666666.56095.peg.157	yes	2-(5%27%27-triphosphoribosyl)-3%27-dephosphocoenzyme-A synthase (EC 2.7.8.25) fig|6666666.56095.peg.157	no
EF20	Carbohydrates	Organic acids	Citrate Metabolism, Transport, and Regulation	[Citrate [pro-3S]-lyase] ligase (EC 6.2.1.22)	feature=fig|6666666.56095.peg.159 target=fig|6666666.56095.peg.159	yes	[Citrate [pro-3S]-lyase] ligase (EC 6.2.1.22) fig|6666666.56095.peg.159	no
EF20 and 0140J	Clustering-based subsystems	no subcategory	Cluster containing CofD-like protein and co-occuring with DNA repair	FIG000506: Predicted P-loop-containing kinase	feature=fig|6666666.56095.peg.1005 target=fig|6666666.56095.peg.1005	yes	feature=fig|218495.3.peg.557 target=fig|218495.3.peg.557	yes
EF20 and 0140J	Clustering-based subsystems	no subcategory	Cluster containing CofD-like protein and co-occuring with DNA repair	FIG001886: Cytoplasmic hypothetical protein	feature=fig|6666666.56095.peg.1007 target=fig|6666666.56095.peg.1007	yes	feature=fig|218495.3.peg.559 target=fig|218495.3.peg.559	yes
EF20 and 0140J	Clustering-based subsystems	no subcategory	Cluster containing CofD-like protein and co-occuring with DNA repair	FIG002813: LPPG:FO 2-phospho-L-lactate transferase like, CofD-like	feature=fig|6666666.56095.peg.1006 target=fig|6666666.56095.peg.1006	yes	feature=fig|218495.3.peg.558 target=fig|218495.3.peg.558	yes
EF20	Stress Response	Oxidative stress	Cluster containing Glutathione synthetase	Ribosomal RNA small subunit methyltransferase E (EC 2.1.1.-)	feature=fig|6666666.56095.peg.662 target=fig|6666666.56095.peg.662	yes	Ribosomal RNA small subunit methyltransferase E (EC 2.1.1.-) fig|6666666.56095.peg.662	no
EF20 and 0140J	Stress Response	Oxidative stress	CoA disulfide thiol-disulfide redox system	CoA-disulfide reductase (EC 1.8.1.14)	feature=fig|6666666.56095.peg.1171 target=fig|6666666.56095.peg.1171	yes	feature=fig|218495.3.peg.725 target=fig|218495.3.peg.725	yes
EF20 and 0140J	Virulence, Disease and Defense	Resistance to antibiotics and toxic compounds	Cobalt-zinc-cadmium resistance	Cobalt-zinc-cadmium resistance protein	feature=fig|6666666.56095.peg.1352 target=fig|6666666.56095.peg.1352	yes	feature=fig|218495.3.peg.894 target=fig|218495.3.peg.894	yes
EF20 and 0140J	Virulence, Disease and Defense	Resistance to antibiotics and toxic compounds	Cobalt-zinc-cadmium resistance	Transcriptional regulator, MerR family	feature=fig|6666666.56095.peg.749 target=fig|6666666.56095.peg.749	yes	feature=fig|218495.3.peg.316 target=fig|218495.3.peg.316	yes
EF20 and 0140J	Cofactors, Vitamins, Prosthetic Groups, Pigments	Coenzyme A	Coenzyme A Biosynthesis	2-dehydropantoate 2-reductase (EC 1.1.1.169)	feature=fig|6666666.56095.peg.1121 target=fig|6666666.56095.peg.1121	yes	feature=fig|218495.3.peg.669 target=fig|218495.3.peg.669	yes
EF20 and 0140J	Cofactors, Vitamins, Prosthetic Groups, Pigments	Coenzyme A	Coenzyme A Biosynthesis	Dephospho-CoA kinase (EC 2.7.1.24)	feature=fig|6666666.56095.peg.896 target=fig|6666666.56095.peg.896	yes	feature=fig|218495.3.peg.453 target=fig|218495.3.peg.453	yes
EF20 and 0140J	Cofactors, Vitamins, Prosthetic Groups, Pigments	Coenzyme A	Coenzyme A Biosynthesis	Pantothenate kinase (EC 2.7.1.33)	feature=fig|6666666.56095.peg.1318 target=fig|6666666.56095.peg.1318	yes	feature=fig|218495.3.peg.862 target=fig|218495.3.peg.862	yes
EF20 and 0140J	Cofactors, Vitamins, Prosthetic Groups, Pigments	Coenzyme A	Coenzyme A Biosynthesis	Phosphopantetheine adenylyltransferase (EC 2.7.7.3)	feature=fig|6666666.56095.peg.1673 target=fig|6666666.56095.peg.1673	yes	feature=fig|218495.3.peg.1206 target=fig|218495.3.peg.1206	yes
EF20 and 0140J	Cofactors, Vitamins, Prosthetic Groups, Pigments	Coenzyme A	Coenzyme A Biosynthesis	Phosphopantothenoylcysteine decarboxylase (EC 4.1.1.36)	feature=fig|6666666.56095.peg.1307 target=fig|6666666.56095.peg.1307	yes	feature=fig|218495.3.peg.851 target=fig|218495.3.peg.851	yes
EF20 and 0140J	Cofactors, Vitamins, Prosthetic Groups, Pigments	Coenzyme A	Coenzyme A Biosynthesis	Phosphopantothenoylcysteine synthetase (EC 6.3.2.5)	feature=fig|6666666.56095.peg.1306 target=fig|6666666.56095.peg.1306	yes	feature=fig|218495.3.peg.850 target=fig|218495.3.peg.850	yes
EF20 and 0140J	Cofactors, Vitamins, Prosthetic Groups, Pigments	Coenzyme A	Coenzyme A Biosynthesis	Substrate-specific component PanT of predicted pantothenate ECF transporter	feature=fig|6666666.56095.peg.1308 target=fig|6666666.56095.peg.1308	yes	feature=fig|218495.3.peg.852 target=fig|218495.3.peg.852	yes
EF20 and 0140J	Stress Response	Cold shock	Cold shock, CspA family of proteins	Cold shock protein CspA	feature=fig|6666666.56095.peg.320 target=fig|6666666.56095.peg.320	yes	feature=fig|218495.3.peg.1602 target=fig|218495.3.peg.1602	yes
EF20 and 0140J	Stress Response	Cold shock	Cold shock, CspA family of proteins	Cold shock protein CspC	feature=fig|6666666.56095.peg.1030 target=fig|6666666.56095.peg.1030	yes	feature=fig|218495.3.peg.583 target=fig|218495.3.peg.583	yes
EF20 and 0140J	Stress Response	Cold shock	Cold shock, CspA family of proteins	Cold shock protein CspG	feature=fig|6666666.56095.peg.77 target=fig|6666666.56095.peg.77	yes	feature=fig|218495.3.peg.1388 target=fig|218495.3.peg.1388	yes
EF20 and 0140J	Amino Acids and Derivatives	Aromatic amino acids and derivatives	Common Pathway For Synthesis of Aromatic Compounds (DAHP synthase to chorismate)	3-dehydroquinate dehydratase I (EC 4.2.1.10)	feature=fig|6666666.56095.peg.1717 target=fig|6666666.56095.peg.1717	yes	feature=fig|218495.3.peg.639 target=fig|218495.3.peg.639	yes
EF20 and 0140J	Amino Acids and Derivatives	Aromatic amino acids and derivatives	Common Pathway For Synthesis of Aromatic Compounds (DAHP synthase to chorismate)	5-Enolpyruvylshikimate-3-phosphate synthase (EC 2.5.1.19)	feature=fig|6666666.56095.peg.1553 target=fig|6666666.56095.peg.1553	yes	feature=fig|218495.3.peg.1088 target=fig|218495.3.peg.1088	yes
EF20 and 0140J	Amino Acids and Derivatives	Aromatic amino acids and derivatives	Common Pathway For Synthesis of Aromatic Compounds (DAHP synthase to chorismate)	Chorismate synthase (EC 4.2.3.5)	feature=fig|6666666.56095.peg.1091 target=fig|6666666.56095.peg.1091	yes	feature=fig|218495.3.peg.640 target=fig|218495.3.peg.640	yes
EF20 and 0140J	Amino Acids and Derivatives	Aromatic amino acids and derivatives	Common Pathway For Synthesis of Aromatic Compounds (DAHP synthase to chorismate)	Shikimate kinase I (EC 2.7.1.71)	feature=fig|6666666.56095.peg.1552 target=fig|6666666.56095.peg.1552	yes	feature=fig|218495.3.peg.1087 target=fig|218495.3.peg.1087	yes
EF20 and 0140J	Amino Acids and Derivatives	Aromatic amino acids and derivatives	Common Pathway For Synthesis of Aromatic Compounds (DAHP synthase to chorismate)	Shikimate/quinate 5-dehydrogenase I beta (EC 1.1.1.282)	feature=fig|6666666.56095.peg.1718 target=fig|6666666.56095.peg.1718	yes	feature=fig|218495.3.peg.1248 target=fig|218495.3.peg.1248	yes
EF20 and 0140J	DNA Metabolism	DNA uptake, competence	Competence in Streptococci	Competence-stimulating peptide ABC transporter ATP-binding protein ComA	feature=fig|6666666.56095.peg.883 target=fig|6666666.56095.peg.883	yes	feature=fig|218495.3.peg.445 target=fig|218495.3.peg.445	yes
EF20 and 0140J	DNA Metabolism	DNA uptake, competence	Competence in Streptococci	Histidine kinase of the competence regulon ComD	feature=fig|6666666.56095.peg.253 target=fig|6666666.56095.peg.253	yes	feature=fig|218495.3.peg.444 target=fig|218495.3.peg.444	yes
EF20 and 0140J	DNA Metabolism	DNA uptake, competence	Competence in Streptococci	Response regulator of the competence regulon ComE	feature=fig|6666666.56095.peg.882 target=fig|6666666.56095.peg.882	yes	feature=fig|218495.3.peg.443 target=fig|218495.3.peg.443	yes
EF20 and 0140J	DNA Metabolism	DNA uptake, competence	Competence in Streptococci	Transcriptional regulator SpxA1	feature=fig|6666666.56095.peg.1331 target=fig|6666666.56095.peg.1331	yes	feature=fig|218495.3.peg.874 target=fig|218495.3.peg.874	yes
EF20 and 0140J	DNA Metabolism	DNA uptake, competence	Competence in Streptococci	Transcriptional regulator SpxA2	feature=fig|6666666.56095.peg.348 target=fig|6666666.56095.peg.348	yes	feature=fig|218495.3.peg.1633 target=fig|218495.3.peg.1633	yes
EF20	DNA Metabolism	DNA uptake, competence	Competence in Streptococci	Competence-specific sigma factor ComX	feature=fig|6666666.56095.peg.740 target=fig|6666666.56095.peg.740	yes	Competence-specific sigma factor ComX fig|6666666.56095.peg.740	no
EF20 and 0140J	Clustering-based subsystems	no subcategory	Conserved gene cluster associated with Met-tRNA formyltransferase	16S rRNA (cytosine(967)-C(5))-methyltransferase (EC 2.1.1.176)	feature=fig|6666666.56095.peg.1842 target=fig|6666666.56095.peg.1842	yes	feature=fig|218495.3.peg.1272 target=fig|218495.3.peg.1272	yes
EF20 and 0140J	Clustering-based subsystems	no subcategory	Conserved gene cluster associated with Met-tRNA formyltransferase	50S ribosomal subunit maturation GTPase RbgA (B. subtilis YlqF)	feature=fig|6666666.56095.peg.1292 target=fig|6666666.56095.peg.1292	yes	feature=fig|218495.3.peg.838 target=fig|218495.3.peg.838	yes
EF20 and 0140J	Clustering-based subsystems	no subcategory	Conserved gene cluster associated with Met-tRNA formyltransferase	Cytochrome d ubiquinol oxidase subunit II (EC 1.10.3.-)	feature=fig|6666666.56095.peg.464 target=fig|6666666.56095.peg.464	yes	feature=fig|218495.3.peg.90 target=fig|218495.3.peg.90	yes
EF20 and 0140J	Clustering-based subsystems	no subcategory	Conserved gene cluster associated with Met-tRNA formyltransferase	DNA topoisomerase I (EC 5.99.1.2)	feature=fig|6666666.56095.peg.1288 target=fig|6666666.56095.peg.1288	yes	feature=fig|218495.3.peg.834 target=fig|218495.3.peg.834	yes
EF20 and 0140J	Clustering-based subsystems	no subcategory	Conserved gene cluster associated with Met-tRNA formyltransferase	GTP-sensing transcriptional pleiotropic repressor codY	feature=fig|6666666.56095.peg.91 target=fig|6666666.56095.peg.91	yes	feature=fig|218495.3.peg.1403 target=fig|218495.3.peg.1403	yes
EF20 and 0140J	Clustering-based subsystems	no subcategory	Conserved gene cluster associated with Met-tRNA formyltransferase	Helicase PriA essential for oriC/DnaA-independent DNA replication	feature=fig|6666666.56095.peg.1844 target=fig|6666666.56095.peg.1844	yes	feature=fig|218495.3.peg.1274 target=fig|218495.3.peg.1274	yes
EF20 and 0140J	Clustering-based subsystems	no subcategory	Conserved gene cluster associated with Met-tRNA formyltransferase	Methionyl-tRNA formyltransferase (EC 2.1.2.9)	feature=fig|6666666.56095.peg.1843 target=fig|6666666.56095.peg.1843	yes	feature=fig|218495.3.peg.1273 target=fig|218495.3.peg.1273	yes
EF20 and 0140J	Clustering-based subsystems	no subcategory	Conserved gene cluster associated with Met-tRNA formyltransferase	Peptide deformylase (EC 3.5.1.88)	feature=fig|6666666.56095.peg.1137 target=fig|6666666.56095.peg.1137	yes	feature=fig|218495.3.peg.685 target=fig|218495.3.peg.685	yes
EF20 and 0140J	Clustering-based subsystems	no subcategory	Conserved gene cluster associated with Met-tRNA formyltransferase	Protein of unknown function DUF1447	feature=fig|6666666.56095.peg.201 target=fig|6666666.56095.peg.201	yes	feature=fig|218495.3.peg.1482 target=fig|218495.3.peg.1482	yes
EF20 and 0140J	Clustering-based subsystems	no subcategory	Conserved gene cluster associated with Met-tRNA formyltransferase	Protein serine/threonine phosphatase PrpC, regulation of stationary phase	feature=fig|6666666.56095.peg.1841 target=fig|6666666.56095.peg.1841	yes	feature=fig|218495.3.peg.1271 target=fig|218495.3.peg.1271	yes
EF20 and 0140J	Clustering-based subsystems	no subcategory	Conserved gene cluster associated with Met-tRNA formyltransferase	Ribonuclease HII (EC 3.1.26.4)	feature=fig|6666666.56095.peg.1291 target=fig|6666666.56095.peg.1291	yes	feature=fig|218495.3.peg.837 target=fig|218495.3.peg.837	yes
EF20 and 0140J	Clustering-based subsystems	no subcategory	Conserved gene cluster associated with Met-tRNA formyltransferase	Ribosomal RNA large subunit methyltransferase N (EC 2.1.1.-)	feature=fig|6666666.56095.peg.1663 target=fig|6666666.56095.peg.1663	yes	feature=fig|218495.3.peg.1196 target=fig|218495.3.peg.1196	yes
EF20 and 0140J	Clustering-based subsystems	no subcategory	Conserved gene cluster associated with Met-tRNA formyltransferase	Ribosomal-protein-S18p-alanine acetyltransferase (EC 2.3.1.-)	feature=fig|6666666.56095.peg.199 target=fig|6666666.56095.peg.199	yes	feature=fig|218495.3.peg.1726 target=fig|218495.3.peg.1726	yes
EF20 and 0140J	Clustering-based subsystems	no subcategory	Conserved gene cluster associated with Met-tRNA formyltransferase	Ribulose-phosphate 3-epimerase (EC 5.1.3.1)	feature=fig|6666666.56095.peg.221 target=fig|6666666.56095.peg.221	yes	feature=fig|218495.3.peg.1503 target=fig|218495.3.peg.1503	yes
EF20 and 0140J	Clustering-based subsystems	no subcategory	Conserved gene cluster associated with Met-tRNA formyltransferase	Rossmann fold nucleotide-binding protein Smf possibly involved in DNA uptake	feature=fig|6666666.56095.peg.1289 target=fig|6666666.56095.peg.1289	yes	feature=fig|218495.3.peg.835 target=fig|218495.3.peg.835	yes
EF20 and 0140J	Clustering-based subsystems	no subcategory	Conserved gene cluster associated with Met-tRNA formyltransferase	Serine/threonine protein kinase PrkC, regulator of stationary phase	feature=fig|6666666.56095.peg.1840 target=fig|6666666.56095.peg.1840	yes	feature=fig|218495.3.peg.1270 target=fig|218495.3.peg.1270	yes
EF20 and 0140J	Clustering-based subsystems	no subcategory	Conserved gene cluster associated with Met-tRNA formyltransferase	Trk system potassium uptake protein TrkA	feature=fig|6666666.56095.peg.759 target=fig|6666666.56095.peg.759	yes	feature=fig|218495.3.peg.327 target=fig|218495.3.peg.327	yes
EF20 and 0140J	Clustering-based subsystems	no subcategory	Conserved gene cluster associated with Met-tRNA formyltransferase	TsaD/Kae1/Qri7 protein, required for threonylcarbamoyladenosine t(6)A37 formation in tRNA	feature=fig|6666666.56095.peg.198 target=fig|6666666.56095.peg.198	yes	feature=fig|218495.3.peg.1480 target=fig|218495.3.peg.1480	yes
EF20 and 0140J	Clustering-based subsystems	no subcategory	Conserved gene cluster associated with Met-tRNA formyltransferase	tRNA:m(5)U-54 MTase gid	feature=fig|6666666.56095.peg.1284 target=fig|6666666.56095.peg.1284	yes	feature=fig|218495.3.peg.830 target=fig|218495.3.peg.830	yes
EF20 and 0140J	Miscellaneous	Plant-Prokaryote DOE project	Conserved gene cluster possibly involved in RNA metabolism	COG1939: Ribonuclease III family protein	feature=fig|6666666.56095.peg.699 target=fig|6666666.56095.peg.699	yes	feature=fig|218495.3.peg.234 target=fig|218495.3.peg.234	yes
EF20 and 0140J	Miscellaneous	Plant-Prokaryote DOE project	Conserved gene cluster possibly involved in RNA metabolism	Cysteinyl-tRNA synthetase (EC 6.1.1.16)	feature=fig|6666666.56095.peg.698 target=fig|6666666.56095.peg.698	yes	feature=fig|218495.3.peg.233 target=fig|218495.3.peg.233	yes
EF20 and 0140J	Miscellaneous	Plant-Prokaryote DOE project	Conserved gene cluster possibly involved in RNA metabolism	DegV family protein in cluster with TrmH family tRNA/rRNA methyltransferase YacO	feature=fig|6666666.56095.peg.703 target=fig|6666666.56095.peg.703	yes	feature=fig|218495.3.peg.238 target=fig|218495.3.peg.238	yes
EF20 and 0140J	Miscellaneous	Plant-Prokaryote DOE project	Conserved gene cluster possibly involved in RNA metabolism	Hypothetical protein DUF901, similar to C-terminal domain of ribosome protection-type Tc-resistance proteins	feature=fig|6666666.56095.peg.702 target=fig|6666666.56095.peg.702	yes	feature=fig|218495.3.peg.237 target=fig|218495.3.peg.237	yes
EF20 and 0140J	Miscellaneous	Plant-Prokaryote DOE project	Conserved gene cluster possibly involved in RNA metabolism	Serine acetyltransferase (EC 2.3.1.30)	feature=fig|6666666.56095.peg.697 target=fig|6666666.56095.peg.697	yes	feature=fig|218495.3.peg.232 target=fig|218495.3.peg.232	yes
0140J	Miscellaneous	Plant-Prokaryote DOE project	Conserved gene cluster possibly involved in RNA metabolism	TrmH family tRNA/rRNA methyltransferase YacO (EC 2.1.1.-)	TrmH family tRNA/rRNA methyltransferase YacO (EC 2.1.1.-) fig|218495.3.peg.236	no	feature=fig|218495.3.peg.236 target=fig|218495.3.peg.236	yes
EF20 and 0140J	Cell Division and Cell Cycle	no subcategory	Control of cell elongation - division cycle in Bacilli	Cell division protein GpsB, coordinates the switch between cylindrical and septal cell wall synthesis by re-localization of PBP1	feature=fig|6666666.56095.peg.1859 target=fig|6666666.56095.peg.1859	yes	feature=fig|218495.3.peg.1288 target=fig|218495.3.peg.1288	yes
EF20 and 0140J	Cell Division and Cell Cycle	no subcategory	Control of cell elongation - division cycle in Bacilli	Endonuclease III (EC 4.2.99.18)	feature=fig|6666666.56095.peg.1491 target=fig|6666666.56095.peg.1491	yes	feature=fig|218495.3.peg.1027 target=fig|218495.3.peg.1027	yes
EF20 and 0140J	Cell Division and Cell Cycle	no subcategory	Control of cell elongation - division cycle in Bacilli	FIG001721: Predicted N6-adenine-specific DNA methylase	feature=fig|6666666.56095.peg.1858 target=fig|6666666.56095.peg.1858	yes	feature=fig|218495.3.peg.1287 target=fig|218495.3.peg.1287	yes
EF20 and 0140J	Cell Division and Cell Cycle	no subcategory	Control of cell elongation - division cycle in Bacilli	FIG005686: hypothetical protein	feature=fig|6666666.56095.peg.1860 target=fig|6666666.56095.peg.1860	yes	feature=fig|218495.3.peg.1289 target=fig|218495.3.peg.1289	yes
EF20 and 0140J	Cell Division and Cell Cycle	no subcategory	Control of cell elongation - division cycle in Bacilli	Penicillin-binding protein 1A/1B (PBP1)	feature=fig|6666666.56095.peg.1862 target=fig|6666666.56095.peg.1862	yes	feature=fig|218495.3.peg.1291 target=fig|218495.3.peg.1291	yes
EF20 and 0140J	Cell Division and Cell Cycle	no subcategory	Control of cell elongation - division cycle in Bacilli	RecU Holliday junction resolvase	feature=fig|6666666.56095.peg.1861 target=fig|6666666.56095.peg.1861	yes	feature=fig|218495.3.peg.1290 target=fig|218495.3.peg.1290	yes
EF20 and 0140J	Cell Division and Cell Cycle	no subcategory	Control of cell elongation - division cycle in Bacilli	Septation ring formation regulator EzrA	feature=fig|6666666.56095.peg.1024 target=fig|6666666.56095.peg.1024	yes	feature=fig|218495.3.peg.577 target=fig|218495.3.peg.577	yes
0140J	Cell Division and Cell Cycle	no subcategory	Control of cell elongation - division cycle in Bacilli	Chromosome replication initiation protein DnaD	Chromosome replication initiation protein DnaD fig|218495.3.peg.1028	no	feature=fig|218495.3.peg.1028 target=fig|218495.3.peg.1028	yes
EF20 and 0140J	Virulence, Disease and Defense	Resistance to antibiotics and toxic compounds	Copper homeostasis	Copper-translocating P-type ATPase (EC 3.6.3.4)	feature=fig|6666666.56095.peg.1625 target=fig|6666666.56095.peg.1625	yes	feature=fig|218495.3.peg.1341 target=fig|218495.3.peg.1341	yes
EF20	Virulence, Disease and Defense	Resistance to antibiotics and toxic compounds	Copper homeostasis	Copper chaperone	feature=fig|6666666.56095.peg.28 target=fig|6666666.56095.peg.28	yes	Copper chaperone fig|6666666.56095.peg.28	no
EF20	Virulence, Disease and Defense	Resistance to antibiotics and toxic compounds	Copper homeostasis	Negative transcriptional regulator-copper transport operon	feature=fig|6666666.56095.peg.30 target=fig|6666666.56095.peg.30	yes	Negative transcriptional regulator-copper transport operon fig|6666666.56095.peg.30	no
EF20 and 0140J	Virulence, Disease and Defense	Resistance to antibiotics and toxic compounds	Copper homeostasis: copper tolerance	Cytoplasmic copper homeostasis protein CutC	feature=fig|6666666.56095.peg.830 target=fig|6666666.56095.peg.830	yes	feature=fig|218495.3.peg.398 target=fig|218495.3.peg.398	yes
EF20 and 0140J	Membrane Transport	Cation transporters	Copper Transport System	Copper-translocating P-type ATPase (EC 3.6.3.4)	feature=fig|6666666.56095.peg.1625 target=fig|6666666.56095.peg.1625	yes	feature=fig|218495.3.peg.1341 target=fig|218495.3.peg.1341	yes
EF20 and 0140J	Amino Acids and Derivatives	Lysine, threonine, methionine, and cysteine	Cysteine Biosynthesis	Cysteine synthase (EC 2.5.1.47)	feature=fig|6666666.56095.peg.1834 target=fig|6666666.56095.peg.1834	yes	feature=fig|218495.3.peg.1264 target=fig|218495.3.peg.1264	yes
EF20 and 0140J	Amino Acids and Derivatives	Lysine, threonine, methionine, and cysteine	Cysteine Biosynthesis	Serine acetyltransferase (EC 2.3.1.30)	feature=fig|6666666.56095.peg.697 target=fig|6666666.56095.peg.697	yes	feature=fig|218495.3.peg.232 target=fig|218495.3.peg.232	yes
EF20 and 0140J	Cell Wall and Capsule	Gram-Positive cell wall components	D-Alanyl Lipoteichoic Acid Biosynthesis	D-alanine--poly(phosphoribitol) ligase subunit 1 (EC 6.1.1.13)	feature=fig|6666666.56095.peg.1514 target=fig|6666666.56095.peg.1514	yes	feature=fig|218495.3.peg.1050 target=fig|218495.3.peg.1050	yes
EF20 and 0140J	Cell Wall and Capsule	Gram-Positive cell wall components	D-Alanyl Lipoteichoic Acid Biosynthesis	D-alanine--poly(phosphoribitol) ligase subunit 2 (EC 6.1.1.13)	feature=fig|6666666.56095.peg.1512 target=fig|6666666.56095.peg.1512	yes	feature=fig|218495.3.peg.1048 target=fig|218495.3.peg.1048	yes
EF20 and 0140J	Cell Wall and Capsule	Gram-Positive cell wall components	D-Alanyl Lipoteichoic Acid Biosynthesis	D-alanyl transfer protein DltB	feature=fig|6666666.56095.peg.1513 target=fig|6666666.56095.peg.1513	yes	feature=fig|218495.3.peg.1049 target=fig|218495.3.peg.1049	yes
EF20 and 0140J	Cell Wall and Capsule	Gram-Positive cell wall components	D-Alanyl Lipoteichoic Acid Biosynthesis	Poly(glycerophosphate chain) D-alanine transfer protein DltD	feature=fig|6666666.56095.peg.1511 target=fig|6666666.56095.peg.1511	yes	feature=fig|218495.3.peg.1047 target=fig|218495.3.peg.1047	yes
EF20 and 0140J	Carbohydrates	Monosaccharides	D-Galacturonate and D-Glucuronate Utilization	2-dehydro-3-deoxygluconate kinase (EC 2.7.1.45)	feature=fig|6666666.56095.peg.1568 target=fig|6666666.56095.peg.1568	yes	feature=fig|218495.3.peg.1467 target=fig|218495.3.peg.1467	yes
EF20 and 0140J	Carbohydrates	Monosaccharides	D-Galacturonate and D-Glucuronate Utilization	2-dehydro-3-deoxyphosphogluconate aldolase (EC 4.1.2.14)	feature=fig|6666666.56095.peg.1565 target=fig|6666666.56095.peg.1565	yes	feature=fig|218495.3.peg.1466 target=fig|218495.3.peg.1466	yes
EF20 and 0140J	Carbohydrates	Monosaccharides	D-Galacturonate and D-Glucuronate Utilization	2-deoxy-D-gluconate 3-dehydrogenase (EC 1.1.1.125)	feature=fig|6666666.56095.peg.1721 target=fig|6666666.56095.peg.1721	yes	feature=fig|218495.3.peg.1469 target=fig|218495.3.peg.1469	yes
EF20 and 0140J	Carbohydrates	Monosaccharides	D-Galacturonate and D-Glucuronate Utilization	Beta-glucuronidase (EC 3.2.1.31)	feature=fig|6666666.56095.peg.1567 target=fig|6666666.56095.peg.1567	yes	feature=fig|218495.3.peg.1102 target=fig|218495.3.peg.1102	yes
EF20 and 0140J	Carbohydrates	Monosaccharides	D-Galacturonate and D-Glucuronate Utilization	D-mannonate oxidoreductase (EC 1.1.1.57)	feature=fig|6666666.56095.peg.1562 target=fig|6666666.56095.peg.1562	yes	feature=fig|218495.3.peg.1097 target=fig|218495.3.peg.1097	yes
EF20 and 0140J	Carbohydrates	Monosaccharides	D-Galacturonate and D-Glucuronate Utilization	Glucuronide permease	feature=fig|6666666.56095.peg.1569 target=fig|6666666.56095.peg.1569	yes	feature=fig|218495.3.peg.1105 target=fig|218495.3.peg.1105	yes
EF20 and 0140J	Carbohydrates	Monosaccharides	D-Galacturonate and D-Glucuronate Utilization	Mannonate dehydratase (EC 4.2.1.8)	feature=fig|6666666.56095.peg.1563 target=fig|6666666.56095.peg.1563	yes	feature=fig|218495.3.peg.1098 target=fig|218495.3.peg.1098	yes
EF20 and 0140J	Carbohydrates	Monosaccharides	D-Galacturonate and D-Glucuronate Utilization	Uronate isomerase (EC 5.3.1.12)	feature=fig|6666666.56095.peg.1564 target=fig|6666666.56095.peg.1564	yes	feature=fig|218495.3.peg.1099 target=fig|218495.3.peg.1099	yes
0140J	Carbohydrates	Monosaccharides	D-Galacturonate and D-Glucuronate Utilization	2-keto-3-deoxygluconate permease (KDG permease)	2-keto-3-deoxygluconate permease (KDG permease) fig|218495.3.peg.1470	no	feature=fig|218495.3.peg.1470 target=fig|218495.3.peg.1470	yes
0140J	Carbohydrates	Monosaccharides	D-Galacturonate and D-Glucuronate Utilization	4-deoxy-L-threo-5-hexosulose-uronate ketol-isomerase (EC 5.3.1.17)	4-deoxy-L-threo-5-hexosulose-uronate ketol-isomerase (EC 5.3.1.17) fig|218495.3.peg.1471	no	feature=fig|218495.3.peg.1471 target=fig|218495.3.peg.1471	yes
EF20 and 0140J	Carbohydrates	Monosaccharides	D-gluconate and ketogluconates metabolism	2-dehydro-3-deoxygluconate kinase (EC 2.7.1.45)	feature=fig|6666666.56095.peg.1568 target=fig|6666666.56095.peg.1568	yes	feature=fig|218495.3.peg.1467 target=fig|218495.3.peg.1467	yes
EF20 and 0140J	Carbohydrates	Monosaccharides	D-gluconate and ketogluconates metabolism	6-phosphogluconate dehydrogenase, decarboxylating (EC 1.1.1.44)	feature=fig|6666666.56095.peg.575 target=fig|6666666.56095.peg.575	yes	feature=fig|218495.3.peg.171 target=fig|218495.3.peg.171	yes
EF20 and 0140J	Carbohydrates	Monosaccharides	D-gluconate and ketogluconates metabolism	Gluconokinase (EC 2.7.1.12)	feature=fig|6666666.56095.peg.577 target=fig|6666666.56095.peg.577	yes	feature=fig|218495.3.peg.173 target=fig|218495.3.peg.173	yes
EF20 and 0140J	Carbohydrates	Monosaccharides	D-ribose utilization	Ribokinase (EC 2.7.1.15)	feature=fig|6666666.56095.peg.1670 target=fig|6666666.56095.peg.1670	yes	feature=fig|218495.3.peg.1203 target=fig|218495.3.peg.1203	yes
EF20 and 0140J	Carbohydrates	Monosaccharides	D-ribose utilization	Ribose 5-phosphate isomerase A (EC 5.3.1.6)	feature=fig|6666666.56095.peg.1415 target=fig|6666666.56095.peg.1415	yes	feature=fig|218495.3.peg.954 target=fig|218495.3.peg.954	yes
EF20 and 0140J	Carbohydrates	Monosaccharides	D-ribose utilization	Ribose ABC transport system, ATP-binding protein RbsA (TC 3.A.1.2.1)	feature=fig|6666666.56095.peg.1668 target=fig|6666666.56095.peg.1668	yes	feature=fig|218495.3.peg.1201 target=fig|218495.3.peg.1201	yes
EF20 and 0140J	Carbohydrates	Monosaccharides	D-ribose utilization	Ribose ABC transport system, high affinity permease RbsD (TC 3.A.1.2.1)	feature=fig|6666666.56095.peg.1669 target=fig|6666666.56095.peg.1669	yes	feature=fig|218495.3.peg.1202 target=fig|218495.3.peg.1202	yes
EF20 and 0140J	Carbohydrates	Monosaccharides	D-ribose utilization	Ribose ABC transport system, periplasmic ribose-binding protein RbsB (TC 3.A.1.2.1)	feature=fig|6666666.56095.peg.1666 target=fig|6666666.56095.peg.1666	yes	feature=fig|218495.3.peg.1199 target=fig|218495.3.peg.1199	yes
EF20 and 0140J	Carbohydrates	Monosaccharides	D-ribose utilization	Ribose ABC transport system, permease protein RbsC (TC 3.A.1.2.1)	feature=fig|6666666.56095.peg.1667 target=fig|6666666.56095.peg.1667	yes	feature=fig|218495.3.peg.1200 target=fig|218495.3.peg.1200	yes
EF20 and 0140J	Carbohydrates	Monosaccharides	D-ribose utilization	Ribose operon repressor	feature=fig|6666666.56095.peg.1671 target=fig|6666666.56095.peg.1671	yes	feature=fig|218495.3.peg.1204 target=fig|218495.3.peg.1204	yes
EF20 and 0140J	Carbohydrates	Monosaccharides	D-Sorbitol(D-Glucitol) and L-Sorbose Utilization	Glucitol operon activator protein	feature=fig|6666666.56095.peg.280 target=fig|6666666.56095.peg.280	yes	feature=fig|218495.3.peg.1563 target=fig|218495.3.peg.1563	yes
EF20 and 0140J	Carbohydrates	Monosaccharides	D-Sorbitol(D-Glucitol) and L-Sorbose Utilization	PTS system, glucitol/sorbitol-specific IIA component (EC 2.7.1.69)	feature=fig|6666666.56095.peg.277 target=fig|6666666.56095.peg.277	yes	feature=fig|218495.3.peg.1560 target=fig|218495.3.peg.1560	yes
EF20 and 0140J	Carbohydrates	Monosaccharides	D-Sorbitol(D-Glucitol) and L-Sorbose Utilization	PTS system, glucitol/sorbitol-specific IIB component and second of two IIC components (EC 2.7.1.69)	feature=fig|6666666.56095.peg.278 target=fig|6666666.56095.peg.278	yes	feature=fig|218495.3.peg.1561 target=fig|218495.3.peg.1561	yes
EF20 and 0140J	Carbohydrates	Monosaccharides	D-Sorbitol(D-Glucitol) and L-Sorbose Utilization	PTS system, glucitol/sorbitol-specific IIC component (EC 2.7.1.69)	feature=fig|6666666.56095.peg.279 target=fig|6666666.56095.peg.279	yes	feature=fig|218495.3.peg.1562 target=fig|218495.3.peg.1562	yes
EF20 and 0140J	Carbohydrates	Monosaccharides	D-Sorbitol(D-Glucitol) and L-Sorbose Utilization	Sorbitol operon transcription regulator	feature=fig|6666666.56095.peg.281 target=fig|6666666.56095.peg.281	yes	feature=fig|218495.3.peg.1564 target=fig|218495.3.peg.1564	yes
EF20 and 0140J	Carbohydrates	Monosaccharides	D-Sorbitol(D-Glucitol) and L-Sorbose Utilization	Sorbitol-6-phosphate 2-dehydrogenase (EC 1.1.1.140)	feature=fig|6666666.56095.peg.282 target=fig|6666666.56095.peg.282	yes	feature=fig|218495.3.peg.1565 target=fig|218495.3.peg.1565	yes
EF20	Carbohydrates	Monosaccharides	D-Tagatose and Galactitol Utilization	PTS system, galactitol-specific IIA component (EC 2.7.1.69)	feature=fig|6666666.56095.peg.546 target=fig|6666666.56095.peg.546	yes	PTS system, galactitol-specific IIA component (EC 2.7.1.69) fig|6666666.56095.peg.546	no
EF20	Carbohydrates	Monosaccharides	D-Tagatose and Galactitol Utilization	PTS system, galactitol-specific IIB component (EC 2.7.1.69)	feature=fig|6666666.56095.peg.548 target=fig|6666666.56095.peg.548	yes	PTS system, galactitol-specific IIB component (EC 2.7.1.69) fig|6666666.56095.peg.548	no
EF20	Carbohydrates	Monosaccharides	D-Tagatose and Galactitol Utilization	PTS system, galactitol-specific IIC component (EC 2.7.1.69)	feature=fig|6666666.56095.peg.547 target=fig|6666666.56095.peg.547	yes	PTS system, galactitol-specific IIC component (EC 2.7.1.69) fig|6666666.56095.peg.547	no
EF20	Carbohydrates	Monosaccharides	D-Tagatose and Galactitol Utilization	Predicted galactitol operon regulator (Transcriptional antiterminator), BglG family	feature=fig|6666666.56095.peg.332 target=fig|6666666.56095.peg.332	yes	Predicted galactitol operon regulator (Transcriptional antiterminator), BglG family fig|6666666.56095.peg.332	no
EF20 and 0140J	Stress Response	Detoxification	D-tyrosyl-tRNA(Tyr) deacylase	D-tyrosyl-tRNA(Tyr) deacylase	feature=fig|6666666.56095.peg.671 target=fig|6666666.56095.peg.671	yes	feature=fig|218495.3.peg.207 target=fig|218495.3.peg.207	yes
EF20 and 0140J	Amino Acids and Derivatives	Polyamines	DAP (1,3-diaminopropane) production	Carboxynorspermidine decarboxylase	feature=fig|6666666.56095.peg.1677 target=fig|6666666.56095.peg.1677	yes	feature=fig|218495.3.peg.1210 target=fig|218495.3.peg.1210	yes
EF20 and 0140J	Amino Acids and Derivatives	Polyamines	DAP (1,3-diaminopropane) production	Carboxynorspermidine dehydrogenase	feature=fig|6666666.56095.peg.1678 target=fig|6666666.56095.peg.1678	yes	feature=fig|218495.3.peg.1211 target=fig|218495.3.peg.1211	yes
EF20 and 0140J	Nucleosides and Nucleotides	Purines	De Novo Purine Biosynthesis	Adenylosuccinate lyase (EC 4.3.2.2)	feature=fig|6666666.56095.peg.1786 target=fig|6666666.56095.peg.1786	yes	feature=fig|218495.3.peg.46 target=fig|218495.3.peg.46	yes
EF20 and 0140J	Nucleosides and Nucleotides	Purines	De Novo Purine Biosynthesis	Amidophosphoribosyltransferase (EC 2.4.2.14)	feature=fig|6666666.56095.peg.10 target=fig|6666666.56095.peg.10	yes	feature=fig|218495.3.peg.24 target=fig|218495.3.peg.24	yes
EF20 and 0140J	Nucleosides and Nucleotides	Purines	De Novo Purine Biosynthesis	IMP cyclohydrolase (EC 3.5.4.10)	feature=fig|6666666.56095.peg.13 target=fig|6666666.56095.peg.13	yes	feature=fig|218495.3.peg.27 target=fig|218495.3.peg.27	yes
EF20 and 0140J	Nucleosides and Nucleotides	Purines	De Novo Purine Biosynthesis	Phosphoribosylamine--glycine ligase (EC 6.3.4.13)	feature=fig|6666666.56095.peg.1782 target=fig|6666666.56095.peg.1782	yes	feature=fig|218495.3.peg.43 target=fig|218495.3.peg.43	yes
EF20 and 0140J	Nucleosides and Nucleotides	Purines	De Novo Purine Biosynthesis	Phosphoribosylaminoimidazole carboxylase ATPase subunit (EC 4.1.1.21)	feature=fig|6666666.56095.peg.1784 target=fig|6666666.56095.peg.1784	yes	feature=fig|218495.3.peg.45 target=fig|218495.3.peg.45	yes
EF20 and 0140J	Nucleosides and Nucleotides	Purines	De Novo Purine Biosynthesis	Phosphoribosylaminoimidazole carboxylase catalytic subunit (EC 4.1.1.21)	feature=fig|6666666.56095.peg.1783 target=fig|6666666.56095.peg.1783	yes	feature=fig|218495.3.peg.44 target=fig|218495.3.peg.44	yes
EF20 and 0140J	Nucleosides and Nucleotides	Purines	De Novo Purine Biosynthesis	Phosphoribosylaminoimidazole-succinocarboxamide synthase (EC 6.3.2.6)	feature=fig|6666666.56095.peg.8 target=fig|6666666.56095.peg.8	yes	feature=fig|218495.3.peg.22 target=fig|218495.3.peg.22	yes
EF20 and 0140J	Nucleosides and Nucleotides	Purines	De Novo Purine Biosynthesis	Phosphoribosylaminoimidazolecarboxamide formyltransferase (EC 2.1.2.3)	feature=fig|6666666.56095.peg.13 target=fig|6666666.56095.peg.13	yes	feature=fig|218495.3.peg.27 target=fig|218495.3.peg.27	yes
EF20 and 0140J	Nucleosides and Nucleotides	Purines	De Novo Purine Biosynthesis	Phosphoribosylformylglycinamidine cyclo-ligase (EC 6.3.3.1)	feature=fig|6666666.56095.peg.11 target=fig|6666666.56095.peg.11	yes	feature=fig|218495.3.peg.25 target=fig|218495.3.peg.25	yes
EF20 and 0140J	Nucleosides and Nucleotides	Purines	De Novo Purine Biosynthesis	Phosphoribosylformylglycinamidine synthase, glutamine amidotransferase subunit (EC 6.3.5.3)	feature=fig|6666666.56095.peg.9 target=fig|6666666.56095.peg.9	yes	feature=fig|218495.3.peg.23 target=fig|218495.3.peg.23	yes
EF20 and 0140J	Nucleosides and Nucleotides	Purines	De Novo Purine Biosynthesis	Phosphoribosylformylglycinamidine synthase, synthetase subunit (EC 6.3.5.3)	feature=fig|6666666.56095.peg.9 target=fig|6666666.56095.peg.9	yes	feature=fig|218495.3.peg.23 target=fig|218495.3.peg.23	yes
EF20 and 0140J	Nucleosides and Nucleotides	Purines	De Novo Purine Biosynthesis	Phosphoribosylglycinamide formyltransferase (EC 2.1.2.2)	feature=fig|6666666.56095.peg.12 target=fig|6666666.56095.peg.12	yes	feature=fig|218495.3.peg.26 target=fig|218495.3.peg.26	yes
EF20 and 0140J	Nucleosides and Nucleotides	Purines	De Novo Purine Biosynthesis	PurR: transcription regulator associated with purine metabolism	feature=fig|6666666.56095.peg.217 target=fig|6666666.56095.peg.217	yes	feature=fig|218495.3.peg.1499 target=fig|218495.3.peg.1499	yes
EF20 and 0140J	Nucleosides and Nucleotides	Purines	De Novo Purine Biosynthesis	Ribose-phosphate pyrophosphokinase (EC 2.7.6.1)	feature=fig|6666666.56095.peg.1210 target=fig|6666666.56095.peg.1210	yes	feature=fig|218495.3.peg.763 target=fig|218495.3.peg.763	yes
EF20 and 0140J	Nucleosides and Nucleotides	Pyrimidines	De Novo Pyrimidine Synthesis	Aspartate carbamoyltransferase (EC 2.1.3.2)	feature=fig|6666666.56095.peg.1107 target=fig|6666666.56095.peg.1107	yes	feature=fig|218495.3.peg.655 target=fig|218495.3.peg.655	yes
EF20 and 0140J	Nucleosides and Nucleotides	Pyrimidines	De Novo Pyrimidine Synthesis	Carbamoyl-phosphate synthase large chain (EC 6.3.5.5)	feature=fig|6666666.56095.peg.1109 target=fig|6666666.56095.peg.1109	yes	feature=fig|218495.3.peg.657 target=fig|218495.3.peg.657	yes
EF20 and 0140J	Nucleosides and Nucleotides	Pyrimidines	De Novo Pyrimidine Synthesis	Carbamoyl-phosphate synthase small chain (EC 6.3.5.5)	feature=fig|6666666.56095.peg.1108 target=fig|6666666.56095.peg.1108	yes	feature=fig|218495.3.peg.656 target=fig|218495.3.peg.656	yes
EF20 and 0140J	Nucleosides and Nucleotides	Pyrimidines	De Novo Pyrimidine Synthesis	Dihydroorotase (EC 3.5.2.3)	feature=fig|6666666.56095.peg.1380 target=fig|6666666.56095.peg.1380	yes	feature=fig|218495.3.peg.920 target=fig|218495.3.peg.920	yes
EF20 and 0140J	Nucleosides and Nucleotides	Pyrimidines	De Novo Pyrimidine Synthesis	Dihydroorotate dehydrogenase, catalytic subunit (EC 1.3.3.1)	feature=fig|6666666.56095.peg.1623 target=fig|6666666.56095.peg.1623	yes	feature=fig|218495.3.peg.1158 target=fig|218495.3.peg.1158	yes
EF20 and 0140J	Nucleosides and Nucleotides	Pyrimidines	De Novo Pyrimidine Synthesis	Orotate phosphoribosyltransferase (EC 2.4.2.10)	feature=fig|6666666.56095.peg.1388 target=fig|6666666.56095.peg.1388	yes	feature=fig|218495.3.peg.928 target=fig|218495.3.peg.928	yes
EF20 and 0140J	Nucleosides and Nucleotides	Pyrimidines	De Novo Pyrimidine Synthesis	Orotidine 5&#39;-phosphate decarboxylase (EC 4.1.1.23)	feature=fig|6666666.56095.peg.1389 target=fig|6666666.56095.peg.1389	yes	feature=fig|218495.3.peg.929 target=fig|218495.3.peg.929	yes
EF20 and 0140J	Nucleosides and Nucleotides	Pyrimidines	De Novo Pyrimidine Synthesis	Pyrimidine operon regulatory protein PyrR	feature=fig|6666666.56095.peg.1105 target=fig|6666666.56095.peg.1105	yes	feature=fig|218495.3.peg.653 target=fig|218495.3.peg.653	yes
EF20 and 0140J	Nucleosides and Nucleotides	Pyrimidines	De Novo Pyrimidine Synthesis	Uracil permease	feature=fig|6666666.56095.peg.1106 target=fig|6666666.56095.peg.1106	yes	feature=fig|218495.3.peg.654 target=fig|218495.3.peg.654	yes
EF20 and 0140J	Nucleosides and Nucleotides	Pyrimidines	De Novo Pyrimidine Synthesis	Uracil phosphoribosyltransferase (EC 2.4.2.9)	feature=fig|6666666.56095.peg.1105 target=fig|6666666.56095.peg.1105	yes	feature=fig|218495.3.peg.653 target=fig|218495.3.peg.653	yes
EF20 and 0140J	Miscellaneous	no subcategory	DedA family of inner membrane proteins	DedA protein	feature=fig|6666666.56095.peg.1714 target=fig|6666666.56095.peg.1714	yes	feature=fig|218495.3.peg.1244 target=fig|218495.3.peg.1244	yes
EF20 and 0140J	Carbohydrates	Central carbohydrate metabolism	Dehydrogenase complexes	Acetoin dehydrogenase E1 component alpha-subunit (EC 1.2.4.-)	feature=fig|6666666.56095.peg.1468 target=fig|6666666.56095.peg.1468	yes	feature=fig|218495.3.peg.1004 target=fig|218495.3.peg.1004	yes
EF20 and 0140J	Carbohydrates	Central carbohydrate metabolism	Dehydrogenase complexes	Acetoin dehydrogenase E1 component beta-subunit (EC 1.2.4.-)	feature=fig|6666666.56095.peg.1467 target=fig|6666666.56095.peg.1467	yes	feature=fig|218495.3.peg.1003 target=fig|218495.3.peg.1003	yes
EF20 and 0140J	Carbohydrates	Central carbohydrate metabolism	Dehydrogenase complexes	Dihydrolipoamide acetyltransferase component (E2) of acetoin dehydrogenase complex (EC 2.3.1.-)	feature=fig|6666666.56095.peg.1466 target=fig|6666666.56095.peg.1466	yes	feature=fig|218495.3.peg.1002 target=fig|218495.3.peg.1002	yes
EF20 and 0140J	Carbohydrates	Central carbohydrate metabolism	Dehydrogenase complexes	Dihydrolipoamide dehydrogenase of acetoin dehydrogenase (EC 1.8.1.4)	feature=fig|6666666.56095.peg.1465 target=fig|6666666.56095.peg.1465	yes	feature=fig|218495.3.peg.1001 target=fig|218495.3.peg.1001	yes
EF20 and 0140J	Carbohydrates	Monosaccharides	Deoxyribose and Deoxynucleoside Catabolism	Deoxyribonucleoside regulator DeoR (transcriptional repressor)	feature=fig|6666666.56095.peg.521 target=fig|6666666.56095.peg.521	yes	feature=fig|218495.3.peg.136 target=fig|218495.3.peg.136	yes
EF20 and 0140J	Carbohydrates	Monosaccharides	Deoxyribose and Deoxynucleoside Catabolism	Deoxyribose-phosphate aldolase (EC 4.1.2.4)	feature=fig|6666666.56095.peg.1315 target=fig|6666666.56095.peg.1315	yes	feature=fig|218495.3.peg.859 target=fig|218495.3.peg.859	yes
EF20 and 0140J	Carbohydrates	Monosaccharides	Deoxyribose and Deoxynucleoside Catabolism	Phosphopentomutase (EC 5.4.2.7)	feature=fig|6666666.56095.peg.1414 target=fig|6666666.56095.peg.1414	yes	feature=fig|218495.3.peg.953 target=fig|218495.3.peg.953	yes
EF20 and 0140J	Carbohydrates	Monosaccharides	Deoxyribose and Deoxynucleoside Catabolism	Purine nucleoside phosphorylase (EC 2.4.2.1)	feature=fig|6666666.56095.peg.1412 target=fig|6666666.56095.peg.1412	yes	feature=fig|218495.3.peg.951 target=fig|218495.3.peg.951	yes
EF20 and 0140J	Carbohydrates	Monosaccharides	Deoxyribose and Deoxynucleoside Catabolism	Pyrimidine-nucleoside phosphorylase (EC 2.4.2.2)	feature=fig|6666666.56095.peg.1316 target=fig|6666666.56095.peg.1316	yes	feature=fig|218495.3.peg.860 target=fig|218495.3.peg.860	yes
EF20 and 0140J	Carbohydrates	Monosaccharides	Deoxyribose and Deoxynucleoside Catabolism	Ribokinase (EC 2.7.1.15)	feature=fig|6666666.56095.peg.1670 target=fig|6666666.56095.peg.1670	yes	feature=fig|218495.3.peg.1203 target=fig|218495.3.peg.1203	yes
EF20	Carbohydrates	Monosaccharides	Deoxyribose and Deoxynucleoside Catabolism	Putative deoxyribose-specific ABC transporter, ATP-binding protein	feature=fig|6666666.56095.peg.1312 target=fig|6666666.56095.peg.1312	yes	Putative deoxyribose-specific ABC transporter, ATP-binding protein fig|6666666.56095.peg.1312	no
EF20	Carbohydrates	Monosaccharides	Deoxyribose and Deoxynucleoside Catabolism	Putative deoxyribose-specific ABC transporter, permease protein	feature=fig|6666666.56095.peg.1311 target=fig|6666666.56095.peg.1311	yes	Putative deoxyribose-specific ABC transporter, permease protein fig|6666666.56095.peg.1310	no
EF20 and 0140J	Carbohydrates	Central carbohydrate metabolism	Dihydroxyacetone kinases	DHA-specific IIA component	feature=fig|6666666.56095.peg.923 target=fig|6666666.56095.peg.923	yes	feature=fig|218495.3.peg.480 target=fig|218495.3.peg.480	yes
EF20 and 0140J	Carbohydrates	Central carbohydrate metabolism	Dihydroxyacetone kinases	Phosphoenolpyruvate-dihydroxyacetone phosphotransferase (EC 2.7.1.121), ADP-binding subunit DhaL	feature=fig|6666666.56095.peg.922 target=fig|6666666.56095.peg.922	yes	feature=fig|218495.3.peg.479 target=fig|218495.3.peg.479	yes
EF20 and 0140J	Carbohydrates	Central carbohydrate metabolism	Dihydroxyacetone kinases	Phosphoenolpyruvate-dihydroxyacetone phosphotransferase (EC 2.7.1.121), dihydroxyacetone binding subunit DhaK	feature=fig|6666666.56095.peg.921 target=fig|6666666.56095.peg.921	yes	feature=fig|218495.3.peg.478 target=fig|218495.3.peg.478	yes
EF20 and 0140J	Carbohydrates	Central carbohydrate metabolism	Dihydroxyacetone kinases	Phosphoenolpyruvate-dihydroxyacetone phosphotransferase (EC 2.7.1.121), subunit DhaM	feature=fig|6666666.56095.peg.923 target=fig|6666666.56095.peg.923	yes	feature=fig|218495.3.peg.480 target=fig|218495.3.peg.480	yes
EF20 and 0140J	Clustering-based subsystems	no subcategory	Divergent RNA modification related clusters	FIG005935: membrane protein	feature=fig|6666666.56095.peg.783 target=fig|6666666.56095.peg.783	yes	feature=fig|218495.3.peg.352 target=fig|218495.3.peg.352	yes
EF20 and 0140J	Clustering-based subsystems	no subcategory	Divergent RNA modification related clusters	FIG005986: HD family hydrolase	feature=fig|6666666.56095.peg.782 target=fig|6666666.56095.peg.782	yes	feature=fig|218495.3.peg.351 target=fig|218495.3.peg.351	yes
EF20 and 0140J	Clustering-based subsystems	no subcategory	Divergent RNA modification related clusters	FIG011178: rRNA methylase	feature=fig|6666666.56095.peg.781 target=fig|6666666.56095.peg.781	yes	feature=fig|218495.3.peg.350 target=fig|218495.3.peg.350	yes
EF20 and 0140J	Clustering-based subsystems	no subcategory	Divergent RNA modification related clusters	Inner membrane protein translocase component YidC, OxaA protein	feature=fig|6666666.56095.peg.779 target=fig|6666666.56095.peg.779	yes	feature=fig|218495.3.peg.348 target=fig|218495.3.peg.348	yes
EF20 and 0140J	Clustering-based subsystems	no subcategory	Divergent RNA modification related clusters	Predicted nucleoside phosphatase	feature=fig|6666666.56095.peg.780 target=fig|6666666.56095.peg.780	yes	feature=fig|218495.3.peg.349 target=fig|218495.3.peg.349	yes
EF20 and 0140J	Clustering-based subsystems	no subcategory	DNA gyrase subunits	DNA gyrase subunit A (EC 5.99.1.3)	feature=fig|6666666.56095.peg.1239 target=fig|6666666.56095.peg.1239	yes	feature=fig|218495.3.peg.792 target=fig|218495.3.peg.792	yes
EF20 and 0140J	Clustering-based subsystems	no subcategory	DNA gyrase subunits	DNA gyrase subunit B (EC 5.99.1.3)	feature=fig|6666666.56095.peg.1023 target=fig|6666666.56095.peg.1023	yes	feature=fig|218495.3.peg.576 target=fig|218495.3.peg.576	yes
EF20 and 0140J	DNA Metabolism	DNA uptake, competence	DNA processing cluster	DNA polymerase III subunits gamma and tau (EC 2.7.7.7)	feature=fig|6666666.56095.peg.1575 target=fig|6666666.56095.peg.1575	yes	feature=fig|218495.3.peg.1110 target=fig|218495.3.peg.1110	yes
EF20 and 0140J	DNA Metabolism	DNA uptake, competence	DNA processing cluster	Recombination protein RecR	feature=fig|6666666.56095.peg.1617 target=fig|6666666.56095.peg.1617	yes	feature=fig|218495.3.peg.1152 target=fig|218495.3.peg.1152	yes
EF20 and 0140J	DNA Metabolism	DNA repair	DNA Repair Base Excision	DNA ligase (EC 6.5.1.2)	feature=fig|6666666.56095.peg.1032 target=fig|6666666.56095.peg.1032	yes	feature=fig|218495.3.peg.585 target=fig|218495.3.peg.585	yes
EF20 and 0140J	DNA Metabolism	DNA repair	DNA Repair Base Excision	DNA polymerase I (EC 2.7.7.7)	feature=fig|6666666.56095.peg.292 target=fig|6666666.56095.peg.292	yes	feature=fig|218495.3.peg.1574 target=fig|218495.3.peg.1574	yes
EF20 and 0140J	DNA Metabolism	DNA repair	DNA Repair Base Excision	DNA-3-methyladenine glycosylase (EC 3.2.2.20)	feature=fig|6666666.56095.peg.352 target=fig|6666666.56095.peg.352	yes	feature=fig|218495.3.peg.1636 target=fig|218495.3.peg.1636	yes
EF20 and 0140J	DNA Metabolism	DNA repair	DNA Repair Base Excision	Endonuclease III (EC 4.2.99.18)	feature=fig|6666666.56095.peg.1491 target=fig|6666666.56095.peg.1491	yes	feature=fig|218495.3.peg.1027 target=fig|218495.3.peg.1027	yes
EF20 and 0140J	DNA Metabolism	DNA repair	DNA Repair Base Excision	Formamidopyrimidine-DNA glycosylase (EC 3.2.2.23)	feature=fig|6666666.56095.peg.895 target=fig|6666666.56095.peg.895	yes	feature=fig|218495.3.peg.452 target=fig|218495.3.peg.452	yes
EF20 and 0140J	DNA Metabolism	DNA repair	DNA Repair Base Excision	Single-stranded-DNA-specific exonuclease RecJ (EC 3.1.-.-)	feature=fig|6666666.56095.peg.1494 target=fig|6666666.56095.peg.1494	yes	feature=fig|218495.3.peg.1030 target=fig|218495.3.peg.1030	yes
EF20 and 0140J	DNA Metabolism	DNA repair	DNA Repair Base Excision	Uracil-DNA glycosylase, family 1	feature=fig|6666666.56095.peg.1381 target=fig|6666666.56095.peg.1381	yes	feature=fig|218495.3.peg.921 target=fig|218495.3.peg.921	yes
EF20 and 0140J	DNA Metabolism	DNA repair	DNA repair, bacterial	A/G-specific adenine glycosylase (EC 3.2.2.-)	feature=fig|6666666.56095.peg.120 target=fig|6666666.56095.peg.120	yes	feature=fig|218495.3.peg.1432 target=fig|218495.3.peg.1432	yes
EF20 and 0140J	DNA Metabolism	DNA repair	DNA repair, bacterial	DNA polymerase IV (EC 2.7.7.7)	feature=fig|6666666.56095.peg.129 target=fig|6666666.56095.peg.129	yes	feature=fig|218495.3.peg.1441 target=fig|218495.3.peg.1441	yes
EF20 and 0140J	DNA Metabolism	DNA repair	DNA repair, bacterial	DNA recombination protein RmuC	feature=fig|6666666.56095.peg.219 target=fig|6666666.56095.peg.219	yes	feature=fig|218495.3.peg.1501 target=fig|218495.3.peg.1501	yes
EF20 and 0140J	DNA Metabolism	DNA repair	DNA repair, bacterial	DNA repair protein RadA	feature=fig|6666666.56095.peg.259 target=fig|6666666.56095.peg.259	yes	feature=fig|218495.3.peg.1543 target=fig|218495.3.peg.1543	yes
EF20 and 0140J	DNA Metabolism	DNA repair	DNA repair, bacterial	DNA repair protein RadC	feature=fig|6666666.56095.peg.1204 target=fig|6666666.56095.peg.1204	yes	feature=fig|218495.3.peg.758 target=fig|218495.3.peg.758	yes
EF20 and 0140J	DNA Metabolism	DNA repair	DNA repair, bacterial	DNA repair protein RecN	feature=fig|6666666.56095.peg.1630 target=fig|6666666.56095.peg.1630	yes	feature=fig|218495.3.peg.1165 target=fig|218495.3.peg.1165	yes
EF20 and 0140J	DNA Metabolism	DNA repair	DNA repair, bacterial	Exodeoxyribonuclease III (EC 3.1.11.2)	feature=fig|6666666.56095.peg.840 target=fig|6666666.56095.peg.840	yes	feature=fig|218495.3.peg.408 target=fig|218495.3.peg.408	yes
EF20 and 0140J	DNA Metabolism	DNA repair	DNA repair, bacterial	Exodeoxyribonuclease VII large subunit (EC 3.1.11.6)	feature=fig|6666666.56095.peg.1635 target=fig|6666666.56095.peg.1635	yes	feature=fig|218495.3.peg.1170 target=fig|218495.3.peg.1170	yes
EF20 and 0140J	DNA Metabolism	DNA repair	DNA repair, bacterial	Exodeoxyribonuclease VII small subunit (EC 3.1.11.6)	feature=fig|6666666.56095.peg.1634 target=fig|6666666.56095.peg.1634	yes	feature=fig|218495.3.peg.1169 target=fig|218495.3.peg.1169	yes
EF20 and 0140J	DNA Metabolism	DNA repair	DNA repair, bacterial	Methylated-DNA--protein-cysteine methyltransferase (EC 2.1.1.63)	feature=fig|6666666.56095.peg.834 target=fig|6666666.56095.peg.834	yes	feature=fig|218495.3.peg.402 target=fig|218495.3.peg.402	yes
EF20 and 0140J	DNA Metabolism	DNA repair	DNA repair, bacterial	RecA protein	feature=fig|6666666.56095.peg.350 target=fig|6666666.56095.peg.350	yes	feature=fig|218495.3.peg.1634 target=fig|218495.3.peg.1634	yes
EF20 and 0140J	DNA Metabolism	DNA repair	DNA repair, bacterial	Single-stranded DNA-binding protein	feature=fig|6666666.56095.peg.118 target=fig|6666666.56095.peg.118	yes	feature=fig|218495.3.peg.1430 target=fig|218495.3.peg.1430	yes
EF20	DNA Metabolism	DNA repair	DNA repair, bacterial	DNA-cytosine methyltransferase (EC 2.1.1.37)	feature=fig|6666666.56095.peg.1155 target=fig|6666666.56095.peg.1155	yes	DNA-cytosine methyltransferase (EC 2.1.1.37) fig|6666666.56095.peg.1155	no
EF20	DNA Metabolism	DNA repair	DNA repair, bacterial	DNA-damage-inducible protein J	feature=fig|6666666.56095.peg.610 target=fig|6666666.56095.peg.610	yes	DNA-damage-inducible protein J fig|6666666.56095.peg.610	no
EF20 and 0140J	DNA Metabolism	DNA repair	DNA repair, bacterial DinG and relatives	DinG family ATP-dependent helicase YoaA	feature=fig|6666666.56095.peg.1002 target=fig|6666666.56095.peg.1002	yes	feature=fig|218495.3.peg.554 target=fig|218495.3.peg.554	yes
EF20 and 0140J	DNA Metabolism	DNA repair	DNA repair, bacterial MutL-MutS system	DNA mismatch repair protein MutL	feature=fig|6666666.56095.peg.355 target=fig|6666666.56095.peg.355	yes	feature=fig|218495.3.peg.1639 target=fig|218495.3.peg.1639	yes
EF20 and 0140J	DNA Metabolism	DNA repair	DNA repair, bacterial MutL-MutS system	DNA mismatch repair protein MutS	feature=fig|6666666.56095.peg.358 target=fig|6666666.56095.peg.358	yes	feature=fig|218495.3.peg.1642 target=fig|218495.3.peg.1642	yes
EF20 and 0140J	DNA Metabolism	DNA repair	DNA repair, bacterial MutL-MutS system	Recombination inhibitory protein MutS2	feature=fig|6666666.56095.peg.122 target=fig|6666666.56095.peg.122	yes	feature=fig|218495.3.peg.1434 target=fig|218495.3.peg.1434	yes
EF20 and 0140J	DNA Metabolism	DNA repair	DNA repair, bacterial RecBCD pathway	RecD-like DNA helicase YrrC	feature=fig|6666666.56095.peg.127 target=fig|6666666.56095.peg.127	yes	feature=fig|218495.3.peg.1439 target=fig|218495.3.peg.1439	yes
EF20 and 0140J	DNA Metabolism	DNA repair	DNA repair, bacterial RecFOR pathway	DNA recombination and repair protein RecF	feature=fig|6666666.56095.peg.431 target=fig|6666666.56095.peg.431	yes	feature=fig|218495.3.peg.1706 target=fig|218495.3.peg.1706	yes
EF20 and 0140J	DNA Metabolism	DNA repair	DNA repair, bacterial RecFOR pathway	DNA recombination and repair protein RecO	feature=fig|6666666.56095.peg.5 target=fig|6666666.56095.peg.5	yes	feature=fig|218495.3.peg.19 target=fig|218495.3.peg.19	yes
EF20 and 0140J	DNA Metabolism	DNA repair	DNA repair, bacterial RecFOR pathway	RecA protein	feature=fig|6666666.56095.peg.350 target=fig|6666666.56095.peg.350	yes	feature=fig|218495.3.peg.1634 target=fig|218495.3.peg.1634	yes
EF20 and 0140J	DNA Metabolism	DNA repair	DNA repair, bacterial RecFOR pathway	RecU Holliday junction resolvase	feature=fig|6666666.56095.peg.1861 target=fig|6666666.56095.peg.1861	yes	feature=fig|218495.3.peg.1290 target=fig|218495.3.peg.1290	yes
EF20 and 0140J	DNA Metabolism	DNA repair	DNA repair, bacterial RecFOR pathway	Recombination protein RecR	feature=fig|6666666.56095.peg.1617 target=fig|6666666.56095.peg.1617	yes	feature=fig|218495.3.peg.1152 target=fig|218495.3.peg.1152	yes
EF20 and 0140J	DNA Metabolism	DNA repair	DNA repair, bacterial RecFOR pathway	Single-stranded DNA-binding protein	feature=fig|6666666.56095.peg.118 target=fig|6666666.56095.peg.118	yes	feature=fig|218495.3.peg.1430 target=fig|218495.3.peg.1430	yes
EF20 and 0140J	DNA Metabolism	DNA repair	DNA repair, bacterial RecFOR pathway	Single-stranded-DNA-specific exonuclease RecJ (EC 3.1.-.-)	feature=fig|6666666.56095.peg.1494 target=fig|6666666.56095.peg.1494	yes	feature=fig|218495.3.peg.1030 target=fig|218495.3.peg.1030	yes
EF20 and 0140J	DNA Metabolism	DNA repair	DNA repair, bacterial UvrD and related helicases	ATP-dependent DNA helicase UvrD/PcrA	feature=fig|6666666.56095.peg.1349 target=fig|6666666.56095.peg.1349	yes	feature=fig|218495.3.peg.892 target=fig|218495.3.peg.892	yes
EF20	DNA Metabolism	DNA repair	DNA repair, bacterial UvrD and related helicases	ATP-dependent DNA helicase pcrA (EC 3.6.1.-)	feature=fig|6666666.56095.peg.1448 target=fig|6666666.56095.peg.1448	yes	ATP-dependent DNA helicase pcrA (EC 3.6.1.-) fig|6666666.56095.peg.1448	no
EF20 and 0140J	DNA Metabolism	DNA repair	DNA repair, UvrABC system	Excinuclease ABC subunit A	feature=fig|6666666.56095.peg.114 target=fig|6666666.56095.peg.114	yes	feature=fig|218495.3.peg.1426 target=fig|218495.3.peg.1426	yes
EF20 and 0140J	DNA Metabolism	DNA repair	DNA repair, UvrABC system	Excinuclease ABC subunit B	feature=fig|6666666.56095.peg.1516 target=fig|6666666.56095.peg.1516	yes	feature=fig|218495.3.peg.1051 target=fig|218495.3.peg.1051	yes
EF20 and 0140J	DNA Metabolism	DNA repair	DNA repair, UvrABC system	Excinuclease ABC subunit C	feature=fig|6666666.56095.peg.1420 target=fig|6666666.56095.peg.1420	yes	feature=fig|218495.3.peg.958 target=fig|218495.3.peg.958	yes
EF20 and 0140J	Clustering-based subsystems	no subcategory	DNA replication cluster 1	Chromosomal replication initiator protein DnaA	feature=fig|6666666.56095.peg.441 target=fig|6666666.56095.peg.441	yes	feature=fig|218495.3.peg.1 target=fig|218495.3.peg.1	yes
EF20 and 0140J	Clustering-based subsystems	no subcategory	DNA replication cluster 1	DNA gyrase subunit A (EC 5.99.1.3)	feature=fig|6666666.56095.peg.1239 target=fig|6666666.56095.peg.1239	yes	feature=fig|218495.3.peg.792 target=fig|218495.3.peg.792	yes
EF20 and 0140J	Clustering-based subsystems	no subcategory	DNA replication cluster 1	DNA gyrase subunit B (EC 5.99.1.3)	feature=fig|6666666.56095.peg.1023 target=fig|6666666.56095.peg.1023	yes	feature=fig|218495.3.peg.576 target=fig|218495.3.peg.576	yes
EF20 and 0140J	Clustering-based subsystems	no subcategory	DNA replication cluster 1	DNA polymerase III beta subunit (EC 2.7.7.7)	feature=fig|6666666.56095.peg.442 target=fig|6666666.56095.peg.442	yes	feature=fig|218495.3.peg.2 target=fig|218495.3.peg.2	yes
EF20 and 0140J	Clustering-based subsystems	no subcategory	DNA replication cluster 1	DNA recombination and repair protein RecF	feature=fig|6666666.56095.peg.431 target=fig|6666666.56095.peg.431	yes	feature=fig|218495.3.peg.1706 target=fig|218495.3.peg.1706	yes
EF20 and 0140J	Clustering-based subsystems	no subcategory	DNA replication cluster 1	FIG002958: hypothetical protein	feature=fig|6666666.56095.peg.430 target=fig|6666666.56095.peg.430	yes	feature=fig|218495.3.peg.1705 target=fig|218495.3.peg.1705	yes
EF20 and 0140J	Clustering-based subsystems	no subcategory	DNA replication cluster 1	Ribosome-associated heat shock protein implicated in the recycling of the 50S subunit (S4 paralog)	feature=fig|6666666.56095.peg.449 target=fig|6666666.56095.peg.449	yes	feature=fig|218495.3.peg.8 target=fig|218495.3.peg.8	yes
EF20 and 0140J	DNA Metabolism	DNA replication	DNA replication strays	DNA polymerase III polC-type (EC 2.7.7.7)	feature=fig|6666666.56095.peg.685 target=fig|6666666.56095.peg.685	yes	feature=fig|218495.3.peg.220 target=fig|218495.3.peg.220	yes
EF20 and 0140J	DNA Metabolism	no subcategory	DNA structural proteins, bacterial	Chromosome partition protein smc	feature=fig|6666666.56095.peg.934 target=fig|6666666.56095.peg.934	yes	feature=fig|218495.3.peg.491 target=fig|218495.3.peg.491	yes
EF20 and 0140J	DNA Metabolism	no subcategory	DNA structural proteins, bacterial	DNA-binding protein HBsu	feature=fig|6666666.56095.peg.1626 target=fig|6666666.56095.peg.1626	yes	feature=fig|218495.3.peg.1161 target=fig|218495.3.peg.1161	yes
EF20 and 0140J	DNA Metabolism	DNA replication	DNA topoisomerases, Type I, ATP-independent	DNA topoisomerase I (EC 5.99.1.2)	feature=fig|6666666.56095.peg.1288 target=fig|6666666.56095.peg.1288	yes	feature=fig|218495.3.peg.834 target=fig|218495.3.peg.834	yes
EF20 and 0140J	DNA Metabolism	DNA replication	DNA topoisomerases, Type II, ATP-dependent	DNA gyrase subunit A (EC 5.99.1.3)	feature=fig|6666666.56095.peg.1239 target=fig|6666666.56095.peg.1239	yes	feature=fig|218495.3.peg.792 target=fig|218495.3.peg.792	yes
EF20 and 0140J	DNA Metabolism	DNA replication	DNA topoisomerases, Type II, ATP-dependent	DNA gyrase subunit B (EC 5.99.1.3)	feature=fig|6666666.56095.peg.1023 target=fig|6666666.56095.peg.1023	yes	feature=fig|218495.3.peg.576 target=fig|218495.3.peg.576	yes
EF20 and 0140J	DNA Metabolism	DNA replication	DNA topoisomerases, Type II, ATP-dependent	Topoisomerase IV subunit A (EC 5.99.1.-)	feature=fig|6666666.56095.peg.1374 target=fig|6666666.56095.peg.1374	yes	feature=fig|218495.3.peg.916 target=fig|218495.3.peg.916	yes
EF20 and 0140J	DNA Metabolism	DNA replication	DNA topoisomerases, Type II, ATP-dependent	Topoisomerase IV subunit B (EC 5.99.1.-)	feature=fig|6666666.56095.peg.1378 target=fig|6666666.56095.peg.1378	yes	feature=fig|218495.3.peg.918 target=fig|218495.3.peg.918	yes
EF20 and 0140J	DNA Metabolism	DNA replication	DNA-replication	ATP-dependent DNA helicase RecG (EC 3.6.1.-)	feature=fig|6666666.56095.peg.97 target=fig|6666666.56095.peg.97	yes	feature=fig|218495.3.peg.1409 target=fig|218495.3.peg.1409	yes
EF20 and 0140J	DNA Metabolism	DNA replication	DNA-replication	Chromosomal replication initiator protein DnaA	feature=fig|6666666.56095.peg.441 target=fig|6666666.56095.peg.441	yes	feature=fig|218495.3.peg.1 target=fig|218495.3.peg.1	yes
EF20 and 0140J	DNA Metabolism	DNA replication	DNA-replication	DNA polymerase I (EC 2.7.7.7)	feature=fig|6666666.56095.peg.292 target=fig|6666666.56095.peg.292	yes	feature=fig|218495.3.peg.1574 target=fig|218495.3.peg.1574	yes
EF20 and 0140J	DNA Metabolism	DNA replication	DNA-replication	DNA polymerase III alpha subunit (EC 2.7.7.7)	feature=fig|6666666.56095.peg.1365 target=fig|6666666.56095.peg.1365	yes	feature=fig|218495.3.peg.907 target=fig|218495.3.peg.907	yes
EF20 and 0140J	DNA Metabolism	DNA replication	DNA-replication	DNA polymerase III beta subunit (EC 2.7.7.7)	feature=fig|6666666.56095.peg.442 target=fig|6666666.56095.peg.442	yes	feature=fig|218495.3.peg.2 target=fig|218495.3.peg.2	yes
EF20 and 0140J	DNA Metabolism	DNA replication	DNA-replication	DNA polymerase III delta prime subunit (EC 2.7.7.7)	feature=fig|6666666.56095.peg.825 target=fig|6666666.56095.peg.825	yes	feature=fig|218495.3.peg.393 target=fig|218495.3.peg.393	yes
EF20 and 0140J	DNA Metabolism	DNA replication	DNA-replication	DNA polymerase III delta subunit (EC 2.7.7.7)	feature=fig|6666666.56095.peg.1602 target=fig|6666666.56095.peg.1602	yes	feature=fig|218495.3.peg.1136 target=fig|218495.3.peg.1136	yes
EF20 and 0140J	DNA Metabolism	DNA replication	DNA-replication	DNA polymerase III subunits gamma and tau (EC 2.7.7.7)	feature=fig|6666666.56095.peg.1575 target=fig|6666666.56095.peg.1575	yes	feature=fig|218495.3.peg.1110 target=fig|218495.3.peg.1110	yes
EF20 and 0140J	DNA Metabolism	DNA replication	DNA-replication	DNA primase (EC 2.7.7.-)	feature=fig|6666666.56095.peg.1065 target=fig|6666666.56095.peg.1065	yes	feature=fig|218495.3.peg.616 target=fig|218495.3.peg.616	yes
EF20 and 0140J	DNA Metabolism	DNA replication	DNA-replication	DNA repair protein RecN	feature=fig|6666666.56095.peg.1630 target=fig|6666666.56095.peg.1630	yes	feature=fig|218495.3.peg.1165 target=fig|218495.3.peg.1165	yes
EF20 and 0140J	DNA Metabolism	DNA replication	DNA-replication	Helicase PriA essential for oriC/DnaA-independent DNA replication	feature=fig|6666666.56095.peg.1844 target=fig|6666666.56095.peg.1844	yes	feature=fig|218495.3.peg.1274 target=fig|218495.3.peg.1274	yes
EF20 and 0140J	DNA Metabolism	DNA replication	DNA-replication	Helicase loader DnaI	feature=fig|6666666.56095.peg.769 target=fig|6666666.56095.peg.769	yes	feature=fig|218495.3.peg.337 target=fig|218495.3.peg.337	yes
EF20 and 0140J	DNA Metabolism	DNA replication	DNA-replication	Holliday junction DNA helicase RuvA	feature=fig|6666666.56095.peg.353 target=fig|6666666.56095.peg.353	yes	feature=fig|218495.3.peg.1637 target=fig|218495.3.peg.1637	yes
EF20 and 0140J	DNA Metabolism	DNA replication	DNA-replication	Holliday junction DNA helicase RuvB	feature=fig|6666666.56095.peg.1788 target=fig|6666666.56095.peg.1788	yes	feature=fig|218495.3.peg.48 target=fig|218495.3.peg.48	yes
EF20 and 0140J	DNA Metabolism	DNA replication	DNA-replication	RecA protein	feature=fig|6666666.56095.peg.350 target=fig|6666666.56095.peg.350	yes	feature=fig|218495.3.peg.1634 target=fig|218495.3.peg.1634	yes
EF20 and 0140J	DNA Metabolism	DNA replication	DNA-replication	Recombination protein RecR	feature=fig|6666666.56095.peg.1617 target=fig|6666666.56095.peg.1617	yes	feature=fig|218495.3.peg.1152 target=fig|218495.3.peg.1152	yes
EF20 and 0140J	DNA Metabolism	DNA replication	DNA-replication	Single-stranded-DNA-specific exonuclease RecJ (EC 3.1.-.-)	feature=fig|6666666.56095.peg.1494 target=fig|6666666.56095.peg.1494	yes	feature=fig|218495.3.peg.1030 target=fig|218495.3.peg.1030	yes
EF20 and 0140J	DNA Metabolism	DNA replication	DNA-replication	Transcription-repair coupling factor	feature=fig|6666666.56095.peg.447 target=fig|6666666.56095.peg.447	yes	feature=fig|218495.3.peg.6 target=fig|218495.3.peg.6	yes
0140J	Nucleosides and Nucleotides	no subcategory	dNTP triphosphohydrolase protein family	Phosphatase YidA	Phosphatase YidA fig|218495.3.peg.538	no	feature=fig|218495.3.peg.538 target=fig|218495.3.peg.538	yes
EF20 and 0140J	Cell Wall and Capsule	Capsular and extracellular polysacchrides	dTDP-rhamnose synthesis	Glucose-1-phosphate thymidylyltransferase (EC 2.7.7.24)	feature=fig|6666666.56095.peg.1486 target=fig|6666666.56095.peg.1486	yes	feature=fig|218495.3.peg.1022 target=fig|218495.3.peg.1022	yes
EF20 and 0140J	Cell Wall and Capsule	Capsular and extracellular polysacchrides	dTDP-rhamnose synthesis	dTDP-4-dehydrorhamnose 3,5-epimerase (EC 5.1.3.13)	feature=fig|6666666.56095.peg.1485 target=fig|6666666.56095.peg.1485	yes	feature=fig|218495.3.peg.1021 target=fig|218495.3.peg.1021	yes
EF20 and 0140J	Cell Wall and Capsule	Capsular and extracellular polysacchrides	dTDP-rhamnose synthesis	dTDP-4-dehydrorhamnose reductase (EC 1.1.1.133)	feature=fig|6666666.56095.peg.1068 target=fig|6666666.56095.peg.1068	yes	feature=fig|218495.3.peg.619 target=fig|218495.3.peg.619	yes
EF20 and 0140J	Cell Wall and Capsule	Capsular and extracellular polysacchrides	dTDP-rhamnose synthesis	dTDP-glucose 4,6-dehydratase (EC 4.2.1.46)	feature=fig|6666666.56095.peg.1484 target=fig|6666666.56095.peg.1484	yes	feature=fig|218495.3.peg.932 target=fig|218495.3.peg.932	yes
EF20 and 0140J	Membrane Transport	Protein translocation across cytoplasmic membrane	EcsAB transporter affecting expression and secretion of secretory preproteins	ABC transporter, ATP-binding protein EcsA	feature=fig|6666666.56095.peg.40 target=fig|6666666.56095.peg.40	yes	feature=fig|218495.3.peg.1351 target=fig|218495.3.peg.1351	yes
EF20 and 0140J	Membrane Transport	Protein translocation across cytoplasmic membrane	EcsAB transporter affecting expression and secretion of secretory preproteins	ABC transporter, permease protein EscB	feature=fig|6666666.56095.peg.39 target=fig|6666666.56095.peg.39	yes	feature=fig|218495.3.peg.1350 target=fig|218495.3.peg.1350	yes
EF20 and 0140J	Membrane Transport	Protein translocation across cytoplasmic membrane	EcsAB transporter affecting expression and secretion of secretory preproteins	Hypothetical protein in cluster with Ecs transporter (in Streptococci)	feature=fig|6666666.56095.peg.42 target=fig|6666666.56095.peg.42	yes	feature=fig|218495.3.peg.1353 target=fig|218495.3.peg.1353	yes
EF20 and 0140J	Carbohydrates	Central carbohydrate metabolism	Entner-Doudoroff Pathway	2-dehydro-3-deoxygluconate kinase (EC 2.7.1.45)	feature=fig|6666666.56095.peg.1568 target=fig|6666666.56095.peg.1568	yes	feature=fig|218495.3.peg.1103 target=fig|218495.3.peg.1103	yes
EF20 and 0140J	Carbohydrates	Central carbohydrate metabolism	Entner-Doudoroff Pathway	2-dehydro-3-deoxyphosphogluconate aldolase (EC 4.1.2.14)	feature=fig|6666666.56095.peg.1565 target=fig|6666666.56095.peg.1565	yes	feature=fig|218495.3.peg.1466 target=fig|218495.3.peg.1466	yes
EF20 and 0140J	Carbohydrates	Central carbohydrate metabolism	Entner-Doudoroff Pathway	6-phosphogluconolactonase (EC 3.1.1.31)	feature=fig|6666666.56095.peg.1482 target=fig|6666666.56095.peg.1482	yes	feature=fig|218495.3.peg.1018 target=fig|218495.3.peg.1018	yes
EF20 and 0140J	Carbohydrates	Central carbohydrate metabolism	Entner-Doudoroff Pathway	Enolase (EC 4.2.1.11)	feature=fig|6666666.56095.peg.1029 target=fig|6666666.56095.peg.1029	yes	feature=fig|218495.3.peg.582 target=fig|218495.3.peg.582	yes
EF20 and 0140J	Carbohydrates	Central carbohydrate metabolism	Entner-Doudoroff Pathway	Glucokinase (EC 2.7.1.2)	feature=fig|6666666.56095.peg.1657 target=fig|6666666.56095.peg.1657	yes	feature=fig|218495.3.peg.1191 target=fig|218495.3.peg.1191	yes
EF20 and 0140J	Carbohydrates	Central carbohydrate metabolism	Entner-Doudoroff Pathway	Gluconokinase (EC 2.7.1.12)	feature=fig|6666666.56095.peg.577 target=fig|6666666.56095.peg.577	yes	feature=fig|218495.3.peg.173 target=fig|218495.3.peg.173	yes
EF20 and 0140J	Carbohydrates	Central carbohydrate metabolism	Entner-Doudoroff Pathway	NAD-dependent glyceraldehyde-3-phosphate dehydrogenase (EC 1.2.1.12)	feature=fig|6666666.56095.peg.212 target=fig|6666666.56095.peg.212	yes	feature=fig|218495.3.peg.1493 target=fig|218495.3.peg.1493	yes
EF20 and 0140J	Carbohydrates	Central carbohydrate metabolism	Entner-Doudoroff Pathway	Non-phosphorylating glyceraldehyde-3-phosphate dehydrogenase (NADP) (EC 1.2.1.9)	feature=fig|6666666.56095.peg.1581 target=fig|6666666.56095.peg.1581	yes	feature=fig|218495.3.peg.1115 target=fig|218495.3.peg.1115	yes
EF20 and 0140J	Carbohydrates	Central carbohydrate metabolism	Entner-Doudoroff Pathway	Phosphoglycerate kinase (EC 2.7.2.3)	feature=fig|6666666.56095.peg.211 target=fig|6666666.56095.peg.211	yes	feature=fig|218495.3.peg.1492 target=fig|218495.3.peg.1492	yes
EF20 and 0140J	Carbohydrates	Central carbohydrate metabolism	Entner-Doudoroff Pathway	Phosphoglycerate mutase (EC 5.4.2.1)	feature=fig|6666666.56095.peg.1622 target=fig|6666666.56095.peg.1622	yes	feature=fig|218495.3.peg.1157 target=fig|218495.3.peg.1157	yes
EF20 and 0140J	Carbohydrates	Central carbohydrate metabolism	Entner-Doudoroff Pathway	Pyruvate kinase (EC 2.7.1.40)	feature=fig|6666666.56095.peg.1363 target=fig|6666666.56095.peg.1363	yes	feature=fig|218495.3.peg.905 target=fig|218495.3.peg.905	yes
EF20 and 0140J	Cell Wall and Capsule	Capsular and extracellular polysacchrides	Exopolysaccharide Biosynthesis	Exopolysaccharide biosynthesis transcriptional activator EpsA	feature=fig|6666666.56095.peg.1408 target=fig|6666666.56095.peg.1408	yes	feature=fig|218495.3.peg.947 target=fig|218495.3.peg.947	yes
EF20 and 0140J	Cell Wall and Capsule	Capsular and extracellular polysacchrides	Exopolysaccharide Biosynthesis	Tyrosine-protein kinase EpsD (EC 2.7.10.2)	feature=fig|6666666.56095.peg.1405 target=fig|6666666.56095.peg.1405	yes	feature=fig|218495.3.peg.944 target=fig|218495.3.peg.944	yes
EF20 and 0140J	Cell Wall and Capsule	Capsular and extracellular polysacchrides	Exopolysaccharide Biosynthesis	Tyrosine-protein kinase transmembrane modulator EpsC	feature=fig|6666666.56095.peg.1406 target=fig|6666666.56095.peg.1406	yes	feature=fig|218495.3.peg.945 target=fig|218495.3.peg.945	yes
EF20 and 0140J	Cell Wall and Capsule	Capsular and extracellular polysacchrides	Exopolysaccharide Biosynthesis	Undecaprenyl-phosphate galactosephosphotransferase (EC 2.7.8.6)	feature=fig|6666666.56095.peg.1403 target=fig|6666666.56095.peg.1403	yes	feature=fig|218495.3.peg.942 target=fig|218495.3.peg.942	yes
0140J	Cell Wall and Capsule	Capsular and extracellular polysacchrides	Exopolysaccharide Biosynthesis	Glycosyl transferase, group 1 family protein	Glycosyl transferase, group 1 family protein fig|218495.3.peg.472	no	feature=fig|218495.3.peg.472 target=fig|218495.3.peg.472	yes
EF20 and 0140J	Cell Wall and Capsule	Capsular and extracellular polysacchrides	Extracellular Polysaccharide Biosynthesis of Streptococci	Exopolysaccharide biosynthesis transcriptional activator EpsA	feature=fig|6666666.56095.peg.1408 target=fig|6666666.56095.peg.1408	yes	feature=fig|218495.3.peg.947 target=fig|218495.3.peg.947	yes
EF20 and 0140J	Cell Wall and Capsule	Capsular and extracellular polysacchrides	Extracellular Polysaccharide Biosynthesis of Streptococci	Tyrosine-protein kinase EpsD (EC 2.7.10.2)	feature=fig|6666666.56095.peg.1405 target=fig|6666666.56095.peg.1405	yes	feature=fig|218495.3.peg.944 target=fig|218495.3.peg.944	yes
EF20 and 0140J	Cell Wall and Capsule	Capsular and extracellular polysacchrides	Extracellular Polysaccharide Biosynthesis of Streptococci	Tyrosine-protein kinase transmembrane modulator EpsC	feature=fig|6666666.56095.peg.1406 target=fig|6666666.56095.peg.1406	yes	feature=fig|218495.3.peg.945 target=fig|218495.3.peg.945	yes
EF20 and 0140J	Cell Wall and Capsule	Capsular and extracellular polysacchrides	Extracellular Polysaccharide Biosynthesis of Streptococci	Tyrosine-protein phosphatase CpsB (EC 3.1.3.48)	feature=fig|6666666.56095.peg.1407 target=fig|6666666.56095.peg.1407	yes	feature=fig|218495.3.peg.946 target=fig|218495.3.peg.946	yes
0140J	Respiration	ATP synthases	F0F1-type ATP synthase	ATP synthase F0 sector subunit a (EC 3.6.3.14)	ATP synthase F0 sector subunit a (EC 3.6.3.14) fig|218495.3.peg.594	no	feature=fig|218495.3.peg.594 target=fig|218495.3.peg.594	yes
0140J	Respiration	ATP synthases	F0F1-type ATP synthase	ATP synthase F0 sector subunit b (EC 3.6.3.14)	ATP synthase F0 sector subunit b (EC 3.6.3.14) fig|218495.3.peg.595	no	feature=fig|218495.3.peg.595 target=fig|218495.3.peg.595	yes
0140J	Respiration	ATP synthases	F0F1-type ATP synthase	ATP synthase F0 sector subunit c (EC 3.6.3.14)	ATP synthase F0 sector subunit c (EC 3.6.3.14) fig|218495.3.peg.593	no	feature=fig|218495.3.peg.593 target=fig|218495.3.peg.593	yes
EF20 and 0140J	Fatty Acids, Lipids, and Isoprenoids	Fatty acids	Fatty Acid Biosynthesis FASII	3-oxoacyl-[acyl-carrier protein] reductase (EC 1.1.1.100)	feature=fig|6666666.56095.peg.851 target=fig|6666666.56095.peg.851	yes	feature=fig|218495.3.peg.1372 target=fig|218495.3.peg.1372	yes
EF20 and 0140J	Fatty Acids, Lipids, and Isoprenoids	Fatty acids	Fatty Acid Biosynthesis FASII	3-oxoacyl-[acyl-carrier-protein] synthase, KASII (EC 2.3.1.41)	feature=fig|6666666.56095.peg.59 target=fig|6666666.56095.peg.59	yes	feature=fig|218495.3.peg.1371 target=fig|218495.3.peg.1371	yes
EF20 and 0140J	Fatty Acids, Lipids, and Isoprenoids	Fatty acids	Fatty Acid Biosynthesis FASII	3-oxoacyl-[acyl-carrier-protein] synthase, KASIII (EC 2.3.1.41)	feature=fig|6666666.56095.peg.64 target=fig|6666666.56095.peg.64	yes	feature=fig|218495.3.peg.1376 target=fig|218495.3.peg.1376	yes
EF20 and 0140J	Fatty Acids, Lipids, and Isoprenoids	Fatty acids	Fatty Acid Biosynthesis FASII	Acetyl-coenzyme A carboxyl transferase alpha chain (EC 6.4.1.2)	feature=fig|6666666.56095.peg.54 target=fig|6666666.56095.peg.54	yes	feature=fig|218495.3.peg.1366 target=fig|218495.3.peg.1366	yes
EF20 and 0140J	Fatty Acids, Lipids, and Isoprenoids	Fatty acids	Fatty Acid Biosynthesis FASII	Acetyl-coenzyme A carboxyl transferase beta chain (EC 6.4.1.2)	feature=fig|6666666.56095.peg.55 target=fig|6666666.56095.peg.55	yes	feature=fig|218495.3.peg.1367 target=fig|218495.3.peg.1367	yes
EF20 and 0140J	Fatty Acids, Lipids, and Isoprenoids	Fatty acids	Fatty Acid Biosynthesis FASII	Acyl carrier protein	feature=fig|6666666.56095.peg.63 target=fig|6666666.56095.peg.63	yes	feature=fig|218495.3.peg.21 target=fig|218495.3.peg.21	yes
EF20 and 0140J	Fatty Acids, Lipids, and Isoprenoids	Fatty acids	Fatty Acid Biosynthesis FASII	Biotin carboxyl carrier protein of acetyl-CoA carboxylase	feature=fig|6666666.56095.peg.58 target=fig|6666666.56095.peg.58	yes	feature=fig|218495.3.peg.1370 target=fig|218495.3.peg.1370	yes
EF20 and 0140J	Fatty Acids, Lipids, and Isoprenoids	Fatty acids	Fatty Acid Biosynthesis FASII	Biotin carboxylase of acetyl-CoA carboxylase (EC 6.3.4.14)	feature=fig|6666666.56095.peg.56 target=fig|6666666.56095.peg.56	yes	feature=fig|218495.3.peg.1368 target=fig|218495.3.peg.1368	yes
EF20 and 0140J	Fatty Acids, Lipids, and Isoprenoids	Fatty acids	Fatty Acid Biosynthesis FASII	Enoyl-[acyl-carrier-protein] reductase [FMN] (EC 1.3.1.9)	feature=fig|6666666.56095.peg.62 target=fig|6666666.56095.peg.62	yes	feature=fig|218495.3.peg.1374 target=fig|218495.3.peg.1374	yes
EF20 and 0140J	Fatty Acids, Lipids, and Isoprenoids	Fatty acids	Fatty Acid Biosynthesis FASII	Holo-[acyl-carrier protein] synthase (EC 2.7.8.7)	feature=fig|6666666.56095.peg.99 target=fig|6666666.56095.peg.99	yes	feature=fig|218495.3.peg.1411 target=fig|218495.3.peg.1411	yes
EF20 and 0140J	Fatty Acids, Lipids, and Isoprenoids	Fatty acids	Fatty Acid Biosynthesis FASII	Malonyl CoA-acyl carrier protein transacylase (EC 2.3.1.39)	feature=fig|6666666.56095.peg.61 target=fig|6666666.56095.peg.61	yes	feature=fig|218495.3.peg.1373 target=fig|218495.3.peg.1373	yes
EF20 and 0140J	Fatty Acids, Lipids, and Isoprenoids	Fatty acids	Fatty Acid Biosynthesis FASII	Trans-2,cis-3-Decenoyl-ACP isomerase	feature=fig|6666666.56095.peg.66 target=fig|6666666.56095.peg.66	yes	feature=fig|218495.3.peg.1377 target=fig|218495.3.peg.1377	yes
EF20	Fatty Acids, Lipids, and Isoprenoids	Fatty acids	Fatty Acid Biosynthesis FASII	Transcriptional regulator of fatty acid biosynthesis FabT	feature=fig|6666666.56095.peg.65 target=fig|6666666.56095.peg.65	yes	Transcriptional regulator of fatty acid biosynthesis FabT fig|6666666.56095.peg.65	no
0140J	Fatty Acids, Lipids, and Isoprenoids	Fatty acids	Fatty Acid Biosynthesis FASII	3-hydroxyacyl-[acyl-carrier-protein] dehydratase, FabZ form (EC 4.2.1.59)	3-hydroxyacyl-[acyl-carrier-protein] dehydratase, FabZ form (EC 4.2.1.59) fig|218495.3.peg.1369	no	feature=fig|218495.3.peg.1369 target=fig|218495.3.peg.1369	yes
EF20 and 0140J	Fatty Acids, Lipids, and Isoprenoids	Fatty acids	Fatty acid metabolism cluster	3-hydroxyacyl-CoA dehydrogenase (EC 1.1.1.35)	feature=fig|6666666.56095.peg.1537 target=fig|6666666.56095.peg.1537	yes	feature=fig|218495.3.peg.1663 target=fig|218495.3.peg.1663	yes
EF20 and 0140J	Fatty Acids, Lipids, and Isoprenoids	Fatty acids	Fatty acid metabolism cluster	3-ketoacyl-CoA thiolase (EC 2.3.1.16)	feature=fig|6666666.56095.peg.1849 target=fig|6666666.56095.peg.1849	yes	feature=fig|218495.3.peg.1661 target=fig|218495.3.peg.1661	yes
EF20 and 0140J	Fatty Acids, Lipids, and Isoprenoids	Fatty acids	Fatty acid metabolism cluster	Long-chain-fatty-acid--CoA ligase (EC 6.2.1.3)	feature=fig|6666666.56095.peg.1540 target=fig|6666666.56095.peg.1540	yes	feature=fig|218495.3.peg.1659 target=fig|218495.3.peg.1659	yes
EF20	Fatty Acids, Lipids, and Isoprenoids	Fatty acids	Fatty acid metabolism cluster	Long-chain-acyl-CoA dehydrogenase (EC 1.3.99.13)	feature=fig|6666666.56095.peg.1539 target=fig|6666666.56095.peg.1539	yes	Long-chain-acyl-CoA dehydrogenase (EC 1.3.99.13) fig|6666666.56095.peg.1539	no
EF20 and 0140J	Carbohydrates	Fermentation	Fermentations: Lactate	Acetaldehyde dehydrogenase (EC 1.2.1.10)	feature=fig|6666666.56095.peg.1792 target=fig|6666666.56095.peg.1792	yes	feature=fig|218495.3.peg.52 target=fig|218495.3.peg.52	yes
EF20 and 0140J	Carbohydrates	Fermentation	Fermentations: Lactate	Acetate kinase (EC 2.7.2.1)	feature=fig|6666666.56095.peg.485 target=fig|6666666.56095.peg.485	yes	feature=fig|218495.3.peg.107 target=fig|218495.3.peg.107	yes
EF20 and 0140J	Carbohydrates	Fermentation	Fermentations: Lactate	L-lactate dehydrogenase (EC 1.1.1.27)	feature=fig|6666666.56095.peg.1238 target=fig|6666666.56095.peg.1238	yes	feature=fig|218495.3.peg.791 target=fig|218495.3.peg.791	yes
EF20 and 0140J	Carbohydrates	Fermentation	Fermentations: Lactate	Phosphate acetyltransferase (EC 2.3.1.8)	feature=fig|6666666.56095.peg.1215 target=fig|6666666.56095.peg.1215	yes	feature=fig|218495.3.peg.768 target=fig|218495.3.peg.768	yes
EF20 and 0140J	Carbohydrates	Fermentation	Fermentations: Mixed acid	Acetaldehyde dehydrogenase (EC 1.2.1.10)	feature=fig|6666666.56095.peg.1792 target=fig|6666666.56095.peg.1792	yes	feature=fig|218495.3.peg.52 target=fig|218495.3.peg.52	yes
EF20 and 0140J	Carbohydrates	Fermentation	Fermentations: Mixed acid	Acetate kinase (EC 2.7.2.1)	feature=fig|6666666.56095.peg.485 target=fig|6666666.56095.peg.485	yes	feature=fig|218495.3.peg.107 target=fig|218495.3.peg.107	yes
EF20 and 0140J	Carbohydrates	Fermentation	Fermentations: Mixed acid	Alcohol dehydrogenase (EC 1.1.1.1)	feature=fig|6666666.56095.peg.1792 target=fig|6666666.56095.peg.1792	yes	feature=fig|218495.3.peg.52 target=fig|218495.3.peg.52	yes
EF20 and 0140J	Carbohydrates	Fermentation	Fermentations: Mixed acid	L-lactate dehydrogenase (EC 1.1.1.27)	feature=fig|6666666.56095.peg.1238 target=fig|6666666.56095.peg.1238	yes	feature=fig|218495.3.peg.791 target=fig|218495.3.peg.791	yes
EF20 and 0140J	Carbohydrates	Fermentation	Fermentations: Mixed acid	Phosphate acetyltransferase (EC 2.3.1.8)	feature=fig|6666666.56095.peg.1215 target=fig|6666666.56095.peg.1215	yes	feature=fig|218495.3.peg.768 target=fig|218495.3.peg.768	yes
EF20 and 0140J	Carbohydrates	Fermentation	Fermentations: Mixed acid	Phosphoenolpyruvate carboxylase (EC 4.1.1.31)	feature=fig|6666666.56095.peg.979 target=fig|6666666.56095.peg.979	yes	feature=fig|218495.3.peg.532 target=fig|218495.3.peg.532	yes
EF20 and 0140J	Carbohydrates	Fermentation	Fermentations: Mixed acid	Pyruvate formate-lyase (EC 2.3.1.54)	feature=fig|6666666.56095.peg.524 target=fig|6666666.56095.peg.524	yes	feature=fig|218495.3.peg.1442 target=fig|218495.3.peg.1442	yes
EF20 and 0140J	Carbohydrates	Fermentation	Fermentations: Mixed acid	Pyruvate formate-lyase activating enzyme (EC 1.97.1.4)	feature=fig|6666666.56095.peg.803 target=fig|6666666.56095.peg.803	yes	feature=fig|218495.3.peg.371 target=fig|218495.3.peg.371	yes
EF20 and 0140J	Cofactors, Vitamins, Prosthetic Groups, Pigments	Riboflavin, FMN, FAD	Flavodoxin	Flavodoxin	feature=fig|6666666.56095.peg.1016 target=fig|6666666.56095.peg.1016	yes	feature=fig|218495.3.peg.568 target=fig|218495.3.peg.568	yes
EF20 and 0140J	Cofactors, Vitamins, Prosthetic Groups, Pigments	Folate and pterines	Folate Biosynthesis	2-amino-4-hydroxy-6-hydroxymethyldihydropteridine pyrophosphokinase (EC 2.7.6.3)	feature=fig|6666666.56095.peg.1179 target=fig|6666666.56095.peg.1179	yes	feature=fig|218495.3.peg.733 target=fig|218495.3.peg.733	yes
EF20 and 0140J	Cofactors, Vitamins, Prosthetic Groups, Pigments	Folate and pterines	Folate Biosynthesis	5-formyltetrahydrofolate cyclo-ligase (EC 6.3.3.2)	feature=fig|6666666.56095.peg.271 target=fig|6666666.56095.peg.271	yes	feature=fig|218495.3.peg.1554 target=fig|218495.3.peg.1554	yes
EF20 and 0140J	Cofactors, Vitamins, Prosthetic Groups, Pigments	Folate and pterines	Folate Biosynthesis	Dihydrofolate reductase (EC 1.5.1.3)	feature=fig|6666666.56095.peg.1237 target=fig|6666666.56095.peg.1237	yes	feature=fig|218495.3.peg.694 target=fig|218495.3.peg.694	yes
EF20 and 0140J	Cofactors, Vitamins, Prosthetic Groups, Pigments	Folate and pterines	Folate Biosynthesis	Dihydrofolate synthase (EC 6.3.2.12)	feature=fig|6666666.56095.peg.1175 target=fig|6666666.56095.peg.1175	yes	feature=fig|218495.3.peg.729 target=fig|218495.3.peg.729	yes
EF20 and 0140J	Cofactors, Vitamins, Prosthetic Groups, Pigments	Folate and pterines	Folate Biosynthesis	Dihydroneopterin aldolase (EC 4.1.2.25)	feature=fig|6666666.56095.peg.1178 target=fig|6666666.56095.peg.1178	yes	feature=fig|218495.3.peg.732 target=fig|218495.3.peg.732	yes
EF20 and 0140J	Cofactors, Vitamins, Prosthetic Groups, Pigments	Folate and pterines	Folate Biosynthesis	Dihydropteroate synthase (EC 2.5.1.15)	feature=fig|6666666.56095.peg.1177 target=fig|6666666.56095.peg.1177	yes	feature=fig|218495.3.peg.731 target=fig|218495.3.peg.731	yes
EF20 and 0140J	Cofactors, Vitamins, Prosthetic Groups, Pigments	Folate and pterines	Folate Biosynthesis	Folylpolyglutamate synthase (EC 6.3.2.17)	feature=fig|6666666.56095.peg.1175 target=fig|6666666.56095.peg.1175	yes	feature=fig|218495.3.peg.729 target=fig|218495.3.peg.729	yes
EF20 and 0140J	Cofactors, Vitamins, Prosthetic Groups, Pigments	Folate and pterines	Folate Biosynthesis	GTP cyclohydrolase I (EC 3.5.4.16) type 1	feature=fig|6666666.56095.peg.1176 target=fig|6666666.56095.peg.1176	yes	feature=fig|218495.3.peg.730 target=fig|218495.3.peg.730	yes
EF20 and 0140J	Cofactors, Vitamins, Prosthetic Groups, Pigments	Folate and pterines	Folate Biosynthesis	Substrate-specific component FolT of folate ECF transporter	feature=fig|6666666.56095.peg.1615 target=fig|6666666.56095.peg.1615	yes	feature=fig|218495.3.peg.1150 target=fig|218495.3.peg.1150	yes
EF20 and 0140J	Cofactors, Vitamins, Prosthetic Groups, Pigments	Folate and pterines	Folate Biosynthesis	Thymidylate synthase (EC 2.1.1.45)	feature=fig|6666666.56095.peg.1145 target=fig|6666666.56095.peg.1145	yes	feature=fig|218495.3.peg.693 target=fig|218495.3.peg.693	yes
EF20 and 0140J	Cofactors, Vitamins, Prosthetic Groups, Pigments	Folate and pterines	Folate biosynthesis cluster	2-amino-4-hydroxy-6-hydroxymethyldihydropteridine pyrophosphokinase (EC 2.7.6.3)	feature=fig|6666666.56095.peg.1179 target=fig|6666666.56095.peg.1179	yes	feature=fig|218495.3.peg.733 target=fig|218495.3.peg.733	yes
EF20 and 0140J	Cofactors, Vitamins, Prosthetic Groups, Pigments	Folate and pterines	Folate biosynthesis cluster	Cell division protein FtsH (EC 3.4.24.-)	feature=fig|6666666.56095.peg.455 target=fig|6666666.56095.peg.455	yes	feature=fig|218495.3.peg.13 target=fig|218495.3.peg.13	yes
EF20 and 0140J	Cofactors, Vitamins, Prosthetic Groups, Pigments	Folate and pterines	Folate biosynthesis cluster	Dihydroneopterin aldolase (EC 4.1.2.25)	feature=fig|6666666.56095.peg.1178 target=fig|6666666.56095.peg.1178	yes	feature=fig|218495.3.peg.732 target=fig|218495.3.peg.732	yes
EF20 and 0140J	Cofactors, Vitamins, Prosthetic Groups, Pigments	Folate and pterines	Folate biosynthesis cluster	Dihydropteroate synthase (EC 2.5.1.15)	feature=fig|6666666.56095.peg.1177 target=fig|6666666.56095.peg.1177	yes	feature=fig|218495.3.peg.731 target=fig|218495.3.peg.731	yes
EF20 and 0140J	Cofactors, Vitamins, Prosthetic Groups, Pigments	Folate and pterines	Folate biosynthesis cluster	GTP cyclohydrolase I (EC 3.5.4.16) type 1	feature=fig|6666666.56095.peg.1176 target=fig|6666666.56095.peg.1176	yes	feature=fig|218495.3.peg.730 target=fig|218495.3.peg.730	yes
EF20 and 0140J	Cofactors, Vitamins, Prosthetic Groups, Pigments	Folate and pterines	Folate biosynthesis cluster	Hypoxanthine-guanine phosphoribosyltransferase (EC 2.4.2.8)	feature=fig|6666666.56095.peg.454 target=fig|6666666.56095.peg.454	yes	feature=fig|218495.3.peg.12 target=fig|218495.3.peg.12	yes
0140J	Carbohydrates	One-carbon Metabolism	Formaldehyde assimilation: Ribulose monophosphate pathway	Putative pentose isomerase	Putative pentose isomerase fig|218495.3.peg.247	no	feature=fig|218495.3.peg.247 target=fig|218495.3.peg.247	yes
0140J	Carbohydrates	One-carbon Metabolism	Formaldehyde assimilation: Ribulose monophosphate pathway	related to 6-phospho-3-hexuloisomerase	related to 6-phospho-3-hexuloisomerase fig|218495.3.peg.248	no	feature=fig|218495.3.peg.248 target=fig|218495.3.peg.248	yes
0140J	Carbohydrates	Di- and oligosaccharides	Fructooligosaccharides(FOS) and Raffinose Utilization	Multiple sugar ABC transporter, membrane-spanning permease protein MsmG	Multiple sugar ABC transporter, membrane-spanning permease protein MsmG fig|218495.3.peg.263	no	feature=fig|218495.3.peg.263 target=fig|218495.3.peg.263	yes
0140J	Membrane Transport	Sugar Phosphotransferase Systems, PTS	Fructose and Mannose Inducible PTS	Fructanase (EC 3.2.1.80), FruA	Fructanase (EC 3.2.1.80), FruA fig|218495.3.peg.115	no	feature=fig|218495.3.peg.115 target=fig|218495.3.peg.115	yes
0140J	Membrane Transport	Sugar Phosphotransferase Systems, PTS	Fructose and Mannose Inducible PTS	Levanase (EC 3.2.1.65)	Levanase (EC 3.2.1.65) fig|218495.3.peg.115	no	feature=fig|218495.3.peg.115 target=fig|218495.3.peg.115	yes
0140J	Membrane Transport	Sugar Phosphotransferase Systems, PTS	Fructose and Mannose Inducible PTS	Phosphotransferase system, phosphocarrier protein HPr	Phosphotransferase system, phosphocarrier protein HPr fig|218495.3.peg.1117	no	feature=fig|218495.3.peg.1117 target=fig|218495.3.peg.1117	yes
EF20 and 0140J	Carbohydrates	Monosaccharides	Fructose utilization	1-phosphofructokinase (EC 2.7.1.56)	feature=fig|6666666.56095.peg.1123 target=fig|6666666.56095.peg.1123	yes	feature=fig|218495.3.peg.671 target=fig|218495.3.peg.671	yes
EF20 and 0140J	Carbohydrates	Monosaccharides	Fructose utilization	Fructokinase (EC 2.7.1.4)	feature=fig|6666666.56095.peg.732 target=fig|6666666.56095.peg.732	yes	feature=fig|218495.3.peg.266 target=fig|218495.3.peg.266	yes
EF20 and 0140J	Carbohydrates	Monosaccharides	Fructose utilization	PTS system, fructose-specific IIA component (EC 2.7.1.69)	feature=fig|6666666.56095.peg.1124 target=fig|6666666.56095.peg.1124	yes	feature=fig|218495.3.peg.672 target=fig|218495.3.peg.672	yes
EF20 and 0140J	Carbohydrates	Monosaccharides	Fructose utilization	PTS system, fructose-specific IIB component (EC 2.7.1.69)	feature=fig|6666666.56095.peg.1124 target=fig|6666666.56095.peg.1124	yes	feature=fig|218495.3.peg.672 target=fig|218495.3.peg.672	yes
EF20 and 0140J	Carbohydrates	Monosaccharides	Fructose utilization	PTS system, fructose-specific IIC component (EC 2.7.1.69)	feature=fig|6666666.56095.peg.1124 target=fig|6666666.56095.peg.1124	yes	feature=fig|218495.3.peg.672 target=fig|218495.3.peg.672	yes
EF20 and 0140J	Carbohydrates	Monosaccharides	Fructose utilization	Phosphoenolpyruvate-protein phosphotransferase of PTS system (EC 2.7.3.9)	feature=fig|6666666.56095.peg.1582 target=fig|6666666.56095.peg.1582	yes	feature=fig|218495.3.peg.1116 target=fig|218495.3.peg.1116	yes
EF20 and 0140J	Carbohydrates	Monosaccharides	Fructose utilization	Transaldolase (EC 2.2.1.2)	feature=fig|6666666.56095.peg.1883 target=fig|6666666.56095.peg.1883	yes	feature=fig|218495.3.peg.252 target=fig|218495.3.peg.252	yes
EF20 and 0140J	Carbohydrates	Monosaccharides	Fructose utilization	Transcriptional repressor of the fructose operon, DeoR family	feature=fig|6666666.56095.peg.1122 target=fig|6666666.56095.peg.1122	yes	feature=fig|218495.3.peg.670 target=fig|218495.3.peg.670	yes
EF20 and 0140J	Sulfur Metabolism	no subcategory	Galactosylceramide and Sulfatide metabolism	Beta-galactosidase 3	feature=fig|6666666.56095.peg.1775 target=fig|6666666.56095.peg.1775	yes	feature=fig|218495.3.peg.37 target=fig|218495.3.peg.37	yes
EF20 and 0140J	Sulfur Metabolism	no subcategory	Galactosylceramide and Sulfatide metabolism	probable beta-D-galactosidase	feature=fig|6666666.56095.peg.235 target=fig|6666666.56095.peg.235	yes	feature=fig|218495.3.peg.1516 target=fig|218495.3.peg.1516	yes
EF20 and 0140J	Amino Acids and Derivatives	Glutamine, glutamate, aspartate, asparagine; ammonia assimilation	Glutamate dehydrogenases	NADP-specific glutamate dehydrogenase (EC 1.4.1.4)	feature=fig|6666666.56095.peg.1136 target=fig|6666666.56095.peg.1136	yes	feature=fig|218495.3.peg.684 target=fig|218495.3.peg.684	yes
0140J	Stress Response	Acid stress	Glutamate transporter involved in acid tolerance in Streptococcus	Glutamate transport substrate-binding protein	Glutamate transport substrate-binding protein fig|218495.3.peg.485	no	feature=fig|218495.3.peg.485 target=fig|218495.3.peg.485	yes
EF20 and 0140J	Amino Acids and Derivatives	Glutamine, glutamate, aspartate, asparagine; ammonia assimilation	Glutamine synthetases	Glutamine synthetase type I (EC 6.3.1.2)	feature=fig|6666666.56095.peg.208 target=fig|6666666.56095.peg.208	yes	feature=fig|218495.3.peg.1489 target=fig|218495.3.peg.1489	yes
EF20 and 0140J	Amino Acids and Derivatives	Glutamine, glutamate, aspartate, asparagine; ammonia assimilation	Glutamine, Glutamate, Aspartate and Asparagine Biosynthesis	Aspartate aminotransferase (EC 2.6.1.1)	feature=fig|6666666.56095.peg.1061 target=fig|6666666.56095.peg.1061	yes	feature=fig|218495.3.peg.612 target=fig|218495.3.peg.612	yes
EF20 and 0140J	Amino Acids and Derivatives	Glutamine, glutamate, aspartate, asparagine; ammonia assimilation	Glutamine, Glutamate, Aspartate and Asparagine Biosynthesis	Aspartate--ammonia ligase (EC 6.3.1.1)	feature=fig|6666666.56095.peg.1681 target=fig|6666666.56095.peg.1681	yes	feature=fig|218495.3.peg.1214 target=fig|218495.3.peg.1214	yes
EF20 and 0140J	Amino Acids and Derivatives	Glutamine, glutamate, aspartate, asparagine; ammonia assimilation	Glutamine, Glutamate, Aspartate and Asparagine Biosynthesis	Glutamate racemase (EC 5.1.1.3)	feature=fig|6666666.56095.peg.786 target=fig|6666666.56095.peg.786	yes	feature=fig|218495.3.peg.355 target=fig|218495.3.peg.355	yes
EF20 and 0140J	Amino Acids and Derivatives	Glutamine, glutamate, aspartate, asparagine; ammonia assimilation	Glutamine, Glutamate, Aspartate and Asparagine Biosynthesis	Glutamine synthetase type I (EC 6.3.1.2)	feature=fig|6666666.56095.peg.208 target=fig|6666666.56095.peg.208	yes	feature=fig|218495.3.peg.1489 target=fig|218495.3.peg.1489	yes
EF20 and 0140J	Amino Acids and Derivatives	Glutamine, glutamate, aspartate, asparagine; ammonia assimilation	Glutamine, Glutamate, Aspartate and Asparagine Biosynthesis	L-asparaginase (EC 3.5.1.1)	feature=fig|6666666.56095.peg.95 target=fig|6666666.56095.peg.95	yes	feature=fig|218495.3.peg.1407 target=fig|218495.3.peg.1407	yes
EF20 and 0140J	Amino Acids and Derivatives	Glutamine, glutamate, aspartate, asparagine; ammonia assimilation	Glutamine, Glutamate, Aspartate and Asparagine Biosynthesis	NADP-specific glutamate dehydrogenase (EC 1.4.1.4)	feature=fig|6666666.56095.peg.1136 target=fig|6666666.56095.peg.1136	yes	feature=fig|218495.3.peg.684 target=fig|218495.3.peg.684	yes
EF20 and 0140J	Stress Response	Oxidative stress	Glutaredoxins	Glutaredoxin-like protein NrdH, required for reduction of Ribonucleotide reductase class Ib	feature=fig|6666666.56095.peg.1584 target=fig|6666666.56095.peg.1584	yes	feature=fig|218495.3.peg.1118 target=fig|218495.3.peg.1118	yes
0140J	Stress Response	Oxidative stress	Glutaredoxins	tRNA (cytidine(34)-2&#39;-O)-methyltransferase (EC 2.1.1.207)	tRNA (cytidine(34)-2%27-O)-methyltransferase (EC 2.1.1.207) fig|218495.3.peg.363	no	feature=fig|218495.3.peg.363 target=fig|218495.3.peg.363	yes
EF20 and 0140J	Stress Response	Oxidative stress	Glutathione: Biosynthesis and gamma-glutamyl cycle	Glutathione biosynthesis bifunctional protein gshF (EC 6.3.2.2)(EC 6.3.2.3)	feature=fig|6666666.56095.peg.511 target=fig|6666666.56095.peg.511	yes	feature=fig|218495.3.peg.126 target=fig|218495.3.peg.126	yes
EF20 and 0140J	Stress Response	Oxidative stress	Glutathione: Non-redox reactions	Glutathione S-transferase, Streptococcal type (EC 2.5.1.18)	feature=fig|6666666.56095.peg.1015 target=fig|6666666.56095.peg.1015	yes	feature=fig|218495.3.peg.567 target=fig|218495.3.peg.567	yes
EF20 and 0140J	Stress Response	Oxidative stress	Glutathione: Non-redox reactions	Hydroxyacylglutathione hydrolase (EC 3.1.2.6)	feature=fig|6666666.56095.peg.1000 target=fig|6666666.56095.peg.1000	yes	feature=fig|218495.3.peg.552 target=fig|218495.3.peg.552	yes
EF20 and 0140J	Stress Response	Oxidative stress	Glutathione: Non-redox reactions	Lactoylglutathione lyase (EC 4.4.1.5)	feature=fig|6666666.56095.peg.904 target=fig|6666666.56095.peg.904	yes	feature=fig|218495.3.peg.461 target=fig|218495.3.peg.461	yes
EF20 and 0140J	Stress Response	Oxidative stress	Glutathione: Redox cycle	Glutaredoxin-like protein NrdH, required for reduction of Ribonucleotide reductase class Ib	feature=fig|6666666.56095.peg.1584 target=fig|6666666.56095.peg.1584	yes	feature=fig|218495.3.peg.1118 target=fig|218495.3.peg.1118	yes
EF20 and 0140J	Stress Response	Oxidative stress	Glutathione: Redox cycle	Glutathione reductase (EC 1.8.1.7)	feature=fig|6666666.56095.peg.1093 target=fig|6666666.56095.peg.1093	yes	feature=fig|218495.3.peg.642 target=fig|218495.3.peg.642	yes
EF20 and 0140J	Carbohydrates	Sugar alcohols	Glycerol and Glycerol-3-phosphate Uptake and Utilization	Alpha-glycerophosphate oxidase (EC 1.1.3.21)	feature=fig|6666666.56095.peg.1887 target=fig|6666666.56095.peg.1887	yes	feature=fig|218495.3.peg.1314 target=fig|218495.3.peg.1314	yes
EF20 and 0140J	Carbohydrates	Sugar alcohols	Glycerol and Glycerol-3-phosphate Uptake and Utilization	Glycerol kinase (EC 2.7.1.30)	feature=fig|6666666.56095.peg.1888 target=fig|6666666.56095.peg.1888	yes	feature=fig|218495.3.peg.1315 target=fig|218495.3.peg.1315	yes
EF20 and 0140J	Carbohydrates	Sugar alcohols	Glycerol and Glycerol-3-phosphate Uptake and Utilization	Glycerol uptake facilitator protein	feature=fig|6666666.56095.peg.1886 target=fig|6666666.56095.peg.1886	yes	feature=fig|218495.3.peg.481 target=fig|218495.3.peg.481	yes
EF20 and 0140J	Carbohydrates	Sugar alcohols	Glycerol and Glycerol-3-phosphate Uptake and Utilization	Glycerol-3-phosphate dehydrogenase [NAD(P)+] (EC 1.1.1.94)	feature=fig|6666666.56095.peg.268 target=fig|6666666.56095.peg.268	yes	feature=fig|218495.3.peg.1551 target=fig|218495.3.peg.1551	yes
EF20 and 0140J	Carbohydrates	Sugar alcohols	Glycerol and Glycerol-3-phosphate Uptake and Utilization	Glycerophosphoryl diester phosphodiesterase (EC 3.1.4.46)	feature=fig|6666666.56095.peg.1114 target=fig|6666666.56095.peg.1114	yes	feature=fig|218495.3.peg.662 target=fig|218495.3.peg.662	yes
EF20 and 0140J	Carbohydrates	Sugar alcohols	Glycerol and Glycerol-3-phosphate Uptake and Utilization	NADH peroxidase (EC 1.11.1.1)	feature=fig|6666666.56095.peg.1885 target=fig|6666666.56095.peg.1885	yes	feature=fig|218495.3.peg.1312 target=fig|218495.3.peg.1312	yes
EF20	Carbohydrates	Sugar alcohols	Glycerol and Glycerol-3-phosphate Uptake and Utilization	GlpG protein (membrane protein of glp regulon)	feature=fig|6666666.56095.peg.270 target=fig|6666666.56095.peg.270	yes	GlpG protein (membrane protein of glp regulon) fig|6666666.56095.peg.270	no
EF20	Carbohydrates	Sugar alcohols	Glycerol and Glycerol-3-phosphate Uptake and Utilization	Glycerol-3-phosphate ABC transporter, periplasmic glycerol-3-phosphate-binding protein (TC 3.A.1.1.3)	feature=fig|6666666.56095.peg.529 target=fig|6666666.56095.peg.529	yes	Glycerol-3-phosphate ABC transporter, periplasmic glycerol-3-phosphate-binding protein (TC 3.A.1.1.3) fig|6666666.56095.peg.529	no
EF20 and 0140J	Fatty Acids, Lipids, and Isoprenoids	Phospholipids	Glycerolipid and Glycerophospholipid Metabolism in Bacteria	1-acyl-sn-glycerol-3-phosphate acyltransferase (EC 2.3.1.51)	feature=fig|6666666.56095.peg.1605 target=fig|6666666.56095.peg.1605	yes	feature=fig|218495.3.peg.1139 target=fig|218495.3.peg.1139	yes
EF20 and 0140J	Fatty Acids, Lipids, and Isoprenoids	Phospholipids	Glycerolipid and Glycerophospholipid Metabolism in Bacteria	Acyl carrier protein	feature=fig|6666666.56095.peg.63 target=fig|6666666.56095.peg.63	yes	feature=fig|218495.3.peg.21 target=fig|218495.3.peg.21	yes
EF20 and 0140J	Fatty Acids, Lipids, and Isoprenoids	Phospholipids	Glycerolipid and Glycerophospholipid Metabolism in Bacteria	Acyl-phosphate:glycerol-3-phosphate O-acyltransferase PlsY	feature=fig|6666666.56095.peg.1379 target=fig|6666666.56095.peg.1379	yes	feature=fig|218495.3.peg.919 target=fig|218495.3.peg.919	yes
EF20 and 0140J	Fatty Acids, Lipids, and Isoprenoids	Phospholipids	Glycerolipid and Glycerophospholipid Metabolism in Bacteria	Alcohol dehydrogenase (EC 1.1.1.1)	feature=fig|6666666.56095.peg.1792 target=fig|6666666.56095.peg.1792	yes	feature=fig|218495.3.peg.978 target=fig|218495.3.peg.978	yes
EF20 and 0140J	Fatty Acids, Lipids, and Isoprenoids	Phospholipids	Glycerolipid and Glycerophospholipid Metabolism in Bacteria	Alpha-glycerophosphate oxidase (EC 1.1.3.21)	feature=fig|6666666.56095.peg.1887 target=fig|6666666.56095.peg.1887	yes	feature=fig|218495.3.peg.1314 target=fig|218495.3.peg.1314	yes
EF20 and 0140J	Fatty Acids, Lipids, and Isoprenoids	Phospholipids	Glycerolipid and Glycerophospholipid Metabolism in Bacteria	CDP-diacylglycerol--glycerol-3-phosphate 3-phosphatidyltransferase (EC 2.7.8.5)	feature=fig|6666666.56095.peg.1773 target=fig|6666666.56095.peg.1773	yes	feature=fig|218495.3.peg.1701 target=fig|218495.3.peg.1701	yes
EF20 and 0140J	Fatty Acids, Lipids, and Isoprenoids	Phospholipids	Glycerolipid and Glycerophospholipid Metabolism in Bacteria	Cardiolipin synthetase (EC 2.7.8.-)	feature=fig|6666666.56095.peg.1303 target=fig|6666666.56095.peg.1303	yes	feature=fig|218495.3.peg.847 target=fig|218495.3.peg.847	yes
EF20 and 0140J	Fatty Acids, Lipids, and Isoprenoids	Phospholipids	Glycerolipid and Glycerophospholipid Metabolism in Bacteria	Diacylglycerol kinase (EC 2.7.1.107)	feature=fig|6666666.56095.peg.875 target=fig|6666666.56095.peg.875	yes	feature=fig|218495.3.peg.438 target=fig|218495.3.peg.438	yes
EF20 and 0140J	Fatty Acids, Lipids, and Isoprenoids	Phospholipids	Glycerolipid and Glycerophospholipid Metabolism in Bacteria	Dihydroxyacetone kinase family protein	feature=fig|6666666.56095.peg.1746 target=fig|6666666.56095.peg.1746	yes	feature=fig|218495.3.peg.290 target=fig|218495.3.peg.290	yes
EF20 and 0140J	Fatty Acids, Lipids, and Isoprenoids	Phospholipids	Glycerolipid and Glycerophospholipid Metabolism in Bacteria	Glycerate kinase (EC 2.7.1.31)	feature=fig|6666666.56095.peg.304 target=fig|6666666.56095.peg.304	yes	feature=fig|218495.3.peg.1586 target=fig|218495.3.peg.1586	yes
EF20 and 0140J	Fatty Acids, Lipids, and Isoprenoids	Phospholipids	Glycerolipid and Glycerophospholipid Metabolism in Bacteria	Glycerol kinase (EC 2.7.1.30)	feature=fig|6666666.56095.peg.1888 target=fig|6666666.56095.peg.1888	yes	feature=fig|218495.3.peg.1315 target=fig|218495.3.peg.1315	yes
EF20 and 0140J	Fatty Acids, Lipids, and Isoprenoids	Phospholipids	Glycerolipid and Glycerophospholipid Metabolism in Bacteria	Glycerol-3-phosphate dehydrogenase [NAD(P)+] (EC 1.1.1.94)	feature=fig|6666666.56095.peg.268 target=fig|6666666.56095.peg.268	yes	feature=fig|218495.3.peg.1551 target=fig|218495.3.peg.1551	yes
EF20 and 0140J	Fatty Acids, Lipids, and Isoprenoids	Phospholipids	Glycerolipid and Glycerophospholipid Metabolism in Bacteria	Phosphate:acyl-ACP acyltransferase PlsX	feature=fig|6666666.56095.peg.6 target=fig|6666666.56095.peg.6	yes	feature=fig|218495.3.peg.20 target=fig|218495.3.peg.20	yes
EF20 and 0140J	Fatty Acids, Lipids, and Isoprenoids	Phospholipids	Glycerolipid and Glycerophospholipid Metabolism in Bacteria	Phosphatidate cytidylyltransferase (EC 2.7.7.41)	feature=fig|6666666.56095.peg.681 target=fig|6666666.56095.peg.681	yes	feature=fig|218495.3.peg.216 target=fig|218495.3.peg.216	yes
EF20 and 0140J	Amino Acids and Derivatives	Alanine, serine, and glycine	Glycine and Serine Utilization	D-3-phosphoglycerate dehydrogenase (EC 1.1.1.95)	feature=fig|6666666.56095.peg.833 target=fig|6666666.56095.peg.833	yes	feature=fig|218495.3.peg.401 target=fig|218495.3.peg.401	yes
EF20 and 0140J	Amino Acids and Derivatives	Alanine, serine, and glycine	Glycine and Serine Utilization	Glycerate kinase (EC 2.7.1.31)	feature=fig|6666666.56095.peg.304 target=fig|6666666.56095.peg.304	yes	feature=fig|218495.3.peg.1586 target=fig|218495.3.peg.1586	yes
EF20 and 0140J	Amino Acids and Derivatives	Alanine, serine, and glycine	Glycine and Serine Utilization	L-serine dehydratase, alpha subunit (EC 4.3.1.17)	feature=fig|6666666.56095.peg.420 target=fig|6666666.56095.peg.420	yes	feature=fig|218495.3.peg.1695 target=fig|218495.3.peg.1695	yes
EF20 and 0140J	Amino Acids and Derivatives	Alanine, serine, and glycine	Glycine and Serine Utilization	L-serine dehydratase, beta subunit (EC 4.3.1.17)	feature=fig|6666666.56095.peg.419 target=fig|6666666.56095.peg.419	yes	feature=fig|218495.3.peg.1694 target=fig|218495.3.peg.1694	yes
EF20 and 0140J	Amino Acids and Derivatives	Alanine, serine, and glycine	Glycine and Serine Utilization	Phosphoserine aminotransferase (EC 2.6.1.52)	feature=fig|6666666.56095.peg.831 target=fig|6666666.56095.peg.831	yes	feature=fig|218495.3.peg.399 target=fig|218495.3.peg.399	yes
EF20 and 0140J	Amino Acids and Derivatives	Alanine, serine, and glycine	Glycine and Serine Utilization	Phosphoserine phosphatase (EC 3.1.3.3)	feature=fig|6666666.56095.peg.1025 target=fig|6666666.56095.peg.1025	yes	feature=fig|218495.3.peg.578 target=fig|218495.3.peg.578	yes
EF20 and 0140J	Amino Acids and Derivatives	Alanine, serine, and glycine	Glycine and Serine Utilization	Serine hydroxymethyltransferase (EC 2.1.2.1)	feature=fig|6666666.56095.peg.1233 target=fig|6666666.56095.peg.1233	yes	feature=fig|218495.3.peg.786 target=fig|218495.3.peg.786	yes
EF20 and 0140J	Amino Acids and Derivatives	Alanine, serine, and glycine	Glycine and Serine Utilization	Seryl-tRNA synthetase (EC 6.1.1.11)	feature=fig|6666666.56095.peg.53 target=fig|6666666.56095.peg.53	yes	feature=fig|218495.3.peg.1365 target=fig|218495.3.peg.1365	yes
EF20 and 0140J	Amino Acids and Derivatives	Alanine, serine, and glycine	Glycine Biosynthesis	Serine hydroxymethyltransferase (EC 2.1.2.1)	feature=fig|6666666.56095.peg.1233 target=fig|6666666.56095.peg.1233	yes	feature=fig|218495.3.peg.786 target=fig|218495.3.peg.786	yes
EF20 and 0140J	Carbohydrates	Polysaccharides	Glycogen metabolism	1,4-alpha-glucan (glycogen) branching enzyme, GH-13-type (EC 2.4.1.18)	feature=fig|6666666.56095.peg.1035 target=fig|6666666.56095.peg.1035	yes	feature=fig|218495.3.peg.588 target=fig|218495.3.peg.588	yes
EF20 and 0140J	Carbohydrates	Polysaccharides	Glycogen metabolism	4-alpha-glucanotransferase (amylomaltase) (EC 2.4.1.25)	feature=fig|6666666.56095.peg.1506 target=fig|6666666.56095.peg.1506	yes	feature=fig|218495.3.peg.1042 target=fig|218495.3.peg.1042	yes
EF20 and 0140J	Carbohydrates	Polysaccharides	Glycogen metabolism	Glucose-1-phosphate adenylyltransferase (EC 2.7.7.27)	feature=fig|6666666.56095.peg.1036 target=fig|6666666.56095.peg.1036	yes	feature=fig|218495.3.peg.589 target=fig|218495.3.peg.589	yes
EF20 and 0140J	Carbohydrates	Polysaccharides	Glycogen metabolism	Glycogen biosynthesis protein GlgD, glucose-1-phosphate adenylyltransferase family	feature=fig|6666666.56095.peg.1037 target=fig|6666666.56095.peg.1037	yes	feature=fig|218495.3.peg.590 target=fig|218495.3.peg.590	yes
EF20 and 0140J	Carbohydrates	Polysaccharides	Glycogen metabolism	Glycogen phosphorylase (EC 2.4.1.1)	feature=fig|6666666.56095.peg.1039 target=fig|6666666.56095.peg.1039	yes	feature=fig|218495.3.peg.592 target=fig|218495.3.peg.592	yes
EF20 and 0140J	Carbohydrates	Polysaccharides	Glycogen metabolism	Glycogen synthase, ADP-glucose transglucosylase (EC 2.4.1.21)	feature=fig|6666666.56095.peg.1038 target=fig|6666666.56095.peg.1038	yes	feature=fig|218495.3.peg.591 target=fig|218495.3.peg.591	yes
EF20 and 0140J	Carbohydrates	Polysaccharides	Glycogen metabolism	Maltodextrin phosphorylase (EC 2.4.1.1)	feature=fig|6666666.56095.peg.1505 target=fig|6666666.56095.peg.1505	yes	feature=fig|218495.3.peg.1041 target=fig|218495.3.peg.1041	yes
EF20 and 0140J	Carbohydrates	Polysaccharides	Glycogen metabolism	Predicted glycogen debranching enzyme (pullulanase-like, but lacking signal peptide)	feature=fig|6666666.56095.peg.1034 target=fig|6666666.56095.peg.1034	yes	feature=fig|218495.3.peg.587 target=fig|218495.3.peg.587	yes
EF20 and 0140J	Clustering-based subsystems	no subcategory	Glycogen metabolism cluster	1,4-alpha-glucan (glycogen) branching enzyme, GH-13-type (EC 2.4.1.18)	feature=fig|6666666.56095.peg.1035 target=fig|6666666.56095.peg.1035	yes	feature=fig|218495.3.peg.588 target=fig|218495.3.peg.588	yes
EF20 and 0140J	Clustering-based subsystems	no subcategory	Glycogen metabolism cluster	4-alpha-glucanotransferase (amylomaltase) (EC 2.4.1.25)	feature=fig|6666666.56095.peg.1506 target=fig|6666666.56095.peg.1506	yes	feature=fig|218495.3.peg.1042 target=fig|218495.3.peg.1042	yes
EF20 and 0140J	Clustering-based subsystems	no subcategory	Glycogen metabolism cluster	Glucose-1-phosphate adenylyltransferase (EC 2.7.7.27)	feature=fig|6666666.56095.peg.1036 target=fig|6666666.56095.peg.1036	yes	feature=fig|218495.3.peg.589 target=fig|218495.3.peg.589	yes
EF20 and 0140J	Clustering-based subsystems	no subcategory	Glycogen metabolism cluster	Glycogen phosphorylase (EC 2.4.1.1)	feature=fig|6666666.56095.peg.1039 target=fig|6666666.56095.peg.1039	yes	feature=fig|218495.3.peg.592 target=fig|218495.3.peg.592	yes
EF20 and 0140J	Clustering-based subsystems	no subcategory	Glycogen metabolism cluster	Glycogen synthase, ADP-glucose transglucosylase (EC 2.4.1.21)	feature=fig|6666666.56095.peg.1038 target=fig|6666666.56095.peg.1038	yes	feature=fig|218495.3.peg.591 target=fig|218495.3.peg.591	yes
EF20 and 0140J	Clustering-based subsystems	no subcategory	Glycogen metabolism cluster	Predicted glycogen debranching enzyme (pullulanase-like, but lacking signal peptide)	feature=fig|6666666.56095.peg.1034 target=fig|6666666.56095.peg.1034	yes	feature=fig|218495.3.peg.587 target=fig|218495.3.peg.587	yes
EF20 and 0140J	Carbohydrates	Central carbohydrate metabolism	Glycolate, glyoxylate interconversions	Phosphoglycolate phosphatase (EC 3.1.3.18)	feature=fig|6666666.56095.peg.421 target=fig|6666666.56095.peg.421	yes	feature=fig|218495.3.peg.1696 target=fig|218495.3.peg.1696	yes
EF20 and 0140J	Carbohydrates	Central carbohydrate metabolism	Glycolysis and Gluconeogenesis	6-phosphofructokinase (EC 2.7.1.11)	feature=fig|6666666.56095.peg.1364 target=fig|6666666.56095.peg.1364	yes	feature=fig|218495.3.peg.906 target=fig|218495.3.peg.906	yes
EF20 and 0140J	Carbohydrates	Central carbohydrate metabolism	Glycolysis and Gluconeogenesis	Enolase (EC 4.2.1.11)	feature=fig|6666666.56095.peg.1029 target=fig|6666666.56095.peg.1029	yes	feature=fig|218495.3.peg.582 target=fig|218495.3.peg.582	yes
EF20 and 0140J	Carbohydrates	Central carbohydrate metabolism	Glycolysis and Gluconeogenesis	Fructose-1,6-bisphosphatase, Bacillus type (EC 3.1.3.11)	feature=fig|6666666.56095.peg.995 target=fig|6666666.56095.peg.995	yes	feature=fig|218495.3.peg.547 target=fig|218495.3.peg.547	yes
EF20 and 0140J	Carbohydrates	Central carbohydrate metabolism	Glycolysis and Gluconeogenesis	Fructose-bisphosphate aldolase class II (EC 4.1.2.13)	feature=fig|6666666.56095.peg.1743 target=fig|6666666.56095.peg.1743	yes	feature=fig|218495.3.peg.287 target=fig|218495.3.peg.287	yes
EF20 and 0140J	Carbohydrates	Central carbohydrate metabolism	Glycolysis and Gluconeogenesis	Glucokinase (EC 2.7.1.2)	feature=fig|6666666.56095.peg.1657 target=fig|6666666.56095.peg.1657	yes	feature=fig|218495.3.peg.1191 target=fig|218495.3.peg.1191	yes
EF20 and 0140J	Carbohydrates	Central carbohydrate metabolism	Glycolysis and Gluconeogenesis	Glucose-6-phosphate isomerase (EC 5.3.1.9)	feature=fig|6666666.56095.peg.283 target=fig|6666666.56095.peg.283	yes	feature=fig|218495.3.peg.1566 target=fig|218495.3.peg.1566	yes
EF20 and 0140J	Carbohydrates	Central carbohydrate metabolism	Glycolysis and Gluconeogenesis	NAD-dependent glyceraldehyde-3-phosphate dehydrogenase (EC 1.2.1.12)	feature=fig|6666666.56095.peg.212 target=fig|6666666.56095.peg.212	yes	feature=fig|218495.3.peg.1493 target=fig|218495.3.peg.1493	yes
EF20 and 0140J	Carbohydrates	Central carbohydrate metabolism	Glycolysis and Gluconeogenesis	Non-phosphorylating glyceraldehyde-3-phosphate dehydrogenase (NADP) (EC 1.2.1.9)	feature=fig|6666666.56095.peg.1581 target=fig|6666666.56095.peg.1581	yes	feature=fig|218495.3.peg.1115 target=fig|218495.3.peg.1115	yes
EF20 and 0140J	Carbohydrates	Central carbohydrate metabolism	Glycolysis and Gluconeogenesis	Phosphoglycerate kinase (EC 2.7.2.3)	feature=fig|6666666.56095.peg.211 target=fig|6666666.56095.peg.211	yes	feature=fig|218495.3.peg.1492 target=fig|218495.3.peg.1492	yes
EF20 and 0140J	Carbohydrates	Central carbohydrate metabolism	Glycolysis and Gluconeogenesis	Phosphoglycerate mutase (EC 5.4.2.1)	feature=fig|6666666.56095.peg.1622 target=fig|6666666.56095.peg.1622	yes	feature=fig|218495.3.peg.1157 target=fig|218495.3.peg.1157	yes
EF20 and 0140J	Carbohydrates	Central carbohydrate metabolism	Glycolysis and Gluconeogenesis	Pyruvate kinase (EC 2.7.1.40)	feature=fig|6666666.56095.peg.1363 target=fig|6666666.56095.peg.1363	yes	feature=fig|218495.3.peg.905 target=fig|218495.3.peg.905	yes
EF20 and 0140J	Carbohydrates	Central carbohydrate metabolism	Glycolysis and Gluconeogenesis	Pyruvate,phosphate dikinase (EC 2.7.9.1)	feature=fig|6666666.56095.peg.83 target=fig|6666666.56095.peg.83	yes	feature=fig|218495.3.peg.1394 target=fig|218495.3.peg.1394	yes
EF20 and 0140J	Carbohydrates	Central carbohydrate metabolism	Glycolysis and Gluconeogenesis	Triosephosphate isomerase (EC 5.3.1.1)	feature=fig|6666666.56095.peg.982 target=fig|6666666.56095.peg.982	yes	feature=fig|218495.3.peg.535 target=fig|218495.3.peg.535	yes
EF20 and 0140J	Protein Metabolism	Protein biosynthesis	Glycyl-tRNA synthetase	Glycyl-tRNA synthetase alpha chain (EC 6.1.1.14)	feature=fig|6666666.56095.peg.1891 target=fig|6666666.56095.peg.1891	yes	feature=fig|218495.3.peg.1318 target=fig|218495.3.peg.1318	yes
EF20 and 0140J	Protein Metabolism	Protein biosynthesis	Glycyl-tRNA synthetase	Glycyl-tRNA synthetase beta chain (EC 6.1.1.14)	feature=fig|6666666.56095.peg.1890 target=fig|6666666.56095.peg.1890	yes	feature=fig|218495.3.peg.1317 target=fig|218495.3.peg.1317	yes
EF20 and 0140J	Nucleosides and Nucleotides	Purines	GMP synthase	GMP synthase [glutamine-hydrolyzing], ATP pyrophosphatase subunit (EC 6.3.5.2)	feature=fig|6666666.56095.peg.1250 target=fig|6666666.56095.peg.1250	yes	feature=fig|218495.3.peg.803 target=fig|218495.3.peg.803	yes
EF20 and 0140J	Nucleosides and Nucleotides	Purines	GMP synthase	GMP synthase [glutamine-hydrolyzing], amidotransferase subunit (EC 6.3.5.2)	feature=fig|6666666.56095.peg.1250 target=fig|6666666.56095.peg.1250	yes	feature=fig|218495.3.peg.803 target=fig|218495.3.peg.803	yes
EF20 and 0140J	Protein Metabolism	Protein folding	GroEL GroES	Chaperone protein DnaJ	feature=fig|6666666.56095.peg.67 target=fig|6666666.56095.peg.67	yes	feature=fig|218495.3.peg.1378 target=fig|218495.3.peg.1378	yes
EF20 and 0140J	Protein Metabolism	Protein folding	GroEL GroES	Chaperone protein DnaK	feature=fig|6666666.56095.peg.68 target=fig|6666666.56095.peg.68	yes	feature=fig|218495.3.peg.1379 target=fig|218495.3.peg.1379	yes
EF20 and 0140J	Protein Metabolism	Protein folding	GroEL GroES	Heat shock protein 60 family chaperone GroEL	feature=fig|6666666.56095.peg.316 target=fig|6666666.56095.peg.316	yes	feature=fig|218495.3.peg.1598 target=fig|218495.3.peg.1598	yes
EF20 and 0140J	Protein Metabolism	Protein folding	GroEL GroES	Heat shock protein 60 family co-chaperone GroES	feature=fig|6666666.56095.peg.317 target=fig|6666666.56095.peg.317	yes	feature=fig|218495.3.peg.1599 target=fig|218495.3.peg.1599	yes
EF20 and 0140J	Protein Metabolism	Protein folding	GroEL GroES	Heat shock protein GrpE	feature=fig|6666666.56095.peg.69 target=fig|6666666.56095.peg.69	yes	feature=fig|218495.3.peg.1380 target=fig|218495.3.peg.1380	yes
EF20 and 0140J	Protein Metabolism	Protein folding	GroEL GroES	Heat-inducible transcription repressor HrcA	feature=fig|6666666.56095.peg.70 target=fig|6666666.56095.peg.70	yes	feature=fig|218495.3.peg.1381 target=fig|218495.3.peg.1381	yes
EF20 and 0140J	Stress Response	Heat shock	Heat shock dnaK gene cluster extended	Chaperone protein DnaJ	feature=fig|6666666.56095.peg.67 target=fig|6666666.56095.peg.67	yes	feature=fig|218495.3.peg.1378 target=fig|218495.3.peg.1378	yes
EF20 and 0140J	Stress Response	Heat shock	Heat shock dnaK gene cluster extended	Chaperone protein DnaK	feature=fig|6666666.56095.peg.68 target=fig|6666666.56095.peg.68	yes	feature=fig|218495.3.peg.1379 target=fig|218495.3.peg.1379	yes
EF20 and 0140J	Stress Response	Heat shock	Heat shock dnaK gene cluster extended	DNA replication intiation control protein YabA	feature=fig|6666666.56095.peg.827 target=fig|6666666.56095.peg.827	yes	feature=fig|218495.3.peg.395 target=fig|218495.3.peg.395	yes
EF20 and 0140J	Stress Response	Heat shock	Heat shock dnaK gene cluster extended	FIG009886: phosphoesterase	feature=fig|6666666.56095.peg.788 target=fig|6666666.56095.peg.788	yes	feature=fig|218495.3.peg.357 target=fig|218495.3.peg.357	yes
EF20 and 0140J	Stress Response	Heat shock	Heat shock dnaK gene cluster extended	Heat shock protein GrpE	feature=fig|6666666.56095.peg.69 target=fig|6666666.56095.peg.69	yes	feature=fig|218495.3.peg.1380 target=fig|218495.3.peg.1380	yes
EF20 and 0140J	Stress Response	Heat shock	Heat shock dnaK gene cluster extended	Heat-inducible transcription repressor HrcA	feature=fig|6666666.56095.peg.70 target=fig|6666666.56095.peg.70	yes	feature=fig|218495.3.peg.1381 target=fig|218495.3.peg.1381	yes
EF20 and 0140J	Stress Response	Heat shock	Heat shock dnaK gene cluster extended	Hypothetical radical SAM family enzyme in heat shock gene cluster, similarity with CPO of BS HemN-type	feature=fig|6666666.56095.peg.1453 target=fig|6666666.56095.peg.1453	yes	feature=fig|218495.3.peg.990 target=fig|218495.3.peg.990	yes
EF20 and 0140J	Stress Response	Heat shock	Heat shock dnaK gene cluster extended	Nucleoside 5-triphosphatase RdgB (dHAPTP, dITP, XTP-specific) (EC 3.6.1.15)	feature=fig|6666666.56095.peg.787 target=fig|6666666.56095.peg.787	yes	feature=fig|218495.3.peg.356 target=fig|218495.3.peg.356	yes
EF20 and 0140J	Stress Response	Heat shock	Heat shock dnaK gene cluster extended	Ribosomal protein L11 methyltransferase (EC 2.1.1.-)	feature=fig|6666666.56095.peg.661 target=fig|6666666.56095.peg.661	yes	feature=fig|218495.3.peg.197 target=fig|218495.3.peg.197	yes
EF20 and 0140J	Stress Response	Heat shock	Heat shock dnaK gene cluster extended	Ribosome-associated heat shock protein implicated in the recycling of the 50S subunit (S4 paralog)	feature=fig|6666666.56095.peg.449 target=fig|6666666.56095.peg.449	yes	feature=fig|218495.3.peg.8 target=fig|218495.3.peg.8	yes
EF20 and 0140J	Stress Response	Heat shock	Heat shock dnaK gene cluster extended	Signal peptidase-like protein	feature=fig|6666666.56095.peg.826 target=fig|6666666.56095.peg.826	yes	feature=fig|218495.3.peg.394 target=fig|218495.3.peg.394	yes
EF20 and 0140J	Stress Response	Heat shock	Heat shock dnaK gene cluster extended	Translation elongation factor LepA	feature=fig|6666666.56095.peg.1444 target=fig|6666666.56095.peg.1444	yes	feature=fig|218495.3.peg.984 target=fig|218495.3.peg.984	yes
EF20 and 0140J	Stress Response	Heat shock	Heat shock dnaK gene cluster extended	rRNA small subunit methyltransferase I	feature=fig|6666666.56095.peg.828 target=fig|6666666.56095.peg.828	yes	feature=fig|218495.3.peg.396 target=fig|218495.3.peg.396	yes
EF20 and 0140J	Stress Response	Heat shock	Heat shock dnaK gene cluster extended	tmRNA-binding protein SmpB	feature=fig|6666666.56095.peg.902 target=fig|6666666.56095.peg.902	yes	feature=fig|218495.3.peg.459 target=fig|218495.3.peg.459	yes
EF20 and 0140J	Iron acquisition and metabolism	no subcategory	Heme, hemin uptake and utilization systems in GramPositives	Heme efflux system ATPase HrtA	feature=fig|6666666.56095.peg.580 target=fig|6666666.56095.peg.580	yes	feature=fig|218495.3.peg.177 target=fig|218495.3.peg.177	yes
EF20 and 0140J	Iron acquisition and metabolism	no subcategory	Heme, hemin uptake and utilization systems in GramPositives	Heme efflux system permease HrtB	feature=fig|6666666.56095.peg.581 target=fig|6666666.56095.peg.581	yes	feature=fig|218495.3.peg.178 target=fig|218495.3.peg.178	yes
EF20 and 0140J	Iron acquisition and metabolism	no subcategory	Heme, hemin uptake and utilization systems in GramPositives	Sensor histidine kinase colocalized with HrtAB transporter	feature=fig|6666666.56095.peg.578 target=fig|6666666.56095.peg.578	yes	feature=fig|218495.3.peg.175 target=fig|218495.3.peg.175	yes
EF20 and 0140J	Iron acquisition and metabolism	no subcategory	Heme, hemin uptake and utilization systems in GramPositives	Sortase A, LPXTG specific	feature=fig|6666666.56095.peg.1240 target=fig|6666666.56095.peg.1240	yes	feature=fig|218495.3.peg.793 target=fig|218495.3.peg.793	yes
EF20 and 0140J	Iron acquisition and metabolism	no subcategory	Heme, hemin uptake and utilization systems in GramPositives	Two-component response regulator SA14-24	feature=fig|6666666.56095.peg.930 target=fig|6666666.56095.peg.930	yes	feature=fig|218495.3.peg.487 target=fig|218495.3.peg.487	yes
EF20 and 0140J	Iron acquisition and metabolism	no subcategory	Heme, hemin uptake and utilization systems in GramPositives	Two-component response regulator colocalized with HrtAB transporter	feature=fig|6666666.56095.peg.579 target=fig|6666666.56095.peg.579	yes	feature=fig|218495.3.peg.176 target=fig|218495.3.peg.176	yes
EF20 and 0140J	Iron acquisition and metabolism	no subcategory	Heme, hemin uptake and utilization systems in GramPositives	Two-component sensor kinase SA14-24	feature=fig|6666666.56095.peg.931 target=fig|6666666.56095.peg.931	yes	feature=fig|218495.3.peg.488 target=fig|218495.3.peg.488	yes
EF20 and 0140J	Iron acquisition and metabolism	no subcategory	Heme, hemin uptake and utilization systems in GramPositives	Zn-dependent hydrolase YycJ/WalJ, required for cell wall metabolism and coordination of cell division with DNA replication	feature=fig|6666666.56095.peg.932 target=fig|6666666.56095.peg.932	yes	feature=fig|218495.3.peg.489 target=fig|218495.3.peg.489	yes
EF20 and 0140J	Stress Response	no subcategory	Hfl operon	GTP-binding protein HflX	feature=fig|6666666.56095.peg.1498 target=fig|6666666.56095.peg.1498	yes	feature=fig|218495.3.peg.1034 target=fig|218495.3.peg.1034	yes
EF20 and 0140J	Phosphorus Metabolism	no subcategory	High affinity phosphate transporter and control of PHO regulon	Phosphate ABC transporter, periplasmic phosphate-binding protein PstS (TC 3.A.1.7.1)	feature=fig|6666666.56095.peg.1328 target=fig|6666666.56095.peg.1328	yes	feature=fig|218495.3.peg.872 target=fig|218495.3.peg.872	yes
EF20 and 0140J	Phosphorus Metabolism	no subcategory	High affinity phosphate transporter and control of PHO regulon	Phosphate regulon sensor protein PhoR (SphS) (EC 2.7.13.3)	feature=fig|6666666.56095.peg.946 target=fig|6666666.56095.peg.946	yes	feature=fig|218495.3.peg.503 target=fig|218495.3.peg.503	yes
EF20 and 0140J	Phosphorus Metabolism	no subcategory	High affinity phosphate transporter and control of PHO regulon	Phosphate regulon transcriptional regulatory protein PhoB (SphR)	feature=fig|6666666.56095.peg.945 target=fig|6666666.56095.peg.945	yes	feature=fig|218495.3.peg.502 target=fig|218495.3.peg.502	yes
EF20 and 0140J	Phosphorus Metabolism	no subcategory	High affinity phosphate transporter and control of PHO regulon	Phosphate transport ATP-binding protein PstB (TC 3.A.1.7.1)	feature=fig|6666666.56095.peg.1325 target=fig|6666666.56095.peg.1325	yes	feature=fig|218495.3.peg.869 target=fig|218495.3.peg.869	yes
EF20 and 0140J	Phosphorus Metabolism	no subcategory	High affinity phosphate transporter and control of PHO regulon	Phosphate transport system permease protein PstA (TC 3.A.1.7.1)	feature=fig|6666666.56095.peg.1326 target=fig|6666666.56095.peg.1326	yes	feature=fig|218495.3.peg.870 target=fig|218495.3.peg.870	yes
EF20 and 0140J	Phosphorus Metabolism	no subcategory	High affinity phosphate transporter and control of PHO regulon	Phosphate transport system permease protein PstC (TC 3.A.1.7.1)	feature=fig|6666666.56095.peg.1327 target=fig|6666666.56095.peg.1327	yes	feature=fig|218495.3.peg.871 target=fig|218495.3.peg.871	yes
EF20 and 0140J	Phosphorus Metabolism	no subcategory	High affinity phosphate transporter and control of PHO regulon	Phosphate transport system regulatory protein PhoU	feature=fig|6666666.56095.peg.1323 target=fig|6666666.56095.peg.1323	yes	feature=fig|218495.3.peg.867 target=fig|218495.3.peg.867	yes
EF20 and 0140J	Phosphorus Metabolism	no subcategory	High affinity phosphate transporter and control of PHO regulon	Polyphosphate kinase (EC 2.7.4.1)	feature=fig|6666666.56095.peg.690 target=fig|6666666.56095.peg.690	yes	feature=fig|218495.3.peg.225 target=fig|218495.3.peg.225	yes
EF20 and 0140J	Nucleosides and Nucleotides	Detoxification	Housecleaning nucleoside triphosphate pyrophosphatases	Deoxyuridine 5&#39;-triphosphate nucleotidohydrolase (EC 3.6.1.23)	feature=fig|6666666.56095.peg.260 target=fig|6666666.56095.peg.260	yes	feature=fig|218495.3.peg.1544 target=fig|218495.3.peg.1544	yes
EF20 and 0140J	Nucleosides and Nucleotides	Detoxification	Housecleaning nucleoside triphosphate pyrophosphatases	Nucleoside 5-triphosphatase RdgB (dHAPTP, dITP, XTP-specific) (EC 3.6.1.15)	feature=fig|6666666.56095.peg.787 target=fig|6666666.56095.peg.787	yes	feature=fig|218495.3.peg.356 target=fig|218495.3.peg.356	yes
EF20 and 0140J	Regulation and Cell signaling	no subcategory	HPr catabolite repression system	Catabolite control protein A	feature=fig|6666666.56095.peg.914 target=fig|6666666.56095.peg.914	yes	feature=fig|218495.3.peg.470 target=fig|218495.3.peg.470	yes
EF20 and 0140J	Regulation and Cell signaling	no subcategory	HPr catabolite repression system	HPr kinase/phosphorylase (EC 2.7.1.-) (EC 2.7.4.-)	feature=fig|6666666.56095.peg.955 target=fig|6666666.56095.peg.955	yes	feature=fig|218495.3.peg.512 target=fig|218495.3.peg.512	yes
EF20 and 0140J	Potassium metabolism	no subcategory	Hyperosmotic potassium uptake	Potassium uptake protein TrkH	feature=fig|6666666.56095.peg.760 target=fig|6666666.56095.peg.760	yes	feature=fig|218495.3.peg.328 target=fig|218495.3.peg.328	yes
EF20 and 0140J	Potassium metabolism	no subcategory	Hyperosmotic potassium uptake	Trk system potassium uptake protein TrkA	feature=fig|6666666.56095.peg.759 target=fig|6666666.56095.peg.759	yes	feature=fig|218495.3.peg.327 target=fig|218495.3.peg.327	yes
EF20 and 0140J	Clustering-based subsystems	Hypothetical associated with RecF	Hypothetical Coupled to RecF	DNA recombination and repair protein RecF	feature=fig|6666666.56095.peg.431 target=fig|6666666.56095.peg.431	yes	feature=fig|218495.3.peg.1706 target=fig|218495.3.peg.1706	yes
EF20 and 0140J	Clustering-based subsystems	Hypothetical associated with RecF	Hypothetical Coupled to RecF	FIG002958: hypothetical protein	feature=fig|6666666.56095.peg.430 target=fig|6666666.56095.peg.430	yes	feature=fig|218495.3.peg.1705 target=fig|218495.3.peg.1705	yes
EF20 and 0140J	Miscellaneous	Plant-Prokaryote DOE project	Iron-sulfur cluster assembly	Cysteine desulfurase (EC 2.8.1.7)	feature=fig|6666666.56095.peg.1209 target=fig|6666666.56095.peg.1209	yes	feature=fig|218495.3.peg.762 target=fig|218495.3.peg.762	yes
EF20 and 0140J	Miscellaneous	Plant-Prokaryote DOE project	Iron-sulfur cluster assembly	Cysteine desulfurase (EC 2.8.1.7), SufS subfamily	feature=fig|6666666.56095.peg.1758 target=fig|6666666.56095.peg.1758	yes	feature=fig|218495.3.peg.301 target=fig|218495.3.peg.301	yes
EF20 and 0140J	Miscellaneous	Plant-Prokaryote DOE project	Iron-sulfur cluster assembly	Iron-sulfur cluster assembly ATPase protein SufC	feature=fig|6666666.56095.peg.1756 target=fig|6666666.56095.peg.1756	yes	feature=fig|218495.3.peg.299 target=fig|218495.3.peg.299	yes
EF20 and 0140J	Miscellaneous	Plant-Prokaryote DOE project	Iron-sulfur cluster assembly	Iron-sulfur cluster assembly protein SufB	feature=fig|6666666.56095.peg.1760 target=fig|6666666.56095.peg.1760	yes	feature=fig|218495.3.peg.303 target=fig|218495.3.peg.303	yes
EF20 and 0140J	Miscellaneous	Plant-Prokaryote DOE project	Iron-sulfur cluster assembly	Iron-sulfur cluster assembly protein SufD	feature=fig|6666666.56095.peg.1757 target=fig|6666666.56095.peg.1757	yes	feature=fig|218495.3.peg.300 target=fig|218495.3.peg.300	yes
EF20 and 0140J	Miscellaneous	Plant-Prokaryote DOE project	Iron-sulfur cluster assembly	PaaD-like protein (DUF59) involved in Fe-S cluster assembly	feature=fig|6666666.56095.peg.1067 target=fig|6666666.56095.peg.1067	yes	feature=fig|218495.3.peg.618 target=fig|218495.3.peg.618	yes
EF20 and 0140J	Miscellaneous	Plant-Prokaryote DOE project	Iron-sulfur cluster assembly	Putative iron-sulfur cluster assembly scaffold protein for SUF system, SufE2	feature=fig|6666666.56095.peg.1759 target=fig|6666666.56095.peg.1759	yes	feature=fig|218495.3.peg.302 target=fig|218495.3.peg.302	yes
EF20 and 0140J	Fatty Acids, Lipids, and Isoprenoids	Isoprenoids	Isoprenoid Biosynthesis	(2E,6E)-farnesyl diphosphate synthase (EC 2.5.1.10)	feature=fig|6666666.56095.peg.1633 target=fig|6666666.56095.peg.1633	yes	feature=fig|218495.3.peg.1168 target=fig|218495.3.peg.1168	yes
EF20 and 0140J	Fatty Acids, Lipids, and Isoprenoids	Isoprenoids	Isoprenoid Biosynthesis	4-diphosphocytidyl-2-C-methyl-D-erythritol kinase (EC 2.7.1.148)	feature=fig|6666666.56095.peg.468 target=fig|6666666.56095.peg.468	yes	feature=fig|218495.3.peg.94 target=fig|218495.3.peg.94	yes
EF20 and 0140J	Fatty Acids, Lipids, and Isoprenoids	Isoprenoids	Isoprenoid Biosynthesis	Acetyl-CoA acetyltransferase (EC 2.3.1.9)	feature=fig|6666666.56095.peg.1849 target=fig|6666666.56095.peg.1849	yes	feature=fig|218495.3.peg.1661 target=fig|218495.3.peg.1661	yes
EF20 and 0140J	Fatty Acids, Lipids, and Isoprenoids	Isoprenoids	Isoprenoid Biosynthesis	Dimethylallyltransferase (EC 2.5.1.1)	feature=fig|6666666.56095.peg.1633 target=fig|6666666.56095.peg.1633	yes	feature=fig|218495.3.peg.1168 target=fig|218495.3.peg.1168	yes
EF20 and 0140J	Fatty Acids, Lipids, and Isoprenoids	Isoprenoids	Isoprenoid Biosynthesis	Diphosphomevalonate decarboxylase (EC 4.1.1.33)	feature=fig|6666666.56095.peg.1140 target=fig|6666666.56095.peg.1140	yes	feature=fig|218495.3.peg.688 target=fig|218495.3.peg.688	yes
EF20 and 0140J	Fatty Acids, Lipids, and Isoprenoids	Isoprenoids	Isoprenoid Biosynthesis	Hydroxymethylglutaryl-CoA reductase (EC 1.1.1.34)	feature=fig|6666666.56095.peg.1143 target=fig|6666666.56095.peg.1143	yes	feature=fig|218495.3.peg.691 target=fig|218495.3.peg.691	yes
EF20 and 0140J	Fatty Acids, Lipids, and Isoprenoids	Isoprenoids	Isoprenoid Biosynthesis	Hydroxymethylglutaryl-CoA synthase (EC 2.3.3.10)	feature=fig|6666666.56095.peg.1144 target=fig|6666666.56095.peg.1144	yes	feature=fig|218495.3.peg.692 target=fig|218495.3.peg.692	yes
EF20 and 0140J	Fatty Acids, Lipids, and Isoprenoids	Isoprenoids	Isoprenoid Biosynthesis	Isopentenyl-diphosphate delta-isomerase, FMN-dependent (EC 5.3.3.2)	feature=fig|6666666.56095.peg.1142 target=fig|6666666.56095.peg.1142	yes	feature=fig|218495.3.peg.690 target=fig|218495.3.peg.690	yes
EF20 and 0140J	Fatty Acids, Lipids, and Isoprenoids	Isoprenoids	Isoprenoid Biosynthesis	Mevalonate kinase (EC 2.7.1.36)	feature=fig|6666666.56095.peg.1139 target=fig|6666666.56095.peg.1139	yes	feature=fig|218495.3.peg.687 target=fig|218495.3.peg.687	yes
EF20 and 0140J	Fatty Acids, Lipids, and Isoprenoids	Isoprenoids	Isoprenoid Biosynthesis	Phosphomevalonate kinase (EC 2.7.4.2)	feature=fig|6666666.56095.peg.1141 target=fig|6666666.56095.peg.1141	yes	feature=fig|218495.3.peg.689 target=fig|218495.3.peg.689	yes
EF20 and 0140J	Fatty Acids, Lipids, and Isoprenoids	Isoprenoids	Isoprenoid Biosynthesis	Undecaprenyl diphosphate synthase (EC 2.5.1.31)	feature=fig|6666666.56095.peg.680 target=fig|6666666.56095.peg.680	yes	feature=fig|218495.3.peg.215 target=fig|218495.3.peg.215	yes
EF20 and 0140J	Fatty Acids, Lipids, and Isoprenoids	Isoprenoids	Isoprenoid Biosynthesis: Interconversions	(2E,6E)-farnesyl diphosphate synthase (EC 2.5.1.10)	feature=fig|6666666.56095.peg.1633 target=fig|6666666.56095.peg.1633	yes	feature=fig|218495.3.peg.93 target=fig|218495.3.peg.93	yes
EF20 and 0140J	Fatty Acids, Lipids, and Isoprenoids	Isoprenoids	Isoprenoid Biosynthesis: Interconversions	Isopentenyl-diphosphate delta-isomerase, FMN-dependent (EC 5.3.3.2)	feature=fig|6666666.56095.peg.1142 target=fig|6666666.56095.peg.1142	yes	feature=fig|218495.3.peg.690 target=fig|218495.3.peg.690	yes
EF20 and 0140J	Fatty Acids, Lipids, and Isoprenoids	Isoprenoids	Isoprenoinds for Quinones	(2E,6E)-farnesyl diphosphate synthase (EC 2.5.1.10)	feature=fig|6666666.56095.peg.1633 target=fig|6666666.56095.peg.1633	yes	feature=fig|218495.3.peg.1168 target=fig|218495.3.peg.1168	yes
EF20 and 0140J	Fatty Acids, Lipids, and Isoprenoids	Isoprenoids	Isoprenoinds for Quinones	Dimethylallyltransferase (EC 2.5.1.1)	feature=fig|6666666.56095.peg.1633 target=fig|6666666.56095.peg.1633	yes	feature=fig|218495.3.peg.1168 target=fig|218495.3.peg.1168	yes
EF20 and 0140J	Fatty Acids, Lipids, and Isoprenoids	Isoprenoids	Isoprenoinds for Quinones	Geranylgeranyl diphosphate synthase (EC 2.5.1.29)	feature=fig|6666666.56095.peg.1633 target=fig|6666666.56095.peg.1633	yes	feature=fig|218495.3.peg.1168 target=fig|218495.3.peg.1168	yes
EF20 and 0140J	Fatty Acids, Lipids, and Isoprenoids	Isoprenoids	Isoprenoinds for Quinones	Heptaprenyl diphosphate synthase component II (EC 2.5.1.30)	feature=fig|6666666.56095.peg.467 target=fig|6666666.56095.peg.467	yes	feature=fig|218495.3.peg.93 target=fig|218495.3.peg.93	yes
EF20 and 0140J	Fatty Acids, Lipids, and Isoprenoids	Isoprenoids	Isoprenoinds for Quinones	Octaprenyl diphosphate synthase (EC 2.5.1.90)	feature=fig|6666666.56095.peg.1633 target=fig|6666666.56095.peg.1633	yes	feature=fig|218495.3.peg.1168 target=fig|218495.3.peg.1168	yes
EF20 and 0140J	Fatty Acids, Lipids, and Isoprenoids	Isoprenoids	Isoprenoinds for Quinones	Undecaprenyl diphosphate synthase (EC 2.5.1.31)	feature=fig|6666666.56095.peg.680 target=fig|6666666.56095.peg.680	yes	feature=fig|218495.3.peg.215 target=fig|218495.3.peg.215	yes
EF20 and 0140J	Clustering-based subsystems	no subcategory	KH domain RNA binding protein YlqC	16S rRNA processing protein RimM	feature=fig|6666666.56095.peg.1117 target=fig|6666666.56095.peg.1117	yes	feature=fig|218495.3.peg.665 target=fig|218495.3.peg.665	yes
EF20 and 0140J	Clustering-based subsystems	no subcategory	KH domain RNA binding protein YlqC	KH domain RNA binding protein YlqC	feature=fig|6666666.56095.peg.1116 target=fig|6666666.56095.peg.1116	yes	feature=fig|218495.3.peg.664 target=fig|218495.3.peg.664	yes
EF20 and 0140J	Clustering-based subsystems	no subcategory	KH domain RNA binding protein YlqC	SSU ribosomal protein S16p	feature=fig|6666666.56095.peg.1115 target=fig|6666666.56095.peg.1115	yes	feature=fig|218495.3.peg.663 target=fig|218495.3.peg.663	yes
EF20 and 0140J	Carbohydrates	Monosaccharides	L-ascorbate utilization (and related gene clusters)	3-keto-L-gulonate 6-phosphate decarboxylase	feature=fig|6666666.56095.peg.300 target=fig|6666666.56095.peg.300	yes	feature=fig|218495.3.peg.1582 target=fig|218495.3.peg.1582	yes
EF20 and 0140J	Carbohydrates	Monosaccharides	L-ascorbate utilization (and related gene clusters)	Ascorbate-specific PTS system, EIIA component (EC 2.7.1.-)	feature=fig|6666666.56095.peg.301 target=fig|6666666.56095.peg.301	yes	feature=fig|218495.3.peg.1583 target=fig|218495.3.peg.1583	yes
EF20 and 0140J	Carbohydrates	Monosaccharides	L-ascorbate utilization (and related gene clusters)	Ascorbate-specific PTS system, EIIB component (EC 2.7.1.69)	feature=fig|6666666.56095.peg.302 target=fig|6666666.56095.peg.302	yes	feature=fig|218495.3.peg.1584 target=fig|218495.3.peg.1584	yes
EF20 and 0140J	Carbohydrates	Monosaccharides	L-ascorbate utilization (and related gene clusters)	Ascorbate-specific PTS system, EIIC component	feature=fig|6666666.56095.peg.303 target=fig|6666666.56095.peg.303	yes	feature=fig|218495.3.peg.1585 target=fig|218495.3.peg.1585	yes
EF20 and 0140J	Carbohydrates	Monosaccharides	L-ascorbate utilization (and related gene clusters)	L-ribulose-5-phosphate 4-epimerase (EC 5.1.3.4)	feature=fig|6666666.56095.peg.298 target=fig|6666666.56095.peg.298	yes	feature=fig|218495.3.peg.1580 target=fig|218495.3.peg.1580	yes
EF20 and 0140J	Carbohydrates	Monosaccharides	L-ascorbate utilization (and related gene clusters)	L-xylulose 5-phosphate 3-epimerase (EC 5.1.3.-)	feature=fig|6666666.56095.peg.299 target=fig|6666666.56095.peg.299	yes	feature=fig|218495.3.peg.1581 target=fig|218495.3.peg.1581	yes
EF20 and 0140J	Carbohydrates	Monosaccharides	L-ascorbate utilization (and related gene clusters)	Probable L-ascorbate-6-phosphate lactonase UlaG (EC 3.1.1.-) (L-ascorbate utilization protein G)	feature=fig|6666666.56095.peg.296 target=fig|6666666.56095.peg.296	yes	feature=fig|218495.3.peg.1578 target=fig|218495.3.peg.1578	yes
EF20 and 0140J	Carbohydrates	Monosaccharides	L-ascorbate utilization (and related gene clusters)	Transcriptional antiterminator with PTS regulation domain, SPy0181 ortholog	feature=fig|6666666.56095.peg.297 target=fig|6666666.56095.peg.297	yes	feature=fig|218495.3.peg.1579 target=fig|218495.3.peg.1579	yes
EF20 and 0140J	Carbohydrates	Di- and oligosaccharides	Lactose and Galactose Uptake and Utilization	6-phospho-beta-galactosidase (EC 3.2.1.85)	feature=fig|6666666.56095.peg.1903 target=fig|6666666.56095.peg.1903	yes	feature=fig|218495.3.peg.719 target=fig|218495.3.peg.719	yes
EF20 and 0140J	Carbohydrates	Di- and oligosaccharides	Lactose and Galactose Uptake and Utilization	Galactose-6-phosphate isomerase, LacA subunit (EC 5.3.1.26)	feature=fig|6666666.56095.peg.1157 target=fig|6666666.56095.peg.1157	yes	feature=fig|218495.3.peg.712 target=fig|218495.3.peg.712	yes
EF20 and 0140J	Carbohydrates	Di- and oligosaccharides	Lactose and Galactose Uptake and Utilization	Galactose-6-phosphate isomerase, LacB subunit (EC 5.3.1.26)	feature=fig|6666666.56095.peg.1158 target=fig|6666666.56095.peg.1158	yes	feature=fig|218495.3.peg.713 target=fig|218495.3.peg.713	yes
EF20 and 0140J	Carbohydrates	Di- and oligosaccharides	Lactose and Galactose Uptake and Utilization	Lactose phosphotransferase system repressor	feature=fig|6666666.56095.peg.1156 target=fig|6666666.56095.peg.1156	yes	feature=fig|218495.3.peg.711 target=fig|218495.3.peg.711	yes
EF20 and 0140J	Carbohydrates	Di- and oligosaccharides	Lactose and Galactose Uptake and Utilization	PTS system, galactose-specific IIA component (EC 2.7.1.69)	feature=fig|6666666.56095.peg.26 target=fig|6666666.56095.peg.26	yes	feature=fig|218495.3.peg.1339 target=fig|218495.3.peg.1339	yes
EF20 and 0140J	Carbohydrates	Di- and oligosaccharides	Lactose and Galactose Uptake and Utilization	PTS system, galactose-specific IIB component (EC 2.7.1.69)	feature=fig|6666666.56095.peg.25 target=fig|6666666.56095.peg.25	yes	feature=fig|218495.3.peg.1338 target=fig|218495.3.peg.1338	yes
EF20 and 0140J	Carbohydrates	Di- and oligosaccharides	Lactose and Galactose Uptake and Utilization	PTS system, galactose-specific IIC component (EC 2.7.1.69)	feature=fig|6666666.56095.peg.24 target=fig|6666666.56095.peg.24	yes	feature=fig|218495.3.peg.1337 target=fig|218495.3.peg.1337	yes
EF20 and 0140J	Carbohydrates	Di- and oligosaccharides	Lactose and Galactose Uptake and Utilization	PTS system, lactose-specific IIA component (EC 2.7.1.69)	feature=fig|6666666.56095.peg.1905 target=fig|6666666.56095.peg.1905	yes	feature=fig|218495.3.peg.717 target=fig|218495.3.peg.717	yes
EF20 and 0140J	Carbohydrates	Di- and oligosaccharides	Lactose and Galactose Uptake and Utilization	PTS system, lactose-specific IIB component (EC 2.7.1.69)	feature=fig|6666666.56095.peg.1904 target=fig|6666666.56095.peg.1904	yes	feature=fig|218495.3.peg.718 target=fig|218495.3.peg.718	yes
EF20 and 0140J	Carbohydrates	Di- and oligosaccharides	Lactose and Galactose Uptake and Utilization	PTS system, lactose-specific IIC component (EC 2.7.1.69)	feature=fig|6666666.56095.peg.1904 target=fig|6666666.56095.peg.1904	yes	feature=fig|218495.3.peg.718 target=fig|218495.3.peg.718	yes
EF20 and 0140J	Carbohydrates	Di- and oligosaccharides	Lactose and Galactose Uptake and Utilization	Tagatose 1,6-diphosphate aldolase (EC 4.1.2.40)	feature=fig|6666666.56095.peg.1160 target=fig|6666666.56095.peg.1160	yes	feature=fig|218495.3.peg.715 target=fig|218495.3.peg.715	yes
EF20 and 0140J	Carbohydrates	Di- and oligosaccharides	Lactose and Galactose Uptake and Utilization	Tagatose-6-phosphate kinase (EC 2.7.1.144)	feature=fig|6666666.56095.peg.1159 target=fig|6666666.56095.peg.1159	yes	feature=fig|218495.3.peg.714 target=fig|218495.3.peg.714	yes
EF20 and 0140J	Carbohydrates	Di- and oligosaccharides	Lactose and Galactose Uptake and Utilization	UDP-glucose 4-epimerase (EC 5.1.3.2)	feature=fig|6666666.56095.peg.1402 target=fig|6666666.56095.peg.1402	yes	feature=fig|218495.3.peg.941 target=fig|218495.3.peg.941	yes
EF20 and 0140J	Cofactors, Vitamins, Prosthetic Groups, Pigments	Lipoic acid	Lipoic acid metabolism	Lipoate-protein ligase A	feature=fig|6666666.56095.peg.1463 target=fig|6666666.56095.peg.1463	yes	feature=fig|218495.3.peg.999 target=fig|218495.3.peg.999	yes
EF20	Protein Metabolism	Protein processing and modification	Lipoprotein Biosynthesis	Lipoprotein signal peptidase (EC 3.4.23.36)	feature=fig|6666666.56095.peg.1103 target=fig|6666666.56095.peg.1103	yes	Lipoprotein signal peptidase (EC 3.4.23.36) fig|6666666.56095.peg.1103	no
EF20 and 0140J	Virulence, Disease and Defense	Invasion and intracellular resistance	Listeria surface proteins: Internalin-like proteins	internalin, putative	feature=fig|6666666.56095.peg.1572 target=fig|6666666.56095.peg.1572	yes	feature=fig|218495.3.peg.1108 target=fig|218495.3.peg.1108	yes
EF20 and 0140J	Clustering-based subsystems	no subcategory	LSU ribosomal proteins cluster	LSU ribosomal protein L10p (P0)	feature=fig|6666666.56095.peg.1151 target=fig|6666666.56095.peg.1151	yes	feature=fig|218495.3.peg.699 target=fig|218495.3.peg.699	yes
EF20 and 0140J	Clustering-based subsystems	no subcategory	LSU ribosomal proteins cluster	LSU ribosomal protein L11p (L12e)	feature=fig|6666666.56095.peg.865 target=fig|6666666.56095.peg.865	yes	feature=fig|218495.3.peg.429 target=fig|218495.3.peg.429	yes
EF20 and 0140J	Clustering-based subsystems	no subcategory	LSU ribosomal proteins cluster	LSU ribosomal protein L1p (L10Ae)	feature=fig|6666666.56095.peg.866 target=fig|6666666.56095.peg.866	yes	feature=fig|218495.3.peg.430 target=fig|218495.3.peg.430	yes
EF20 and 0140J	Clustering-based subsystems	no subcategory	LSU ribosomal proteins cluster	LSU ribosomal protein L7/L12 (P1/P2)	feature=fig|6666666.56095.peg.1152 target=fig|6666666.56095.peg.1152	yes	feature=fig|218495.3.peg.700 target=fig|218495.3.peg.700	yes
EF20 and 0140J	Clustering-based subsystems	no subcategory	LSU ribosomal proteins cluster	Preprotein translocase subunit SecE (TC 3.A.5.1.1)	feature=fig|6666666.56095.peg.308 target=fig|6666666.56095.peg.308	yes	feature=fig|218495.3.peg.1724 target=fig|218495.3.peg.1724	yes
EF20 and 0140J	Clustering-based subsystems	no subcategory	LSU ribosomal proteins cluster	Transcription antitermination protein NusG	feature=fig|6666666.56095.peg.307 target=fig|6666666.56095.peg.307	yes	feature=fig|218495.3.peg.1589 target=fig|218495.3.peg.1589	yes
0140J	Amino Acids and Derivatives	Lysine, threonine, methionine, and cysteine	Lysine Biosynthesis DAP Pathway	4-hydroxy-tetrahydrodipicolinate reductase (EC 1.17.1.8)	4-hydroxy-tetrahydrodipicolinate reductase (EC 1.17.1.8) fig|218495.3.peg.678	no	feature=fig|218495.3.peg.678 target=fig|218495.3.peg.678	yes
0140J	Amino Acids and Derivatives	Lysine, threonine, methionine, and cysteine	Lysine Biosynthesis DAP Pathway	4-hydroxy-tetrahydrodipicolinate synthase (EC 4.3.3.7)	4-hydroxy-tetrahydrodipicolinate synthase (EC 4.3.3.7) fig|218495.3.peg.845	no	feature=fig|218495.3.peg.845 target=fig|218495.3.peg.845	yes
EF20 and 0140J	Amino Acids and Derivatives	Lysine, threonine, methionine, and cysteine	Lysine Biosynthesis DAP Pathway, GJO scratch	2,3,4,5-tetrahydropyridine-2,6-dicarboxylate N-acetyltransferase (EC 2.3.1.89)	feature=fig|6666666.56095.peg.276 target=fig|6666666.56095.peg.276	yes	feature=fig|218495.3.peg.1559 target=fig|218495.3.peg.1559	yes
EF20 and 0140J	Amino Acids and Derivatives	Lysine, threonine, methionine, and cysteine	Lysine Biosynthesis DAP Pathway, GJO scratch	Aspartate-semialdehyde dehydrogenase (EC 1.2.1.11)	feature=fig|6666666.56095.peg.1302 target=fig|6666666.56095.peg.1302	yes	feature=fig|218495.3.peg.846 target=fig|218495.3.peg.846	yes
EF20 and 0140J	Amino Acids and Derivatives	Lysine, threonine, methionine, and cysteine	Lysine Biosynthesis DAP Pathway, GJO scratch	Aspartokinase (EC 2.7.2.4)	feature=fig|6666666.56095.peg.1731 target=fig|6666666.56095.peg.1731	yes	feature=fig|218495.3.peg.274 target=fig|218495.3.peg.274	yes
EF20 and 0140J	Amino Acids and Derivatives	Lysine, threonine, methionine, and cysteine	Lysine Biosynthesis DAP Pathway, GJO scratch	Diaminopimelate decarboxylase (EC 4.1.1.20)	feature=fig|6666666.56095.peg.784 target=fig|6666666.56095.peg.784	yes	feature=fig|218495.3.peg.353 target=fig|218495.3.peg.353	yes
EF20 and 0140J	Amino Acids and Derivatives	Lysine, threonine, methionine, and cysteine	Lysine Biosynthesis DAP Pathway, GJO scratch	N-acetyl-L,L-diaminopimelate aminotransferase (EC 2.6.1.-)	feature=fig|6666666.56095.peg.4 target=fig|6666666.56095.peg.4	yes	feature=fig|218495.3.peg.18 target=fig|218495.3.peg.18	yes
EF20 and 0140J	Amino Acids and Derivatives	Lysine, threonine, methionine, and cysteine	Lysine Biosynthesis DAP Pathway, GJO scratch	N-acetyl-L,L-diaminopimelate deacetylase (EC 3.5.1.47)	feature=fig|6666666.56095.peg.1272 target=fig|6666666.56095.peg.1272	yes	feature=fig|218495.3.peg.1558 target=fig|218495.3.peg.1558	yes
EF20 and 0140J	Cell Division and Cell Cycle	no subcategory	Macromolecular synthesis operon	Carbamoyl-phosphate synthase large chain (EC 6.3.5.5)	feature=fig|6666666.56095.peg.1109 target=fig|6666666.56095.peg.1109	yes	feature=fig|218495.3.peg.657 target=fig|218495.3.peg.657	yes
EF20 and 0140J	Cell Division and Cell Cycle	no subcategory	Macromolecular synthesis operon	Carbamoyl-phosphate synthase small chain (EC 6.3.5.5)	feature=fig|6666666.56095.peg.1108 target=fig|6666666.56095.peg.1108	yes	feature=fig|218495.3.peg.656 target=fig|218495.3.peg.656	yes
EF20 and 0140J	Cell Division and Cell Cycle	no subcategory	Macromolecular synthesis operon	DNA primase (EC 2.7.7.-)	feature=fig|6666666.56095.peg.1065 target=fig|6666666.56095.peg.1065	yes	feature=fig|218495.3.peg.616 target=fig|218495.3.peg.616	yes
EF20 and 0140J	Cell Division and Cell Cycle	no subcategory	Macromolecular synthesis operon	RNA polymerase sigma factor RpoD	feature=fig|6666666.56095.peg.1066 target=fig|6666666.56095.peg.1066	yes	feature=fig|218495.3.peg.617 target=fig|218495.3.peg.617	yes
EF20 and 0140J	Cell Division and Cell Cycle	no subcategory	Macromolecular synthesis operon	SSU ribosomal protein S21p	feature=fig|6666666.56095.peg.1063 target=fig|6666666.56095.peg.1063	yes	feature=fig|218495.3.peg.614 target=fig|218495.3.peg.614	yes
EF20 and 0140J	Cell Division and Cell Cycle	no subcategory	Macromolecular synthesis operon	TsaD/Kae1/Qri7 protein, required for threonylcarbamoyladenosine t(6)A37 formation in tRNA	feature=fig|6666666.56095.peg.198 target=fig|6666666.56095.peg.198	yes	feature=fig|218495.3.peg.1480 target=fig|218495.3.peg.1480	yes
EF20 and 0140J	Membrane Transport	Cation transporters	Magnesium transport	Magnesium and cobalt transport protein CorA	feature=fig|6666666.56095.peg.1691 target=fig|6666666.56095.peg.1691	yes	feature=fig|218495.3.peg.1427 target=fig|218495.3.peg.1427	yes
EF20 and 0140J	Carbohydrates	Di- and oligosaccharides	Maltose and Maltodextrin Utilization	4-alpha-glucanotransferase (amylomaltase) (EC 2.4.1.25)	feature=fig|6666666.56095.peg.1506 target=fig|6666666.56095.peg.1506	yes	feature=fig|218495.3.peg.1042 target=fig|218495.3.peg.1042	yes
EF20 and 0140J	Carbohydrates	Di- and oligosaccharides	Maltose and Maltodextrin Utilization	Cytoplasmic alpha-amylase (EC 3.2.1.1)	feature=fig|6666666.56095.peg.915 target=fig|6666666.56095.peg.915	yes	feature=fig|218495.3.peg.471 target=fig|218495.3.peg.471	yes
EF20 and 0140J	Carbohydrates	Di- and oligosaccharides	Maltose and Maltodextrin Utilization	Glycogen phosphorylase (EC 2.4.1.1)	feature=fig|6666666.56095.peg.1039 target=fig|6666666.56095.peg.1039	yes	feature=fig|218495.3.peg.592 target=fig|218495.3.peg.592	yes
EF20 and 0140J	Carbohydrates	Di- and oligosaccharides	Maltose and Maltodextrin Utilization	Maltodextrin phosphorylase (EC 2.4.1.1)	feature=fig|6666666.56095.peg.1505 target=fig|6666666.56095.peg.1505	yes	feature=fig|218495.3.peg.1041 target=fig|218495.3.peg.1041	yes
EF20 and 0140J	Carbohydrates	Di- and oligosaccharides	Maltose and Maltodextrin Utilization	Maltose O-acetyltransferase (EC 2.3.1.79)	feature=fig|6666666.56095.peg.1702 target=fig|6666666.56095.peg.1702	yes	feature=fig|218495.3.peg.836 target=fig|218495.3.peg.836	yes
EF20 and 0140J	Carbohydrates	Di- and oligosaccharides	Maltose and Maltodextrin Utilization	Maltose operon transcriptional repressor MalR, LacI family	feature=fig|6666666.56095.peg.1507 target=fig|6666666.56095.peg.1507	yes	feature=fig|218495.3.peg.199 target=fig|218495.3.peg.199	yes
EF20 and 0140J	Carbohydrates	Di- and oligosaccharides	Maltose and Maltodextrin Utilization	Maltose/maltodextrin ABC transporter, permease protein MalF	feature=fig|6666666.56095.peg.1509 target=fig|6666666.56095.peg.1509	yes	feature=fig|218495.3.peg.1045 target=fig|218495.3.peg.1045	yes
EF20 and 0140J	Carbohydrates	Di- and oligosaccharides	Maltose and Maltodextrin Utilization	Maltose/maltodextrin ABC transporter, permease protein MalG	feature=fig|6666666.56095.peg.1510 target=fig|6666666.56095.peg.1510	yes	feature=fig|218495.3.peg.1046 target=fig|218495.3.peg.1046	yes
EF20 and 0140J	Carbohydrates	Di- and oligosaccharides	Maltose and Maltodextrin Utilization	Maltose/maltodextrin ABC transporter, substrate binding periplasmic protein MalE	feature=fig|6666666.56095.peg.1508 target=fig|6666666.56095.peg.1508	yes	feature=fig|218495.3.peg.1044 target=fig|218495.3.peg.1044	yes
EF20 and 0140J	Carbohydrates	Di- and oligosaccharides	Maltose and Maltodextrin Utilization	Multiple sugar ABC transporter, ATP-binding protein	feature=fig|6666666.56095.peg.673 target=fig|6666666.56095.peg.673	yes	feature=fig|218495.3.peg.209 target=fig|218495.3.peg.209	yes
EF20 and 0140J	Carbohydrates	Di- and oligosaccharides	Maltose and Maltodextrin Utilization	PTS system, maltose and glucose-specific IIA component (EC 2.7.1.69)	feature=fig|6666666.56095.peg.664 target=fig|6666666.56095.peg.664	yes	feature=fig|218495.3.peg.200 target=fig|218495.3.peg.200	yes
EF20 and 0140J	Carbohydrates	Di- and oligosaccharides	Maltose and Maltodextrin Utilization	PTS system, maltose and glucose-specific IIB component (EC 2.7.1.69)	feature=fig|6666666.56095.peg.664 target=fig|6666666.56095.peg.664	yes	feature=fig|218495.3.peg.200 target=fig|218495.3.peg.200	yes
EF20 and 0140J	Carbohydrates	Di- and oligosaccharides	Maltose and Maltodextrin Utilization	PTS system, maltose and glucose-specific IIC component (EC 2.7.1.69)	feature=fig|6666666.56095.peg.664 target=fig|6666666.56095.peg.664	yes	feature=fig|218495.3.peg.200 target=fig|218495.3.peg.200	yes
EF20 and 0140J	Clustering-based subsystems	no subcategory	Maltose utilization cluster	4-alpha-glucanotransferase (amylomaltase) (EC 2.4.1.25)	feature=fig|6666666.56095.peg.1506 target=fig|6666666.56095.peg.1506	yes	feature=fig|218495.3.peg.1042 target=fig|218495.3.peg.1042	yes
EF20 and 0140J	Clustering-based subsystems	no subcategory	Maltose utilization cluster	Maltodextrin phosphorylase (EC 2.4.1.1)	feature=fig|6666666.56095.peg.1505 target=fig|6666666.56095.peg.1505	yes	feature=fig|218495.3.peg.1041 target=fig|218495.3.peg.1041	yes
EF20 and 0140J	Clustering-based subsystems	no subcategory	Maltose utilization cluster	Maltose operon transcriptional repressor MalR, LacI family	feature=fig|6666666.56095.peg.1507 target=fig|6666666.56095.peg.1507	yes	feature=fig|218495.3.peg.199 target=fig|218495.3.peg.199	yes
EF20 and 0140J	Carbohydrates	Sugar alcohols	Mannitol Utilization	Fructokinase (EC 2.7.1.4)	feature=fig|6666666.56095.peg.732 target=fig|6666666.56095.peg.732	yes	feature=fig|218495.3.peg.266 target=fig|218495.3.peg.266	yes
EF20 and 0140J	Carbohydrates	Sugar alcohols	Mannitol Utilization	HPr kinase/phosphorylase (EC 2.7.1.-) (EC 2.7.4.-)	feature=fig|6666666.56095.peg.955 target=fig|6666666.56095.peg.955	yes	feature=fig|218495.3.peg.512 target=fig|218495.3.peg.512	yes
EF20 and 0140J	Carbohydrates	Sugar alcohols	Mannitol Utilization	Mannitol operon activator, BglG family	feature=fig|6666666.56095.peg.1359 target=fig|6666666.56095.peg.1359	yes	feature=fig|218495.3.peg.901 target=fig|218495.3.peg.901	yes
EF20 and 0140J	Carbohydrates	Sugar alcohols	Mannitol Utilization	Mannitol-1-phosphate 5-dehydrogenase (EC 1.1.1.17)	feature=fig|6666666.56095.peg.1357 target=fig|6666666.56095.peg.1357	yes	feature=fig|218495.3.peg.899 target=fig|218495.3.peg.899	yes
EF20 and 0140J	Carbohydrates	Sugar alcohols	Mannitol Utilization	PTS system, mannitol-specific IIA component (EC 2.7.1.69)	feature=fig|6666666.56095.peg.1358 target=fig|6666666.56095.peg.1358	yes	feature=fig|218495.3.peg.900 target=fig|218495.3.peg.900	yes
EF20 and 0140J	Carbohydrates	Sugar alcohols	Mannitol Utilization	PTS system, mannitol-specific IIB component (EC 2.7.1.69)	feature=fig|6666666.56095.peg.1360 target=fig|6666666.56095.peg.1360	yes	feature=fig|218495.3.peg.902 target=fig|218495.3.peg.902	yes
EF20 and 0140J	Carbohydrates	Sugar alcohols	Mannitol Utilization	PTS system, mannitol-specific IIC component (EC 2.7.1.69)	feature=fig|6666666.56095.peg.1360 target=fig|6666666.56095.peg.1360	yes	feature=fig|218495.3.peg.902 target=fig|218495.3.peg.902	yes
EF20 and 0140J	Carbohydrates	Sugar alcohols	Mannitol Utilization	Phosphoenolpyruvate-protein phosphotransferase of PTS system (EC 2.7.3.9)	feature=fig|6666666.56095.peg.1582 target=fig|6666666.56095.peg.1582	yes	feature=fig|218495.3.peg.1116 target=fig|218495.3.peg.1116	yes
EF20 and 0140J	Carbohydrates	Monosaccharides	Mannose Metabolism	Mannose-6-phosphate isomerase (EC 5.3.1.8)	feature=fig|6666666.56095.peg.101 target=fig|6666666.56095.peg.101	yes	feature=fig|218495.3.peg.1413 target=fig|218495.3.peg.1413	yes
EF20 and 0140J	Carbohydrates	Monosaccharides	Mannose Metabolism	PTS system, mannose-specific IIA component (EC 2.7.1.69)	feature=fig|6666666.56095.peg.1779 target=fig|6666666.56095.peg.1779	yes	feature=fig|218495.3.peg.41 target=fig|218495.3.peg.41	yes
EF20 and 0140J	Carbohydrates	Monosaccharides	Mannose Metabolism	PTS system, mannose-specific IIB component (EC 2.7.1.69)	feature=fig|6666666.56095.peg.1779 target=fig|6666666.56095.peg.1779	yes	feature=fig|218495.3.peg.41 target=fig|218495.3.peg.41	yes
EF20 and 0140J	Carbohydrates	Monosaccharides	Mannose Metabolism	PTS system, mannose-specific IIC component (EC 2.7.1.69)	feature=fig|6666666.56095.peg.1777 target=fig|6666666.56095.peg.1777	yes	feature=fig|218495.3.peg.39 target=fig|218495.3.peg.39	yes
EF20 and 0140J	Carbohydrates	Monosaccharides	Mannose Metabolism	PTS system, mannose-specific IID component (EC 2.7.1.69)	feature=fig|6666666.56095.peg.50 target=fig|6666666.56095.peg.50	yes	feature=fig|218495.3.peg.1362 target=fig|218495.3.peg.1362	yes
EF20 and 0140J	Carbohydrates	Monosaccharides	Mannose Metabolism	Putative regulator of the mannose operon, ManO	feature=fig|6666666.56095.peg.51 target=fig|6666666.56095.peg.51	yes	feature=fig|218495.3.peg.1363 target=fig|218495.3.peg.1363	yes
EF20 and 0140J	Protein Metabolism	Protein degradation	Metallocarboxypeptidases (EC 3.4.17.-)	D-alanyl-D-alanine carboxypeptidase (EC 3.4.16.4)	feature=fig|6666666.56095.peg.72 target=fig|6666666.56095.peg.72	yes	feature=fig|218495.3.peg.307 target=fig|218495.3.peg.307	yes
0140J	Protein Metabolism	Protein degradation	Metallocarboxypeptidases (EC 3.4.17.-)	Muramoyltetrapeptide carboxypeptidase (EC 3.4.17.13)	Muramoyltetrapeptide carboxypeptidase (EC 3.4.17.13) fig|218495.3.peg.149	no	feature=fig|218495.3.peg.149 target=fig|218495.3.peg.149	yes
EF20	Amino Acids and Derivatives	Lysine, threonine, methionine, and cysteine	Methionine Biosynthesis	Cystathionine beta-lyase (EC 4.4.1.8)	feature=fig|6666666.56095.peg.1497 target=fig|6666666.56095.peg.1497	yes	Cystathionine beta-lyase (EC 4.4.1.8) fig|6666666.56095.peg.1497	no
EF20 and 0140J	Amino Acids and Derivatives	Lysine, threonine, methionine, and cysteine	Methionine Degradation	Methionine ABC transporter ATP-binding protein	feature=fig|6666666.56095.peg.1880 target=fig|6666666.56095.peg.1880	yes	feature=fig|218495.3.peg.323 target=fig|218495.3.peg.323	yes
EF20 and 0140J	Amino Acids and Derivatives	Lysine, threonine, methionine, and cysteine	Methionine Degradation	Methionine ABC transporter permease protein	feature=fig|6666666.56095.peg.757 target=fig|6666666.56095.peg.757	yes	feature=fig|218495.3.peg.324 target=fig|218495.3.peg.324	yes
EF20 and 0140J	Amino Acids and Derivatives	Lysine, threonine, methionine, and cysteine	Methionine Degradation	Methionine ABC transporter substrate-binding protein	feature=fig|6666666.56095.peg.754 target=fig|6666666.56095.peg.754	yes	feature=fig|218495.3.peg.321 target=fig|218495.3.peg.321	yes
EF20 and 0140J	Amino Acids and Derivatives	Lysine, threonine, methionine, and cysteine	Methionine Degradation	S-adenosylhomocysteine nucleosidase (EC 3.2.2.9)	feature=fig|6666666.56095.peg.856 target=fig|6666666.56095.peg.856	yes	feature=fig|218495.3.peg.421 target=fig|218495.3.peg.421	yes
EF20 and 0140J	Amino Acids and Derivatives	Lysine, threonine, methionine, and cysteine	Methionine Degradation	S-adenosylmethionine synthetase (EC 2.5.1.6)	feature=fig|6666666.56095.peg.1571 target=fig|6666666.56095.peg.1571	yes	feature=fig|218495.3.peg.1107 target=fig|218495.3.peg.1107	yes
EF20 and 0140J	Amino Acids and Derivatives	Lysine, threonine, methionine, and cysteine	Methionine Degradation	S-ribosylhomocysteine lyase (EC 4.4.1.21)	feature=fig|6666666.56095.peg.1854 target=fig|6666666.56095.peg.1854	yes	feature=fig|218495.3.peg.1284 target=fig|218495.3.peg.1284	yes
EF20 and 0140J	Carbohydrates	Central carbohydrate metabolism	Methylglyoxal Metabolism	Hydroxyacylglutathione hydrolase (EC 3.1.2.6)	feature=fig|6666666.56095.peg.1000 target=fig|6666666.56095.peg.1000	yes	feature=fig|218495.3.peg.552 target=fig|218495.3.peg.552	yes
EF20 and 0140J	Carbohydrates	Central carbohydrate metabolism	Methylglyoxal Metabolism	Lactoylglutathione lyase (EC 4.4.1.5)	feature=fig|6666666.56095.peg.904 target=fig|6666666.56095.peg.904	yes	feature=fig|218495.3.peg.461 target=fig|218495.3.peg.461	yes
0140J	Carbohydrates	Central carbohydrate metabolism	Methylglyoxal Metabolism	Hypothetical protein YaeR with similarity to glyoxylase family	Hypothetical protein YaeR with similarity to glyoxylase family fig|218495.3.peg.794	no	feature=fig|218495.3.peg.794 target=fig|218495.3.peg.794	yes
EF20 and 0140J	Fatty Acids, Lipids, and Isoprenoids	Isoprenoids	Mevalonate Branch of Isoprenoid Biosynthesis	Acetyl-CoA acetyltransferase (EC 2.3.1.9)	feature=fig|6666666.56095.peg.1849 target=fig|6666666.56095.peg.1849	yes	feature=fig|218495.3.peg.1661 target=fig|218495.3.peg.1661	yes
EF20 and 0140J	Fatty Acids, Lipids, and Isoprenoids	Isoprenoids	Mevalonate Branch of Isoprenoid Biosynthesis	Diphosphomevalonate decarboxylase (EC 4.1.1.33)	feature=fig|6666666.56095.peg.1140 target=fig|6666666.56095.peg.1140	yes	feature=fig|218495.3.peg.688 target=fig|218495.3.peg.688	yes
EF20 and 0140J	Fatty Acids, Lipids, and Isoprenoids	Isoprenoids	Mevalonate Branch of Isoprenoid Biosynthesis	Hydroxymethylglutaryl-CoA reductase (EC 1.1.1.34)	feature=fig|6666666.56095.peg.1143 target=fig|6666666.56095.peg.1143	yes	feature=fig|218495.3.peg.691 target=fig|218495.3.peg.691	yes
EF20 and 0140J	Fatty Acids, Lipids, and Isoprenoids	Isoprenoids	Mevalonate Branch of Isoprenoid Biosynthesis	Hydroxymethylglutaryl-CoA synthase (EC 2.3.3.10)	feature=fig|6666666.56095.peg.1144 target=fig|6666666.56095.peg.1144	yes	feature=fig|218495.3.peg.692 target=fig|218495.3.peg.692	yes
EF20 and 0140J	Fatty Acids, Lipids, and Isoprenoids	Isoprenoids	Mevalonate Branch of Isoprenoid Biosynthesis	Mevalonate kinase (EC 2.7.1.36)	feature=fig|6666666.56095.peg.1139 target=fig|6666666.56095.peg.1139	yes	feature=fig|218495.3.peg.687 target=fig|218495.3.peg.687	yes
EF20 and 0140J	Fatty Acids, Lipids, and Isoprenoids	Isoprenoids	Mevalonate Branch of Isoprenoid Biosynthesis	Phosphomevalonate kinase (EC 2.7.4.2)	feature=fig|6666666.56095.peg.1141 target=fig|6666666.56095.peg.1141	yes	feature=fig|218495.3.peg.689 target=fig|218495.3.peg.689	yes
EF20 and 0140J	RNA Metabolism	RNA processing and modification	mnm5U34 biosynthesis bacteria	Cysteine desulfurase (EC 2.8.1.7)	feature=fig|6666666.56095.peg.1209 target=fig|6666666.56095.peg.1209	yes	feature=fig|218495.3.peg.762 target=fig|218495.3.peg.762	yes
EF20 and 0140J	RNA Metabolism	RNA processing and modification	mnm5U34 biosynthesis bacteria	Cysteine desulfurase (EC 2.8.1.7), SufS subfamily	feature=fig|6666666.56095.peg.1758 target=fig|6666666.56095.peg.1758	yes	feature=fig|218495.3.peg.301 target=fig|218495.3.peg.301	yes
EF20 and 0140J	RNA Metabolism	RNA processing and modification	mnm5U34 biosynthesis bacteria	GTPase and tRNA-U34 5-formylation enzyme TrmE	feature=fig|6666666.56095.peg.1416 target=fig|6666666.56095.peg.1416	yes	feature=fig|218495.3.peg.955 target=fig|218495.3.peg.955	yes
EF20 and 0140J	RNA Metabolism	RNA processing and modification	mnm5U34 biosynthesis bacteria	tRNA uridine 5-carboxymethylaminomethyl modification enzyme GidA	feature=fig|6666666.56095.peg.417 target=fig|6666666.56095.peg.417	yes	feature=fig|218495.3.peg.1691 target=fig|218495.3.peg.1691	yes
EF20 and 0140J	Virulence, Disease and Defense	Resistance to antibiotics and toxic compounds	Multidrug Resistance Efflux Pumps	Multidrug resistance efflux pump PmrA	feature=fig|6666666.56095.peg.899 target=fig|6666666.56095.peg.899	yes	feature=fig|218495.3.peg.456 target=fig|218495.3.peg.456	yes
EF20	Virulence, Disease and Defense	Resistance to antibiotics and toxic compounds	Multidrug Resistance Efflux Pumps	Multi antimicrobial extrusion protein (Na(+)/drug antiporter), MATE family of MDR efflux pumps	feature=fig|6666666.56095.peg.1706 target=fig|6666666.56095.peg.1706	yes	Multi antimicrobial extrusion protein (Na(+)/drug antiporter), MATE family of MDR efflux pumps fig|6666666.56095.peg.272	no
EF20 and 0140J	Cell Wall and Capsule	no subcategory	Murein Hydrolases	D-alanyl-D-alanine carboxypeptidase (EC 3.4.16.4)	feature=fig|6666666.56095.peg.72 target=fig|6666666.56095.peg.72	yes	feature=fig|218495.3.peg.307 target=fig|218495.3.peg.307	yes
EF20 and 0140J	Cell Wall and Capsule	no subcategory	Murein Hydrolases	N-acetylmuramoyl-L-alanine amidase (EC 3.5.1.28)	feature=fig|6666666.56095.peg.1079 target=fig|6666666.56095.peg.1079	yes	feature=fig|218495.3.peg.630 target=fig|218495.3.peg.630	yes
EF20 and 0140J	Virulence, Disease and Defense	Invasion and intracellular resistance	Mycobacterium virulence operon involved in an unknown function with a Jag Protein and YidC and YidD	Inner membrane protein translocase component YidC, short form OxaI-like	feature=fig|6666666.56095.peg.247 target=fig|6666666.56095.peg.247	yes	feature=fig|218495.3.peg.1527 target=fig|218495.3.peg.1527	yes
EF20 and 0140J	Virulence, Disease and Defense	Invasion and intracellular resistance	Mycobacterium virulence operon involved in an unknown function with a Jag Protein and YidC and YidD	Protein YidD	feature=fig|6666666.56095.peg.794 target=fig|6666666.56095.peg.794	yes	feature=fig|218495.3.peg.1723 target=fig|218495.3.peg.1723	yes
EF20 and 0140J	Virulence, Disease and Defense	Invasion and intracellular resistance	Mycobacterium virulence operon involved in an unknown function with a Jag Protein and YidC and YidD	RNA-binding protein Jag	feature=fig|6666666.56095.peg.246 target=fig|6666666.56095.peg.246	yes	feature=fig|218495.3.peg.1526 target=fig|218495.3.peg.1526	yes
EF20 and 0140J	Virulence, Disease and Defense	Invasion and intracellular resistance	Mycobacterium virulence operon involved in DNA transcription	DNA-directed RNA polymerase beta subunit (EC 2.7.7.6)	feature=fig|6666666.56095.peg.474 target=fig|6666666.56095.peg.474	yes	feature=fig|218495.3.peg.100 target=fig|218495.3.peg.100	yes
EF20 and 0140J	Virulence, Disease and Defense	Invasion and intracellular resistance	Mycobacterium virulence operon involved in DNA transcription	DNA-directed RNA polymerase beta&#39; subunit (EC 2.7.7.6)	feature=fig|6666666.56095.peg.475 target=fig|6666666.56095.peg.475	yes	feature=fig|218495.3.peg.101 target=fig|218495.3.peg.101	yes
EF20	Virulence, Disease and Defense	Invasion and intracellular resistance	Mycobacterium virulence operon involved in protein synthesis (LSU ribosomal proteins)	LSU ribosomal protein L35p	feature=fig|6666666.56095.peg.1086 target=fig|6666666.56095.peg.1086	yes	LSU ribosomal protein L35p fig|6666666.56095.peg.1086	no
EF20 and 0140J	Virulence, Disease and Defense	Invasion and intracellular resistance	Mycobacterium virulence operon involved in protein synthesis (SSU ribosomal proteins)	SSU ribosomal protein S12p (S23e)	feature=fig|6666666.56095.peg.215 target=fig|6666666.56095.peg.215	yes	feature=fig|218495.3.peg.1496 target=fig|218495.3.peg.1496	yes
EF20 and 0140J	Virulence, Disease and Defense	Invasion and intracellular resistance	Mycobacterium virulence operon involved in protein synthesis (SSU ribosomal proteins)	SSU ribosomal protein S7p (S5e)	feature=fig|6666666.56095.peg.214 target=fig|6666666.56095.peg.214	yes	feature=fig|218495.3.peg.1495 target=fig|218495.3.peg.1495	yes
EF20 and 0140J	Virulence, Disease and Defense	Invasion and intracellular resistance	Mycobacterium virulence operon involved in protein synthesis (SSU ribosomal proteins)	Translation elongation factor G	feature=fig|6666666.56095.peg.213 target=fig|6666666.56095.peg.213	yes	feature=fig|218495.3.peg.1494 target=fig|218495.3.peg.1494	yes
EF20 and 0140J	Virulence, Disease and Defense	Invasion and intracellular resistance	Mycobacterium virulence operon involved in protein synthesis (SSU ribosomal proteins)	Translation elongation factor Tu	feature=fig|6666666.56095.peg.981 target=fig|6666666.56095.peg.981	yes	feature=fig|218495.3.peg.534 target=fig|218495.3.peg.534	yes
EF20 and 0140J	Carbohydrates	Aminosugars	N-Acetyl-Galactosamine and Galactosamine Utilization	6-phosphofructokinase (EC 2.7.1.11)	feature=fig|6666666.56095.peg.1364 target=fig|6666666.56095.peg.1364	yes	feature=fig|218495.3.peg.906 target=fig|218495.3.peg.906	yes
EF20 and 0140J	Carbohydrates	Aminosugars	N-Acetyl-Galactosamine and Galactosamine Utilization	Beta-galactosidase 3	feature=fig|6666666.56095.peg.1775 target=fig|6666666.56095.peg.1775	yes	feature=fig|218495.3.peg.37 target=fig|218495.3.peg.37	yes
EF20 and 0140J	Carbohydrates	Aminosugars	N-Acetyl-Galactosamine and Galactosamine Utilization	Beta-hexosaminidase (EC 3.2.1.52)	feature=fig|6666666.56095.peg.1559 target=fig|6666666.56095.peg.1559	yes	feature=fig|218495.3.peg.1094 target=fig|218495.3.peg.1094	yes
EF20 and 0140J	Carbohydrates	Aminosugars	N-Acetyl-Galactosamine and Galactosamine Utilization	Galactosamine-6-phosphate isomerase (EC 5.3.1.-)	feature=fig|6666666.56095.peg.15 target=fig|6666666.56095.peg.15	yes	feature=fig|218495.3.peg.34 target=fig|218495.3.peg.34	yes
EF20 and 0140J	Carbohydrates	Aminosugars	N-Acetyl-Galactosamine and Galactosamine Utilization	PTS system, N-acetylgalactosamine-specific IID component (EC 2.7.1.69)	feature=fig|6666666.56095.peg.1778 target=fig|6666666.56095.peg.1778	yes	feature=fig|218495.3.peg.40 target=fig|218495.3.peg.40	yes
EF20	Protein Metabolism	Protein processing and modification	N-linked Glycosylation in Bacteria	UDP-N-acetylglucosamine 4,6-dehydratase (EC 4.2.1.-)	feature=fig|6666666.56095.peg.1404 target=fig|6666666.56095.peg.1404	yes	UDP-N-acetylglucosamine 4,6-dehydratase (EC 4.2.1.-) fig|6666666.56095.peg.1404	no
EF20 and 0140J	Respiration	Sodium Ion-Coupled Energetics	Na+ translocating decarboxylases and related biotin-dependent enzymes	Biotin carboxyl carrier protein of oxaloacetate decarboxylase	feature=fig|6666666.56095.peg.153 target=fig|6666666.56095.peg.153	yes	feature=fig|218495.3.peg.1463 target=fig|218495.3.peg.1463	yes
EF20 and 0140J	Respiration	Sodium Ion-Coupled Energetics	Na+ translocating decarboxylases and related biotin-dependent enzymes	Oxaloacetate decarboxylase alpha chain (EC 4.1.1.3)	feature=fig|6666666.56095.peg.146 target=fig|6666666.56095.peg.146	yes	feature=fig|218495.3.peg.1456 target=fig|218495.3.peg.1456	yes
EF20 and 0140J	Respiration	Sodium Ion-Coupled Energetics	Na+ translocating decarboxylases and related biotin-dependent enzymes	Oxaloacetate decarboxylase beta chain (EC 4.1.1.3)	feature=fig|6666666.56095.peg.152 target=fig|6666666.56095.peg.152	yes	feature=fig|218495.3.peg.1462 target=fig|218495.3.peg.1462	yes
EF20 and 0140J	Cofactors, Vitamins, Prosthetic Groups, Pigments	NAD and NADP	NAD and NADP cofactor biosynthesis global	ADP-ribose pyrophosphatase (EC 3.6.1.13)	feature=fig|6666666.56095.peg.854 target=fig|6666666.56095.peg.854	yes	feature=fig|218495.3.peg.419 target=fig|218495.3.peg.419	yes
EF20 and 0140J	Cofactors, Vitamins, Prosthetic Groups, Pigments	NAD and NADP	NAD and NADP cofactor biosynthesis global	C-terminal domain of CinA type S	feature=fig|6666666.56095.peg.351 target=fig|6666666.56095.peg.351	yes	feature=fig|218495.3.peg.1635 target=fig|218495.3.peg.1635	yes
EF20 and 0140J	Cofactors, Vitamins, Prosthetic Groups, Pigments	NAD and NADP	NAD and NADP cofactor biosynthesis global	N-Ribosylnicotinamide phosphorylase (EC 2.4.2.1)	feature=fig|6666666.56095.peg.1412 target=fig|6666666.56095.peg.1412	yes	feature=fig|218495.3.peg.951 target=fig|218495.3.peg.951	yes
EF20 and 0140J	Cofactors, Vitamins, Prosthetic Groups, Pigments	NAD and NADP	NAD and NADP cofactor biosynthesis global	NAD kinase (EC 2.7.1.23)	feature=fig|6666666.56095.peg.1213 target=fig|6666666.56095.peg.1213	yes	feature=fig|218495.3.peg.766 target=fig|218495.3.peg.766	yes
EF20 and 0140J	Cofactors, Vitamins, Prosthetic Groups, Pigments	NAD and NADP	NAD and NADP cofactor biosynthesis global	NAD synthetase (EC 6.3.1.5)	feature=fig|6666666.56095.peg.1864 target=fig|6666666.56095.peg.1864	yes	feature=fig|218495.3.peg.1293 target=fig|218495.3.peg.1293	yes
EF20 and 0140J	Cofactors, Vitamins, Prosthetic Groups, Pigments	NAD and NADP	NAD and NADP cofactor biosynthesis global	Nicotinamidase (EC 3.5.1.19)	feature=fig|6666666.56095.peg.90 target=fig|6666666.56095.peg.90	yes	feature=fig|218495.3.peg.1402 target=fig|218495.3.peg.1402	yes
EF20 and 0140J	Cofactors, Vitamins, Prosthetic Groups, Pigments	NAD and NADP	NAD and NADP cofactor biosynthesis global	Nicotinate phosphoribosyltransferase (EC 2.4.2.11)	feature=fig|6666666.56095.peg.1865 target=fig|6666666.56095.peg.1865	yes	feature=fig|218495.3.peg.1294 target=fig|218495.3.peg.1294	yes
EF20 and 0140J	Cofactors, Vitamins, Prosthetic Groups, Pigments	NAD and NADP	NAD and NADP cofactor biosynthesis global	Nicotinate-nucleotide adenylyltransferase (EC 2.7.7.18)	feature=fig|6666666.56095.peg.744 target=fig|6666666.56095.peg.744	yes	feature=fig|218495.3.peg.311 target=fig|218495.3.peg.311	yes
EF20 and 0140J	Cofactors, Vitamins, Prosthetic Groups, Pigments	NAD and NADP	NAD and NADP cofactor biosynthesis global	Predicted N-ribosylNicotinamide CRP-like regulator	feature=fig|6666666.56095.peg.692 target=fig|6666666.56095.peg.692	yes	feature=fig|218495.3.peg.227 target=fig|218495.3.peg.227	yes
EF20 and 0140J	Cofactors, Vitamins, Prosthetic Groups, Pigments	NAD and NADP	NAD and NADP cofactor biosynthesis global	Ribosyl nicotinamide transporter, PnuC-like	feature=fig|6666666.56095.peg.1520 target=fig|6666666.56095.peg.1520	yes	feature=fig|218495.3.peg.1055 target=fig|218495.3.peg.1055	yes
EF20 and 0140J	Cofactors, Vitamins, Prosthetic Groups, Pigments	NAD and NADP	NAD and NADP cofactor biosynthesis global	Substrate-specific component NiaX of predicted niacin ECF transporter	feature=fig|6666666.56095.peg.1620 target=fig|6666666.56095.peg.1620	yes	feature=fig|218495.3.peg.1155 target=fig|218495.3.peg.1155	yes
EF20 and 0140J	Cofactors, Vitamins, Prosthetic Groups, Pigments	NAD and NADP	NAD and NADP cofactor biosynthesis global	Transcriptional repressor for NAD biosynthesis in gram-positives	feature=fig|6666666.56095.peg.1621 target=fig|6666666.56095.peg.1621	yes	feature=fig|218495.3.peg.1156 target=fig|218495.3.peg.1156	yes
0140J	Clustering-based subsystems	no subcategory	Nucleoside Catabolism cluster	UDP-glucose 6-dehydrogenase (EC 1.1.1.22)	UDP-glucose 6-dehydrogenase (EC 1.1.1.22) fig|218495.3.peg.931	no	feature=fig|218495.3.peg.931 target=fig|218495.3.peg.931	yes
EF20 and 0140J	Nucleosides and Nucleotides	Detoxification	Nudix proteins (nucleoside triphosphate hydrolases)	ADP-ribose pyrophosphatase (EC 3.6.1.13)	feature=fig|6666666.56095.peg.854 target=fig|6666666.56095.peg.854	yes	feature=fig|218495.3.peg.419 target=fig|218495.3.peg.419	yes
EF20 and 0140J	Nucleosides and Nucleotides	Detoxification	Nudix proteins (nucleoside triphosphate hydrolases)	Deoxyuridine 5&#39;-triphosphate nucleotidohydrolase (EC 3.6.1.23)	feature=fig|6666666.56095.peg.260 target=fig|6666666.56095.peg.260	yes	feature=fig|218495.3.peg.1544 target=fig|218495.3.peg.1544	yes
EF20 and 0140J	Nucleosides and Nucleotides	Detoxification	Nudix proteins (nucleoside triphosphate hydrolases)	Mutator mutT protein (7,8-dihydro-8-oxoguanine-triphosphatase) (EC 3.6.1.-)	feature=fig|6666666.56095.peg.1693 target=fig|6666666.56095.peg.1693	yes	feature=fig|218495.3.peg.1226 target=fig|218495.3.peg.1226	yes
EF20 and 0140J	Nucleosides and Nucleotides	Detoxification	Nudix proteins (nucleoside triphosphate hydrolases)	NADH pyrophosphatase (EC 3.6.1.22)	feature=fig|6666666.56095.peg.369 target=fig|6666666.56095.peg.369	yes	feature=fig|218495.3.peg.1653 target=fig|218495.3.peg.1653	yes
EF20 and 0140J	Nucleosides and Nucleotides	Detoxification	Nudix proteins (nucleoside triphosphate hydrolases)	Putative Nudix hydrolase YfcD (EC 3.6.-.-)	feature=fig|6666666.56095.peg.1277 target=fig|6666666.56095.peg.1277	yes	feature=fig|218495.3.peg.823 target=fig|218495.3.peg.823	yes
EF20 and 0140J	Clustering-based subsystems	no subcategory	NusA-TFII Cluster	COG2740: Predicted nucleic-acid-binding protein implicated in transcription termination	feature=fig|6666666.56095.peg.34 target=fig|6666666.56095.peg.34	yes	feature=fig|218495.3.peg.1345 target=fig|218495.3.peg.1345	yes
EF20 and 0140J	Clustering-based subsystems	no subcategory	NusA-TFII Cluster	FIG000325: clustered with transcription termination protein NusA	feature=fig|6666666.56095.peg.36 target=fig|6666666.56095.peg.36	yes	feature=fig|218495.3.peg.1347 target=fig|218495.3.peg.1347	yes
EF20 and 0140J	Clustering-based subsystems	no subcategory	NusA-TFII Cluster	Ribosome-binding factor A	feature=fig|6666666.56095.peg.31 target=fig|6666666.56095.peg.31	yes	feature=fig|218495.3.peg.1342 target=fig|218495.3.peg.1342	yes
EF20 and 0140J	Clustering-based subsystems	no subcategory	NusA-TFII Cluster	Transcription termination protein NusA	feature=fig|6666666.56095.peg.35 target=fig|6666666.56095.peg.35	yes	feature=fig|218495.3.peg.1346 target=fig|218495.3.peg.1346	yes
EF20 and 0140J	Clustering-based subsystems	no subcategory	NusA-TFII Cluster	Translation initiation factor 2	feature=fig|6666666.56095.peg.32 target=fig|6666666.56095.peg.32	yes	feature=fig|218495.3.peg.1343 target=fig|218495.3.peg.1343	yes
EF20 and 0140J	Clustering-based subsystems	no subcategory	NusA-TFII Cluster	ribosomal protein L7Ae family protein	feature=fig|6666666.56095.peg.33 target=fig|6666666.56095.peg.33	yes	feature=fig|218495.3.peg.1344 target=fig|218495.3.peg.1344	yes
EF20 and 0140J	Carbohydrates	One-carbon Metabolism	One-carbon metabolism by tetrahydropterines	5-formyltetrahydrofolate cyclo-ligase (EC 6.3.3.2)	feature=fig|6666666.56095.peg.271 target=fig|6666666.56095.peg.271	yes	feature=fig|218495.3.peg.1554 target=fig|218495.3.peg.1554	yes
EF20 and 0140J	Carbohydrates	One-carbon Metabolism	One-carbon metabolism by tetrahydropterines	Formate--tetrahydrofolate ligase (EC 6.3.4.3)	feature=fig|6666666.56095.peg.1305 target=fig|6666666.56095.peg.1305	yes	feature=fig|218495.3.peg.849 target=fig|218495.3.peg.849	yes
EF20 and 0140J	Carbohydrates	One-carbon Metabolism	One-carbon metabolism by tetrahydropterines	Methenyltetrahydrofolate cyclohydrolase (EC 3.5.4.9)	feature=fig|6666666.56095.peg.1636 target=fig|6666666.56095.peg.1636	yes	feature=fig|218495.3.peg.1171 target=fig|218495.3.peg.1171	yes
EF20 and 0140J	Carbohydrates	One-carbon Metabolism	One-carbon metabolism by tetrahydropterines	Methylenetetrahydrofolate dehydrogenase (NADP+) (EC 1.5.1.5)	feature=fig|6666666.56095.peg.1636 target=fig|6666666.56095.peg.1636	yes	feature=fig|218495.3.peg.1171 target=fig|218495.3.peg.1171	yes
EF20 and 0140J	Stress Response	Osmotic stress	Osmoregulation	Glycerol uptake facilitator protein	feature=fig|6666666.56095.peg.1886 target=fig|6666666.56095.peg.1886	yes	feature=fig|218495.3.peg.481 target=fig|218495.3.peg.481	yes
EF20 and 0140J	Stress Response	Oxidative stress	Oxidative stress	Manganese superoxide dismutase (EC 1.15.1.1)	feature=fig|6666666.56095.peg.1601 target=fig|6666666.56095.peg.1601	yes	feature=fig|218495.3.peg.1135 target=fig|218495.3.peg.1135	yes
EF20 and 0140J	Stress Response	Oxidative stress	Oxidative stress	Peroxide stress regulator PerR, FUR family	feature=fig|6666666.56095.peg.290 target=fig|6666666.56095.peg.290	yes	feature=fig|218495.3.peg.1572 target=fig|218495.3.peg.1572	yes
EF20 and 0140J	Stress Response	Oxidative stress	Oxidative stress	Redox-sensitive transcriptional regulator (AT-rich DNA-binding protein)	feature=fig|6666666.56095.peg.1206 target=fig|6666666.56095.peg.1206	yes	feature=fig|218495.3.peg.760 target=fig|218495.3.peg.760	yes
EF20 and 0140J	Protein Metabolism	Protein processing and modification	Peptide methionine sulfoxide reductase	Peptide methionine sulfoxide reductase MsrA (EC 1.8.4.11)	feature=fig|6666666.56095.peg.870 target=fig|6666666.56095.peg.870	yes	feature=fig|218495.3.peg.434 target=fig|218495.3.peg.434	yes
EF20 and 0140J	Protein Metabolism	Protein processing and modification	Peptide methionine sulfoxide reductase	Peptide methionine sulfoxide reductase MsrB (EC 1.8.4.12)	feature=fig|6666666.56095.peg.1443 target=fig|6666666.56095.peg.1443	yes	feature=fig|218495.3.peg.983 target=fig|218495.3.peg.983	yes
EF20 and 0140J	Cell Wall and Capsule	no subcategory	Peptidoglycan Biosynthesis	Cell division protein FtsI [Peptidoglycan synthetase] (EC 2.4.1.129)	feature=fig|6666666.56095.peg.1874 target=fig|6666666.56095.peg.1874	yes	feature=fig|218495.3.peg.1302 target=fig|218495.3.peg.1302	yes
EF20 and 0140J	Cell Wall and Capsule	no subcategory	Peptidoglycan Biosynthesis	D-alanine--D-alanine ligase A (EC 6.3.2.4)	feature=fig|6666666.56095.peg.1616 target=fig|6666666.56095.peg.1616	yes	feature=fig|218495.3.peg.1151 target=fig|218495.3.peg.1151	yes
EF20 and 0140J	Cell Wall and Capsule	no subcategory	Peptidoglycan Biosynthesis	D-alanyl-D-alanine carboxypeptidase (EC 3.4.16.4)	feature=fig|6666666.56095.peg.72 target=fig|6666666.56095.peg.72	yes	feature=fig|218495.3.peg.307 target=fig|218495.3.peg.307	yes
EF20 and 0140J	Cell Wall and Capsule	no subcategory	Peptidoglycan Biosynthesis	Glucosamine-1-phosphate N-acetyltransferase (EC 2.3.1.157)	feature=fig|6666666.56095.peg.853 target=fig|6666666.56095.peg.853	yes	feature=fig|218495.3.peg.418 target=fig|218495.3.peg.418	yes
EF20 and 0140J	Cell Wall and Capsule	no subcategory	Peptidoglycan Biosynthesis	Glutamate racemase (EC 5.1.1.3)	feature=fig|6666666.56095.peg.786 target=fig|6666666.56095.peg.786	yes	feature=fig|218495.3.peg.355 target=fig|218495.3.peg.355	yes
EF20 and 0140J	Cell Wall and Capsule	no subcategory	Peptidoglycan Biosynthesis	Glutamine synthetase type I (EC 6.3.1.2)	feature=fig|6666666.56095.peg.208 target=fig|6666666.56095.peg.208	yes	feature=fig|218495.3.peg.1489 target=fig|218495.3.peg.1489	yes
EF20 and 0140J	Cell Wall and Capsule	no subcategory	Peptidoglycan Biosynthesis	Multimodular transpeptidase-transglycosylase (EC 2.4.1.129) (EC 3.4.-.-)	feature=fig|6666666.56095.peg.1862 target=fig|6666666.56095.peg.1862	yes	feature=fig|218495.3.peg.99 target=fig|218495.3.peg.99	yes
EF20 and 0140J	Cell Wall and Capsule	no subcategory	Peptidoglycan Biosynthesis	N-acetylglucosamine-1-phosphate uridyltransferase (EC 2.7.7.23)	feature=fig|6666666.56095.peg.853 target=fig|6666666.56095.peg.853	yes	feature=fig|218495.3.peg.418 target=fig|218495.3.peg.418	yes
EF20 and 0140J	Cell Wall and Capsule	no subcategory	Peptidoglycan Biosynthesis	Phospho-N-acetylmuramoyl-pentapeptide-transferase (EC 2.7.8.13)	feature=fig|6666666.56095.peg.1873 target=fig|6666666.56095.peg.1873	yes	feature=fig|218495.3.peg.1301 target=fig|218495.3.peg.1301	yes
EF20 and 0140J	Cell Wall and Capsule	no subcategory	Peptidoglycan Biosynthesis	UDP-N-acetylenolpyruvoylglucosamine reductase (EC 1.1.1.158)	feature=fig|6666666.56095.peg.1180 target=fig|6666666.56095.peg.1180	yes	feature=fig|218495.3.peg.734 target=fig|218495.3.peg.734	yes
EF20 and 0140J	Cell Wall and Capsule	no subcategory	Peptidoglycan Biosynthesis	UDP-N-acetylglucosamine 1-carboxyvinyltransferase (EC 2.5.1.7)	feature=fig|6666666.56095.peg.1570 target=fig|6666666.56095.peg.1570	yes	feature=fig|218495.3.peg.602 target=fig|218495.3.peg.602	yes
EF20 and 0140J	Cell Wall and Capsule	no subcategory	Peptidoglycan Biosynthesis	UDP-N-acetylglucosamine--N-acetylmuramyl-(pentapeptide) pyrophosphoryl-undecaprenol N-acetylglucosamine transferase (EC 2.4.1.227)	feature=fig|6666666.56095.peg.1652 target=fig|6666666.56095.peg.1652	yes	feature=fig|218495.3.peg.1186 target=fig|218495.3.peg.1186	yes
EF20 and 0140J	Cell Wall and Capsule	no subcategory	Peptidoglycan Biosynthesis	UDP-N-acetylmuramate--alanine ligase (EC 6.3.2.8)	feature=fig|6666666.56095.peg.775 target=fig|6666666.56095.peg.775	yes	feature=fig|218495.3.peg.344 target=fig|218495.3.peg.344	yes
EF20 and 0140J	Cell Wall and Capsule	no subcategory	Peptidoglycan Biosynthesis	UDP-N-acetylmuramoylalanine--D-glutamate ligase (EC 6.3.2.9)	feature=fig|6666666.56095.peg.1653 target=fig|6666666.56095.peg.1653	yes	feature=fig|218495.3.peg.1187 target=fig|218495.3.peg.1187	yes
EF20 and 0140J	Cell Wall and Capsule	no subcategory	Peptidoglycan Biosynthesis	UDP-N-acetylmuramoylalanyl-D-glutamyl-2,6-diaminopimelate--D-alanyl-D-alanine ligase (EC 6.3.2.10)	feature=fig|6666666.56095.peg.1614 target=fig|6666666.56095.peg.1614	yes	feature=fig|218495.3.peg.1149 target=fig|218495.3.peg.1149	yes
EF20 and 0140J	Cell Wall and Capsule	no subcategory	Peptidoglycan biosynthesis--gjo	D-alanine--D-alanine ligase A (EC 6.3.2.4)	feature=fig|6666666.56095.peg.1616 target=fig|6666666.56095.peg.1616	yes	feature=fig|218495.3.peg.1151 target=fig|218495.3.peg.1151	yes
EF20 and 0140J	Cell Wall and Capsule	no subcategory	Peptidoglycan biosynthesis--gjo	UDP-N-acetylmuramate--alanine ligase (EC 6.3.2.8)	feature=fig|6666666.56095.peg.775 target=fig|6666666.56095.peg.775	yes	feature=fig|218495.3.peg.344 target=fig|218495.3.peg.344	yes
EF20 and 0140J	Cell Wall and Capsule	no subcategory	Peptidoglycan biosynthesis--gjo	UDP-N-acetylmuramoylalanine--D-glutamate ligase (EC 6.3.2.9)	feature=fig|6666666.56095.peg.1653 target=fig|6666666.56095.peg.1653	yes	feature=fig|218495.3.peg.1187 target=fig|218495.3.peg.1187	yes
EF20 and 0140J	Cell Wall and Capsule	no subcategory	Peptidoglycan biosynthesis--gjo	UDP-N-acetylmuramoylalanyl-D-glutamate--L-lysine ligase (EC 6.3.2.7)	feature=fig|6666666.56095.peg.811 target=fig|6666666.56095.peg.811	yes	feature=fig|218495.3.peg.379 target=fig|218495.3.peg.379	yes
EF20 and 0140J	Cell Wall and Capsule	no subcategory	Peptidoglycan biosynthesis--gjo	UDP-N-acetylmuramoylalanyl-D-glutamyl-2,6-diaminopimelate--D-alanyl-D-alanine ligase (EC 6.3.2.10)	feature=fig|6666666.56095.peg.1614 target=fig|6666666.56095.peg.1614	yes	feature=fig|218495.3.peg.1149 target=fig|218495.3.peg.1149	yes
EF20 and 0140J	Stress Response	Periplasmic Stress	Periplasmic Stress Response	Intramembrane protease RasP/YluC, implicated in cell division based on FtsL cleavage	feature=fig|6666666.56095.peg.682 target=fig|6666666.56095.peg.682	yes	feature=fig|218495.3.peg.217 target=fig|218495.3.peg.217	yes
EF20	Phages, Prophages, Transposable elements, Plasmids	Phages, Prophages	Phage replication	DNA replication protein, phage-associated	feature=fig|6666666.56095.peg.648 target=fig|6666666.56095.peg.648	yes	DNA replication protein, phage-associated fig|6666666.56095.peg.648	no
EF20	Phages, Prophages, Transposable elements, Plasmids	Phages, Prophages	Phage replication	Phage DNA replication protein	feature=fig|6666666.56095.peg.1825 target=fig|6666666.56095.peg.1825	yes	Phage DNA replication protein fig|6666666.56095.peg.1825	no
EF20	Phages, Prophages, Transposable elements, Plasmids	Phages, Prophages	Phage replication	Phage single stranded DNA synthesis	feature=fig|6666666.56095.peg.1826 target=fig|6666666.56095.peg.1826	yes	Phage single stranded DNA synthesis fig|6666666.56095.peg.1826	no
EF20 and 0140J	Amino Acids and Derivatives	Aromatic amino acids and derivatives	Phenylalanine and Tyrosine Branches from Chorismate	Aromatic amino acid aminotransferase gamma (EC 2.6.1.57)	feature=fig|6666666.56095.peg.4 target=fig|6666666.56095.peg.4	yes	feature=fig|218495.3.peg.18 target=fig|218495.3.peg.18	yes
EF20 and 0140J	Amino Acids and Derivatives	Aromatic amino acids and derivatives	Phenylalanine and Tyrosine Branches from Chorismate	Chorismate mutase I (EC 5.4.99.5)	feature=fig|6666666.56095.peg.1017 target=fig|6666666.56095.peg.1017	yes	feature=fig|218495.3.peg.569 target=fig|218495.3.peg.569	yes
EF20 and 0140J	Clustering-based subsystems	Phosphate metabolism	PhoR-PhoB two-component regulatory system	Phosphate ABC transporter, periplasmic phosphate-binding protein PstS (TC 3.A.1.7.1)	feature=fig|6666666.56095.peg.1328 target=fig|6666666.56095.peg.1328	yes	feature=fig|218495.3.peg.872 target=fig|218495.3.peg.872	yes
EF20 and 0140J	Clustering-based subsystems	Phosphate metabolism	PhoR-PhoB two-component regulatory system	Phosphate regulon sensor protein PhoR (SphS) (EC 2.7.13.3)	feature=fig|6666666.56095.peg.946 target=fig|6666666.56095.peg.946	yes	feature=fig|218495.3.peg.503 target=fig|218495.3.peg.503	yes
EF20 and 0140J	Clustering-based subsystems	Phosphate metabolism	PhoR-PhoB two-component regulatory system	Phosphate regulon transcriptional regulatory protein PhoB (SphR)	feature=fig|6666666.56095.peg.945 target=fig|6666666.56095.peg.945	yes	feature=fig|218495.3.peg.502 target=fig|218495.3.peg.502	yes
EF20 and 0140J	Phosphorus Metabolism	no subcategory	Phosphate metabolism	Exopolyphosphatase (EC 3.6.1.11)	feature=fig|6666666.56095.peg.691 target=fig|6666666.56095.peg.691	yes	feature=fig|218495.3.peg.226 target=fig|218495.3.peg.226	yes
EF20 and 0140J	Phosphorus Metabolism	no subcategory	Phosphate metabolism	Manganese-dependent inorganic pyrophosphatase (EC 3.6.1.1)	feature=fig|6666666.56095.peg.804 target=fig|6666666.56095.peg.804	yes	feature=fig|218495.3.peg.372 target=fig|218495.3.peg.372	yes
EF20 and 0140J	Phosphorus Metabolism	no subcategory	Phosphate metabolism	Phosphate ABC transporter, periplasmic phosphate-binding protein PstS (TC 3.A.1.7.1)	feature=fig|6666666.56095.peg.1328 target=fig|6666666.56095.peg.1328	yes	feature=fig|218495.3.peg.872 target=fig|218495.3.peg.872	yes
EF20 and 0140J	Phosphorus Metabolism	no subcategory	Phosphate metabolism	Phosphate regulon sensor protein PhoR (SphS) (EC 2.7.13.3)	feature=fig|6666666.56095.peg.946 target=fig|6666666.56095.peg.946	yes	feature=fig|218495.3.peg.503 target=fig|218495.3.peg.503	yes
EF20 and 0140J	Phosphorus Metabolism	no subcategory	Phosphate metabolism	Phosphate regulon transcriptional regulatory protein PhoB (SphR)	feature=fig|6666666.56095.peg.945 target=fig|6666666.56095.peg.945	yes	feature=fig|218495.3.peg.502 target=fig|218495.3.peg.502	yes
EF20 and 0140J	Phosphorus Metabolism	no subcategory	Phosphate metabolism	Phosphate starvation-inducible protein PhoH, predicted ATPase	feature=fig|6666666.56095.peg.872 target=fig|6666666.56095.peg.872	yes	feature=fig|218495.3.peg.435 target=fig|218495.3.peg.435	yes
EF20 and 0140J	Phosphorus Metabolism	no subcategory	Phosphate metabolism	Phosphate transport ATP-binding protein PstB (TC 3.A.1.7.1)	feature=fig|6666666.56095.peg.1325 target=fig|6666666.56095.peg.1325	yes	feature=fig|218495.3.peg.869 target=fig|218495.3.peg.869	yes
EF20 and 0140J	Phosphorus Metabolism	no subcategory	Phosphate metabolism	Phosphate transport system permease protein PstA (TC 3.A.1.7.1)	feature=fig|6666666.56095.peg.1326 target=fig|6666666.56095.peg.1326	yes	feature=fig|218495.3.peg.870 target=fig|218495.3.peg.870	yes
EF20 and 0140J	Phosphorus Metabolism	no subcategory	Phosphate metabolism	Phosphate transport system permease protein PstC (TC 3.A.1.7.1)	feature=fig|6666666.56095.peg.1327 target=fig|6666666.56095.peg.1327	yes	feature=fig|218495.3.peg.871 target=fig|218495.3.peg.871	yes
EF20 and 0140J	Phosphorus Metabolism	no subcategory	Phosphate metabolism	Phosphate transport system regulatory protein PhoU	feature=fig|6666666.56095.peg.1323 target=fig|6666666.56095.peg.1323	yes	feature=fig|218495.3.peg.867 target=fig|218495.3.peg.867	yes
EF20 and 0140J	Phosphorus Metabolism	no subcategory	Phosphate metabolism	Polyphosphate kinase (EC 2.7.4.1)	feature=fig|6666666.56095.peg.690 target=fig|6666666.56095.peg.690	yes	feature=fig|218495.3.peg.225 target=fig|218495.3.peg.225	yes
EF20	Phosphorus Metabolism	no subcategory	Phosphate metabolism	Alkaline phosphatase (EC 3.1.3.1)	feature=fig|6666666.56095.peg.535 target=fig|6666666.56095.peg.535	yes	Alkaline phosphatase (EC 3.1.3.1) fig|6666666.56095.peg.535	no
EF20 and 0140J	Amino Acids and Derivatives	Arginine; urea cycle, polyamines	Polyamine Metabolism	5&#39;-methylthioadenosine nucleosidase (EC 3.2.2.16)	feature=fig|6666666.56095.peg.856 target=fig|6666666.56095.peg.856	yes	feature=fig|218495.3.peg.421 target=fig|218495.3.peg.421	yes
EF20 and 0140J	Amino Acids and Derivatives	Arginine; urea cycle, polyamines	Polyamine Metabolism	ABC transporter, periplasmic spermidine putrescine-binding protein PotD (TC 3.A.1.11.1)	feature=fig|6666666.56095.peg.1184 target=fig|6666666.56095.peg.1184	yes	feature=fig|218495.3.peg.738 target=fig|218495.3.peg.738	yes
EF20 and 0140J	Amino Acids and Derivatives	Arginine; urea cycle, polyamines	Polyamine Metabolism	Agmatine deiminase (EC 3.5.3.12)	feature=fig|6666666.56095.peg.1676 target=fig|6666666.56095.peg.1676	yes	feature=fig|218495.3.peg.1209 target=fig|218495.3.peg.1209	yes
EF20 and 0140J	Amino Acids and Derivatives	Arginine; urea cycle, polyamines	Polyamine Metabolism	Arginine decarboxylase (EC 4.1.1.19)	feature=fig|6666666.56095.peg.1680 target=fig|6666666.56095.peg.1680	yes	feature=fig|218495.3.peg.1213 target=fig|218495.3.peg.1213	yes
EF20 and 0140J	Amino Acids and Derivatives	Arginine; urea cycle, polyamines	Polyamine Metabolism	Arginine/ornithine antiporter ArcD	feature=fig|6666666.56095.peg.1684 target=fig|6666666.56095.peg.1684	yes	feature=fig|218495.3.peg.1217 target=fig|218495.3.peg.1217	yes
EF20 and 0140J	Amino Acids and Derivatives	Arginine; urea cycle, polyamines	Polyamine Metabolism	Carbamate kinase (EC 2.7.2.2)	feature=fig|6666666.56095.peg.1682 target=fig|6666666.56095.peg.1682	yes	feature=fig|218495.3.peg.1215 target=fig|218495.3.peg.1215	yes
EF20 and 0140J	Amino Acids and Derivatives	Arginine; urea cycle, polyamines	Polyamine Metabolism	N-carbamoylputrescine amidase (3.5.1.53)	feature=fig|6666666.56095.peg.1675 target=fig|6666666.56095.peg.1675	yes	feature=fig|218495.3.peg.1208 target=fig|218495.3.peg.1208	yes
EF20 and 0140J	Amino Acids and Derivatives	Arginine; urea cycle, polyamines	Polyamine Metabolism	Putrescine transport ATP-binding protein PotA (TC 3.A.1.11.1)	feature=fig|6666666.56095.peg.1181 target=fig|6666666.56095.peg.1181	yes	feature=fig|218495.3.peg.735 target=fig|218495.3.peg.735	yes
EF20 and 0140J	Amino Acids and Derivatives	Arginine; urea cycle, polyamines	Polyamine Metabolism	Spermidine Putrescine ABC transporter permease component PotB (TC 3.A.1.11.1)	feature=fig|6666666.56095.peg.1182 target=fig|6666666.56095.peg.1182	yes	feature=fig|218495.3.peg.736 target=fig|218495.3.peg.736	yes
EF20 and 0140J	Amino Acids and Derivatives	Arginine; urea cycle, polyamines	Polyamine Metabolism	Spermidine Putrescine ABC transporter permease component potC (TC_3.A.1.11.1)	feature=fig|6666666.56095.peg.1183 target=fig|6666666.56095.peg.1183	yes	feature=fig|218495.3.peg.737 target=fig|218495.3.peg.737	yes
EF20 and 0140J	Amino Acids and Derivatives	Arginine; urea cycle, polyamines	Polyamine Metabolism	Spermidine synthase (EC 2.5.1.16)	feature=fig|6666666.56095.peg.1679 target=fig|6666666.56095.peg.1679	yes	feature=fig|218495.3.peg.1212 target=fig|218495.3.peg.1212	yes
EF20 and 0140J	Cell Wall and Capsule	Gram-Positive cell wall components	Polyglycerolphosphate lipoteichoic acid biosynthesis	Glycosyltransferase LafA, responsible for the formation of Glc-DAG	feature=fig|6666666.56095.peg.917 target=fig|6666666.56095.peg.917	yes	feature=fig|218495.3.peg.473 target=fig|218495.3.peg.473	yes
EF20 and 0140J	Cell Wall and Capsule	Gram-Positive cell wall components	Polyglycerolphosphate lipoteichoic acid biosynthesis	Glycosyltransferase LafB, responsible for the formation of Gal-Glc-DAG	feature=fig|6666666.56095.peg.916 target=fig|6666666.56095.peg.916	yes	feature=fig|218495.3.peg.472 target=fig|218495.3.peg.472	yes
EF20 and 0140J	Cell Wall and Capsule	Gram-Positive cell wall components	Polyglycerolphosphate lipoteichoic acid biosynthesis	Lipoteichoic acid synthase LtaS Type IIc	feature=fig|6666666.56095.peg.1088 target=fig|6666666.56095.peg.1088	yes	feature=fig|218495.3.peg.637 target=fig|218495.3.peg.637	yes
EF20 and 0140J	Fatty Acids, Lipids, and Isoprenoids	no subcategory	Polyhydroxybutyrate metabolism	3-hydroxyacyl-CoA dehydrogenase (EC 1.1.1.35)	feature=fig|6666666.56095.peg.1537 target=fig|6666666.56095.peg.1537	yes	feature=fig|218495.3.peg.1663 target=fig|218495.3.peg.1663	yes
EF20 and 0140J	Fatty Acids, Lipids, and Isoprenoids	no subcategory	Polyhydroxybutyrate metabolism	3-hydroxybutyryl-CoA dehydrogenase (EC 1.1.1.157)	feature=fig|6666666.56095.peg.378 target=fig|6666666.56095.peg.378	yes	feature=fig|218495.3.peg.1663 target=fig|218495.3.peg.1663	yes
EF20 and 0140J	Fatty Acids, Lipids, and Isoprenoids	no subcategory	Polyhydroxybutyrate metabolism	3-ketoacyl-CoA thiolase (EC 2.3.1.16)	feature=fig|6666666.56095.peg.1849 target=fig|6666666.56095.peg.1849	yes	feature=fig|218495.3.peg.1661 target=fig|218495.3.peg.1661	yes
EF20 and 0140J	Fatty Acids, Lipids, and Isoprenoids	no subcategory	Polyhydroxybutyrate metabolism	Acetyl-CoA acetyltransferase (EC 2.3.1.9)	feature=fig|6666666.56095.peg.1849 target=fig|6666666.56095.peg.1849	yes	feature=fig|218495.3.peg.1661 target=fig|218495.3.peg.1661	yes
EF20 and 0140J	Fatty Acids, Lipids, and Isoprenoids	no subcategory	Polyhydroxybutyrate metabolism	Butyrate-acetoacetate CoA-transferase subunit A (EC 2.8.3.9)	feature=fig|6666666.56095.peg.1850 target=fig|6666666.56095.peg.1850	yes	feature=fig|218495.3.peg.1280 target=fig|218495.3.peg.1280	yes
EF20 and 0140J	Fatty Acids, Lipids, and Isoprenoids	no subcategory	Polyhydroxybutyrate metabolism	Butyrate-acetoacetate CoA-transferase subunit B (EC 2.8.3.9)	feature=fig|6666666.56095.peg.1851 target=fig|6666666.56095.peg.1851	yes	feature=fig|218495.3.peg.1281 target=fig|218495.3.peg.1281	yes
EF20 and 0140J	Fatty Acids, Lipids, and Isoprenoids	no subcategory	Polyhydroxybutyrate metabolism	D-beta-hydroxybutyrate dehydrogenase (EC 1.1.1.30)	feature=fig|6666666.56095.peg.1852 target=fig|6666666.56095.peg.1852	yes	feature=fig|218495.3.peg.1282 target=fig|218495.3.peg.1282	yes
EF20 and 0140J	Fatty Acids, Lipids, and Isoprenoids	no subcategory	Polyhydroxybutyrate metabolism	D-beta-hydroxybutyrate permease	feature=fig|6666666.56095.peg.1853 target=fig|6666666.56095.peg.1853	yes	feature=fig|218495.3.peg.1283 target=fig|218495.3.peg.1283	yes
EF20 and 0140J	Phosphorus Metabolism	no subcategory	Polyphosphate	Exopolyphosphatase (EC 3.6.1.11)	feature=fig|6666666.56095.peg.691 target=fig|6666666.56095.peg.691	yes	feature=fig|218495.3.peg.226 target=fig|218495.3.peg.226	yes
EF20 and 0140J	Phosphorus Metabolism	no subcategory	Polyphosphate	Polyphosphate kinase (EC 2.7.4.1)	feature=fig|6666666.56095.peg.690 target=fig|6666666.56095.peg.690	yes	feature=fig|218495.3.peg.225 target=fig|218495.3.peg.225	yes
EF20 and 0140J	Fatty Acids, Lipids, and Isoprenoids	Isoprenoids	Polyprenyl Diphosphate Biosynthesis	(2E,6E)-farnesyl diphosphate synthase (EC 2.5.1.10)	feature=fig|6666666.56095.peg.1633 target=fig|6666666.56095.peg.1633	yes	feature=fig|218495.3.peg.93 target=fig|218495.3.peg.93	yes
EF20 and 0140J	Fatty Acids, Lipids, and Isoprenoids	Isoprenoids	Polyprenyl Diphosphate Biosynthesis	Geranylgeranyl diphosphate synthase (EC 2.5.1.29)	feature=fig|6666666.56095.peg.1633 target=fig|6666666.56095.peg.1633	yes	feature=fig|218495.3.peg.93 target=fig|218495.3.peg.93	yes
EF20 and 0140J	Fatty Acids, Lipids, and Isoprenoids	Isoprenoids	Polyprenyl Diphosphate Biosynthesis	Octaprenyl diphosphate synthase (EC 2.5.1.90)	feature=fig|6666666.56095.peg.1633 target=fig|6666666.56095.peg.1633	yes	feature=fig|218495.3.peg.93 target=fig|218495.3.peg.93	yes
EF20 and 0140J	Fatty Acids, Lipids, and Isoprenoids	Isoprenoids	Polyprenyl Diphosphate Biosynthesis	Undecaprenyl diphosphate synthase (EC 2.5.1.31)	feature=fig|6666666.56095.peg.680 target=fig|6666666.56095.peg.680	yes	feature=fig|218495.3.peg.215 target=fig|218495.3.peg.215	yes
EF20 and 0140J	Cell Wall and Capsule	Capsular and extracellular polysacchrides	Polysaccharide deacetylases	Peptidoglycan N-acetylglucosamine deacetylase (EC 3.5.1.-)	feature=fig|6666666.56095.peg.1580 target=fig|6666666.56095.peg.1580	yes	feature=fig|218495.3.peg.1114 target=fig|218495.3.peg.1114	yes
EF20 and 0140J	Cell Wall and Capsule	Capsular and extracellular polysacchrides	Polysaccharide deacetylases	Polysaccharide deacetylase	feature=fig|6666666.56095.peg.1172 target=fig|6666666.56095.peg.1172	yes	feature=fig|218495.3.peg.726 target=fig|218495.3.peg.726	yes
EF20 and 0140J	Potassium metabolism	no subcategory	Potassium homeostasis	Kup system potassium uptake protein	feature=fig|6666666.56095.peg.1608 target=fig|6666666.56095.peg.1608	yes	feature=fig|218495.3.peg.1143 target=fig|218495.3.peg.1143	yes
EF20 and 0140J	Potassium metabolism	no subcategory	Potassium homeostasis	Large-conductance mechanosensitive channel	feature=fig|6666666.56095.peg.1064 target=fig|6666666.56095.peg.1064	yes	feature=fig|218495.3.peg.615 target=fig|218495.3.peg.615	yes
EF20 and 0140J	Potassium metabolism	no subcategory	Potassium homeostasis	Potassium efflux system KefA protein	feature=fig|6666666.56095.peg.1736 target=fig|6666666.56095.peg.1736	yes	feature=fig|218495.3.peg.279 target=fig|218495.3.peg.279	yes
EF20 and 0140J	Potassium metabolism	no subcategory	Potassium homeostasis	Potassium uptake protein TrkH	feature=fig|6666666.56095.peg.760 target=fig|6666666.56095.peg.760	yes	feature=fig|218495.3.peg.328 target=fig|218495.3.peg.328	yes
EF20 and 0140J	Potassium metabolism	no subcategory	Potassium homeostasis	Trk system potassium uptake protein TrkA	feature=fig|6666666.56095.peg.759 target=fig|6666666.56095.peg.759	yes	feature=fig|218495.3.peg.327 target=fig|218495.3.peg.327	yes
EF20 and 0140J	Protein Metabolism	Protein biosynthesis	Programmed frameshift	Peptide chain release factor 2	feature=fig|6666666.56095.peg.997 target=fig|6666666.56095.peg.997	yes	feature=fig|218495.3.peg.1717 target=fig|218495.3.peg.1717	yes
EF20 and 0140J	Protein Metabolism	Protein biosynthesis	Programmed frameshift	programmed frameshift-containing	feature=fig|6666666.56095.peg.997 target=fig|6666666.56095.peg.997	yes	feature=fig|218495.3.peg.1717 target=fig|218495.3.peg.1717	yes
0140J	Protein Metabolism	Protein biosynthesis	Programmed frameshift	Peptide chain release factor 2 unshifted fragment	Peptide chain release factor 2 unshifted fragment fig|218495.3.peg.1718	no	feature=fig|218495.3.peg.1718 target=fig|218495.3.peg.1718	yes
EF20 and 0140J	Amino Acids and Derivatives	Proline and 4-hydroxyproline	Proline Synthesis	Gamma-glutamyl phosphate reductase (EC 1.2.1.41)	feature=fig|6666666.56095.peg.1877 target=fig|6666666.56095.peg.1877	yes	feature=fig|218495.3.peg.1305 target=fig|218495.3.peg.1305	yes
EF20 and 0140J	Amino Acids and Derivatives	Proline and 4-hydroxyproline	Proline Synthesis	Glutamate 5-kinase (EC 2.7.2.11)	feature=fig|6666666.56095.peg.1878 target=fig|6666666.56095.peg.1878	yes	feature=fig|218495.3.peg.1306 target=fig|218495.3.peg.1306	yes
EF20 and 0140J	Amino Acids and Derivatives	Proline and 4-hydroxyproline	Proline Synthesis	NADP-specific glutamate dehydrogenase (EC 1.4.1.4)	feature=fig|6666666.56095.peg.1136 target=fig|6666666.56095.peg.1136	yes	feature=fig|218495.3.peg.684 target=fig|218495.3.peg.684	yes
EF20 and 0140J	Amino Acids and Derivatives	Proline and 4-hydroxyproline	Proline Synthesis	Pyrroline-5-carboxylate reductase (EC 1.5.1.2)	feature=fig|6666666.56095.peg.489 target=fig|6666666.56095.peg.489	yes	feature=fig|218495.3.peg.110 target=fig|218495.3.peg.110	yes
EF20 and 0140J	Stress Response	Oxidative stress	Protection from Reactive Oxygen Species	Manganese superoxide dismutase (EC 1.15.1.1)	feature=fig|6666666.56095.peg.1601 target=fig|6666666.56095.peg.1601	yes	feature=fig|218495.3.peg.1135 target=fig|218495.3.peg.1135	yes
EF20 and 0140J	Protein Metabolism	Protein folding	Protein chaperones	Chaperone protein DnaJ	feature=fig|6666666.56095.peg.67 target=fig|6666666.56095.peg.67	yes	feature=fig|218495.3.peg.1378 target=fig|218495.3.peg.1378	yes
EF20 and 0140J	Protein Metabolism	Protein folding	Protein chaperones	Chaperone protein DnaK	feature=fig|6666666.56095.peg.68 target=fig|6666666.56095.peg.68	yes	feature=fig|218495.3.peg.1379 target=fig|218495.3.peg.1379	yes
EF20 and 0140J	Protein Metabolism	Protein folding	Protein chaperones	Heat shock protein GrpE	feature=fig|6666666.56095.peg.69 target=fig|6666666.56095.peg.69	yes	feature=fig|218495.3.peg.1380 target=fig|218495.3.peg.1380	yes
EF20 and 0140J	Protein Metabolism	Protein degradation	Protein degradation	Aminopeptidase C (EC 3.4.22.40)	feature=fig|6666666.56095.peg.1863 target=fig|6666666.56095.peg.1863	yes	feature=fig|218495.3.peg.1292 target=fig|218495.3.peg.1292	yes
EF20 and 0140J	Protein Metabolism	Protein degradation	Protein degradation	Aminopeptidase YpdF (MP-, MA-, MS-, AP-, NP- specific)	feature=fig|6666666.56095.peg.113 target=fig|6666666.56095.peg.113	yes	feature=fig|218495.3.peg.1425 target=fig|218495.3.peg.1425	yes
EF20 and 0140J	Protein Metabolism	Protein degradation	Protein degradation	Deblocking aminopeptidase (EC 3.4.11.-)	feature=fig|6666666.56095.peg.667 target=fig|6666666.56095.peg.667	yes	feature=fig|218495.3.peg.203 target=fig|218495.3.peg.203	yes
EF20 and 0140J	Protein Metabolism	Protein degradation	Proteolysis in bacteria, ATP-dependent	ATP-dependent Clp protease ATP-binding subunit ClpA	feature=fig|6666666.56095.peg.318 target=fig|6666666.56095.peg.318	yes	feature=fig|218495.3.peg.1600 target=fig|218495.3.peg.1600	yes
EF20 and 0140J	Protein Metabolism	Protein degradation	Proteolysis in bacteria, ATP-dependent	ATP-dependent Clp protease ATP-binding subunit ClpX	feature=fig|6666666.56095.peg.1147 target=fig|6666666.56095.peg.1147	yes	feature=fig|218495.3.peg.695 target=fig|218495.3.peg.695	yes
EF20 and 0140J	Protein Metabolism	Protein degradation	Proteolysis in bacteria, ATP-dependent	ATP-dependent Clp protease proteolytic subunit (EC 3.4.21.92)	feature=fig|6666666.56095.peg.815 target=fig|6666666.56095.peg.815	yes	feature=fig|218495.3.peg.383 target=fig|218495.3.peg.383	yes
EF20 and 0140J	Protein Metabolism	Protein degradation	Proteolysis in bacteria, ATP-dependent	DNA repair protein RadA	feature=fig|6666666.56095.peg.259 target=fig|6666666.56095.peg.259	yes	feature=fig|218495.3.peg.1543 target=fig|218495.3.peg.1543	yes
EF20	Protein Metabolism	Protein degradation	Proteolysis in bacteria, ATP-dependent	Transcriptional regulator CtsR	feature=fig|6666666.56095.peg.319 target=fig|6666666.56095.peg.319	yes	Transcriptional regulator CtsR fig|6666666.56095.peg.319	no
EF20 and 0140J	Membrane Transport	Uni- Sym- and Antiporters	Proton-dependent Peptide Transporters	Di-/tripeptide transporter	feature=fig|6666666.56095.peg.1248 target=fig|6666666.56095.peg.1248	yes	feature=fig|218495.3.peg.801 target=fig|218495.3.peg.801	yes
EF20 and 0140J	Nucleosides and Nucleotides	Purines	Purine conversions	2&#39;,3&#39;-cyclic-nucleotide 2&#39;-phosphodiesterase (EC 3.1.4.16)	feature=fig|6666666.56095.peg.669 target=fig|6666666.56095.peg.669	yes	feature=fig|218495.3.peg.205 target=fig|218495.3.peg.205	yes
EF20 and 0140J	Nucleosides and Nucleotides	Purines	Purine conversions	5&#39;-nucleotidase (EC 3.1.3.5)	feature=fig|6666666.56095.peg.1138 target=fig|6666666.56095.peg.1138	yes	feature=fig|218495.3.peg.686 target=fig|218495.3.peg.686	yes
EF20 and 0140J	Nucleosides and Nucleotides	Purines	Purine conversions	5&#39;-nucleotidase family protein in cluster with NagD-like phosphatase	feature=fig|6666666.56095.peg.1665 target=fig|6666666.56095.peg.1665	yes	feature=fig|218495.3.peg.1198 target=fig|218495.3.peg.1198	yes
EF20 and 0140J	Nucleosides and Nucleotides	Purines	Purine conversions	Adenine phosphoribosyltransferase (EC 2.4.2.7)	feature=fig|6666666.56095.peg.1493 target=fig|6666666.56095.peg.1493	yes	feature=fig|218495.3.peg.1029 target=fig|218495.3.peg.1029	yes
EF20 and 0140J	Nucleosides and Nucleotides	Purines	Purine conversions	Adenylate kinase (EC 2.7.4.3)	feature=fig|6666666.56095.peg.1817 target=fig|6666666.56095.peg.1817	yes	feature=fig|218495.3.peg.77 target=fig|218495.3.peg.77	yes
EF20 and 0140J	Nucleosides and Nucleotides	Purines	Purine conversions	Adenylosuccinate lyase (EC 4.3.2.2)	feature=fig|6666666.56095.peg.1786 target=fig|6666666.56095.peg.1786	yes	feature=fig|218495.3.peg.46 target=fig|218495.3.peg.46	yes
EF20 and 0140J	Nucleosides and Nucleotides	Purines	Purine conversions	Adenylosuccinate synthetase (EC 6.3.4.4)	feature=fig|6666666.56095.peg.516 target=fig|6666666.56095.peg.516	yes	feature=fig|218495.3.peg.130 target=fig|218495.3.peg.130	yes
EF20 and 0140J	Nucleosides and Nucleotides	Purines	Purine conversions	Deoxyadenosine kinase (EC 2.7.1.76)	feature=fig|6666666.56095.peg.506 target=fig|6666666.56095.peg.506	yes	feature=fig|218495.3.peg.121 target=fig|218495.3.peg.121	yes
EF20 and 0140J	Nucleosides and Nucleotides	Purines	Purine conversions	Deoxyguanosine kinase (EC 2.7.1.113)	feature=fig|6666666.56095.peg.506 target=fig|6666666.56095.peg.506	yes	feature=fig|218495.3.peg.121 target=fig|218495.3.peg.121	yes
EF20 and 0140J	Nucleosides and Nucleotides	Purines	Purine conversions	GMP reductase (EC 1.7.1.7)	feature=fig|6666666.56095.peg.1224 target=fig|6666666.56095.peg.1224	yes	feature=fig|218495.3.peg.777 target=fig|218495.3.peg.777	yes
EF20 and 0140J	Nucleosides and Nucleotides	Purines	Purine conversions	Guanylate kinase (EC 2.7.4.8)	feature=fig|6666666.56095.peg.1846 target=fig|6666666.56095.peg.1846	yes	feature=fig|218495.3.peg.1276 target=fig|218495.3.peg.1276	yes
EF20 and 0140J	Nucleosides and Nucleotides	Purines	Purine conversions	Hypoxanthine-guanine phosphoribosyltransferase (EC 2.4.2.8)	feature=fig|6666666.56095.peg.454 target=fig|6666666.56095.peg.454	yes	feature=fig|218495.3.peg.12 target=fig|218495.3.peg.12	yes
EF20 and 0140J	Nucleosides and Nucleotides	Purines	Purine conversions	Inosine-5&#39;-monophosphate dehydrogenase (EC 1.1.1.205)	feature=fig|6666666.56095.peg.433 target=fig|6666666.56095.peg.433	yes	feature=fig|218495.3.peg.1708 target=fig|218495.3.peg.1708	yes
EF20 and 0140J	Nucleosides and Nucleotides	Purines	Purine conversions	Inosine-uridine preferring nucleoside hydrolase (EC 3.2.2.1)	feature=fig|6666666.56095.peg.1098 target=fig|6666666.56095.peg.1098	yes	feature=fig|218495.3.peg.647 target=fig|218495.3.peg.647	yes
EF20 and 0140J	Nucleosides and Nucleotides	Purines	Purine conversions	Nucleoside diphosphate kinase (EC 2.7.4.6)	feature=fig|6666666.56095.peg.1446 target=fig|6666666.56095.peg.1446	yes	feature=fig|218495.3.peg.986 target=fig|218495.3.peg.986	yes
EF20 and 0140J	Nucleosides and Nucleotides	Purines	Purine conversions	Polyphosphate kinase (EC 2.7.4.1)	feature=fig|6666666.56095.peg.690 target=fig|6666666.56095.peg.690	yes	feature=fig|218495.3.peg.225 target=fig|218495.3.peg.225	yes
EF20 and 0140J	Nucleosides and Nucleotides	Purines	Purine conversions	Purine nucleoside phosphorylase (EC 2.4.2.1)	feature=fig|6666666.56095.peg.1412 target=fig|6666666.56095.peg.1412	yes	feature=fig|218495.3.peg.951 target=fig|218495.3.peg.951	yes
EF20 and 0140J	Nucleosides and Nucleotides	Purines	Purine conversions	Xanthine phosphoribosyltransferase (EC 2.4.2.22)	feature=fig|6666666.56095.peg.1225 target=fig|6666666.56095.peg.1225	yes	feature=fig|218495.3.peg.778 target=fig|218495.3.peg.778	yes
0140J	Nucleosides and Nucleotides	Purines	Purine conversions	GMP synthase [glutamine-hydrolyzing] (EC 6.3.5.2)	GMP synthase [glutamine-hydrolyzing] (EC 6.3.5.2) fig|218495.3.peg.803	no	feature=fig|218495.3.peg.803 target=fig|218495.3.peg.803	yes
0140J	Nucleosides and Nucleotides	Purines	Purine conversions	dNTP triphosphohydrolase, putative	dNTP triphosphohydrolase, putative fig|218495.3.peg.539	no	feature=fig|218495.3.peg.539 target=fig|218495.3.peg.539	yes
EF20 and 0140J	Clustering-based subsystems	no subcategory	Purine salvage cluster	Exodeoxyribonuclease VII large subunit (EC 3.1.11.6)	feature=fig|6666666.56095.peg.1635 target=fig|6666666.56095.peg.1635	yes	feature=fig|218495.3.peg.1170 target=fig|218495.3.peg.1170	yes
EF20 and 0140J	Clustering-based subsystems	no subcategory	Purine salvage cluster	Exodeoxyribonuclease VII small subunit (EC 3.1.11.6)	feature=fig|6666666.56095.peg.1634 target=fig|6666666.56095.peg.1634	yes	feature=fig|218495.3.peg.1169 target=fig|218495.3.peg.1169	yes
EF20 and 0140J	Clustering-based subsystems	no subcategory	Purine salvage cluster	GMP synthase [glutamine-hydrolyzing], ATP pyrophosphatase subunit (EC 6.3.5.2)	feature=fig|6666666.56095.peg.1250 target=fig|6666666.56095.peg.1250	yes	feature=fig|218495.3.peg.803 target=fig|218495.3.peg.803	yes
EF20 and 0140J	Clustering-based subsystems	no subcategory	Purine salvage cluster	GMP synthase [glutamine-hydrolyzing], amidotransferase subunit (EC 6.3.5.2)	feature=fig|6666666.56095.peg.1250 target=fig|6666666.56095.peg.1250	yes	feature=fig|218495.3.peg.803 target=fig|218495.3.peg.803	yes
EF20 and 0140J	Clustering-based subsystems	no subcategory	Purine salvage cluster	Inosine-5&#39;-monophosphate dehydrogenase (EC 1.1.1.205)	feature=fig|6666666.56095.peg.433 target=fig|6666666.56095.peg.433	yes	feature=fig|218495.3.peg.1708 target=fig|218495.3.peg.1708	yes
0140J	Clustering-based subsystems	no subcategory	Purine salvage cluster	CBS domain	CBS domain fig|218495.3.peg.1708	no	feature=fig|218495.3.peg.1708 target=fig|218495.3.peg.1708	yes
EF20 and 0140J	Nucleosides and Nucleotides	Purines	Purine Utilization	Guanine-hypoxanthine permease	feature=fig|6666666.56095.peg.46 target=fig|6666666.56095.peg.46	yes	feature=fig|218495.3.peg.1357 target=fig|218495.3.peg.1357	yes
EF20 and 0140J	Nucleosides and Nucleotides	Purines	Purine Utilization	Xanthine permease	feature=fig|6666666.56095.peg.1226 target=fig|6666666.56095.peg.1226	yes	feature=fig|218495.3.peg.779 target=fig|218495.3.peg.779	yes
EF20 and 0140J	Cofactors, Vitamins, Prosthetic Groups, Pigments	Pyridoxine	Pyridoxin(Vitamin B6) Degradation Pathway	Hypothetical NagD-like phosphatase	feature=fig|6666666.56095.peg.1451 target=fig|6666666.56095.peg.1451	yes	feature=fig|218495.3.peg.988 target=fig|218495.3.peg.988	yes
EF20 and 0140J	Nucleosides and Nucleotides	Pyrimidines	pyrimidine conversions	2&#39;,3&#39;-cyclic-nucleotide 2&#39;-phosphodiesterase (EC 3.1.4.16)	feature=fig|6666666.56095.peg.669 target=fig|6666666.56095.peg.669	yes	feature=fig|218495.3.peg.205 target=fig|218495.3.peg.205	yes
EF20 and 0140J	Nucleosides and Nucleotides	Pyrimidines	pyrimidine conversions	5&#39;-nucleotidase (EC 3.1.3.5)	feature=fig|6666666.56095.peg.1138 target=fig|6666666.56095.peg.1138	yes	feature=fig|218495.3.peg.686 target=fig|218495.3.peg.686	yes
EF20 and 0140J	Nucleosides and Nucleotides	Pyrimidines	pyrimidine conversions	CTP synthase (EC 6.3.4.2)	feature=fig|6666666.56095.peg.1740 target=fig|6666666.56095.peg.1740	yes	feature=fig|218495.3.peg.283 target=fig|218495.3.peg.283	yes
EF20 and 0140J	Nucleosides and Nucleotides	Pyrimidines	pyrimidine conversions	Cytidine deaminase (EC 3.5.4.5)	feature=fig|6666666.56095.peg.1314 target=fig|6666666.56095.peg.1314	yes	feature=fig|218495.3.peg.858 target=fig|218495.3.peg.858	yes
EF20 and 0140J	Nucleosides and Nucleotides	Pyrimidines	pyrimidine conversions	Nucleoside diphosphate kinase (EC 2.7.4.6)	feature=fig|6666666.56095.peg.1446 target=fig|6666666.56095.peg.1446	yes	feature=fig|218495.3.peg.986 target=fig|218495.3.peg.986	yes
EF20 and 0140J	Nucleosides and Nucleotides	Pyrimidines	pyrimidine conversions	Purine nucleoside phosphorylase (EC 2.4.2.1)	feature=fig|6666666.56095.peg.1412 target=fig|6666666.56095.peg.1412	yes	feature=fig|218495.3.peg.951 target=fig|218495.3.peg.951	yes
EF20 and 0140J	Nucleosides and Nucleotides	Pyrimidines	pyrimidine conversions	Pyrimidine-nucleoside phosphorylase (EC 2.4.2.2)	feature=fig|6666666.56095.peg.1316 target=fig|6666666.56095.peg.1316	yes	feature=fig|218495.3.peg.860 target=fig|218495.3.peg.860	yes
EF20 and 0140J	Nucleosides and Nucleotides	Pyrimidines	pyrimidine conversions	Thioredoxin reductase (EC 1.8.1.9)	feature=fig|6666666.56095.peg.1867 target=fig|6666666.56095.peg.1867	yes	feature=fig|218495.3.peg.667 target=fig|218495.3.peg.667	yes
EF20 and 0140J	Nucleosides and Nucleotides	Pyrimidines	pyrimidine conversions	Thymidine kinase (EC 2.7.1.21)	feature=fig|6666666.56095.peg.1229 target=fig|6666666.56095.peg.1229	yes	feature=fig|218495.3.peg.782 target=fig|218495.3.peg.782	yes
EF20 and 0140J	Nucleosides and Nucleotides	Pyrimidines	pyrimidine conversions	Thymidylate kinase (EC 2.7.4.9)	feature=fig|6666666.56095.peg.824 target=fig|6666666.56095.peg.824	yes	feature=fig|218495.3.peg.392 target=fig|218495.3.peg.392	yes
EF20 and 0140J	Nucleosides and Nucleotides	Pyrimidines	pyrimidine conversions	Thymidylate synthase (EC 2.1.1.45)	feature=fig|6666666.56095.peg.1145 target=fig|6666666.56095.peg.1145	yes	feature=fig|218495.3.peg.693 target=fig|218495.3.peg.693	yes
EF20 and 0140J	Nucleosides and Nucleotides	Pyrimidines	pyrimidine conversions	Uracil phosphoribosyltransferase (EC 2.4.2.9)	feature=fig|6666666.56095.peg.1105 target=fig|6666666.56095.peg.1105	yes	feature=fig|218495.3.peg.653 target=fig|218495.3.peg.653	yes
EF20 and 0140J	Nucleosides and Nucleotides	Pyrimidines	pyrimidine conversions	Uridine kinase (EC 2.7.1.48) [C1]	feature=fig|6666666.56095.peg.1578 target=fig|6666666.56095.peg.1578	yes	feature=fig|218495.3.peg.1112 target=fig|218495.3.peg.1112	yes
0140J	Nucleosides and Nucleotides	Pyrimidines	pyrimidine conversions	Cytidylate kinase (EC 2.7.4.25)	Cytidylate kinase (EC 2.7.4.25) fig|218495.3.peg.634	no	feature=fig|218495.3.peg.634 target=fig|218495.3.peg.634	yes
EF20 and 0140J	Carbohydrates	Central carbohydrate metabolism	Pyruvate Alanine Serine Interconversions	Alanine racemase (EC 5.1.1.1)	feature=fig|6666666.56095.peg.98 target=fig|6666666.56095.peg.98	yes	feature=fig|218495.3.peg.1410 target=fig|218495.3.peg.1410	yes
EF20 and 0140J	Carbohydrates	Central carbohydrate metabolism	Pyruvate Alanine Serine Interconversions	Branched-chain amino acid aminotransferase (EC 2.6.1.42)	feature=fig|6666666.56095.peg.1373 target=fig|6666666.56095.peg.1373	yes	feature=fig|218495.3.peg.915 target=fig|218495.3.peg.915	yes
EF20 and 0140J	Carbohydrates	Central carbohydrate metabolism	Pyruvate Alanine Serine Interconversions	L-serine dehydratase, alpha subunit (EC 4.3.1.17)	feature=fig|6666666.56095.peg.420 target=fig|6666666.56095.peg.420	yes	feature=fig|218495.3.peg.1695 target=fig|218495.3.peg.1695	yes
EF20 and 0140J	Carbohydrates	Central carbohydrate metabolism	Pyruvate Alanine Serine Interconversions	L-serine dehydratase, beta subunit (EC 4.3.1.17)	feature=fig|6666666.56095.peg.419 target=fig|6666666.56095.peg.419	yes	feature=fig|218495.3.peg.1694 target=fig|218495.3.peg.1694	yes
EF20 and 0140J	Carbohydrates	Central carbohydrate metabolism	Pyruvate metabolism I: anaplerotic reactions, PEP	Biotin carboxyl carrier protein of oxaloacetate decarboxylase	feature=fig|6666666.56095.peg.153 target=fig|6666666.56095.peg.153	yes	feature=fig|218495.3.peg.1463 target=fig|218495.3.peg.1463	yes
EF20 and 0140J	Carbohydrates	Central carbohydrate metabolism	Pyruvate metabolism I: anaplerotic reactions, PEP	Malate Na(+) symporter	feature=fig|6666666.56095.peg.1187 target=fig|6666666.56095.peg.1187	yes	feature=fig|218495.3.peg.741 target=fig|218495.3.peg.741	yes
EF20 and 0140J	Carbohydrates	Central carbohydrate metabolism	Pyruvate metabolism I: anaplerotic reactions, PEP	NAD-dependent malic enzyme (EC 1.1.1.38)	feature=fig|6666666.56095.peg.1188 target=fig|6666666.56095.peg.1188	yes	feature=fig|218495.3.peg.742 target=fig|218495.3.peg.742	yes
EF20 and 0140J	Carbohydrates	Central carbohydrate metabolism	Pyruvate metabolism I: anaplerotic reactions, PEP	Oxaloacetate decarboxylase alpha chain (EC 4.1.1.3)	feature=fig|6666666.56095.peg.146 target=fig|6666666.56095.peg.146	yes	feature=fig|218495.3.peg.1456 target=fig|218495.3.peg.1456	yes
EF20 and 0140J	Carbohydrates	Central carbohydrate metabolism	Pyruvate metabolism I: anaplerotic reactions, PEP	Oxaloacetate decarboxylase beta chain (EC 4.1.1.3)	feature=fig|6666666.56095.peg.152 target=fig|6666666.56095.peg.152	yes	feature=fig|218495.3.peg.1462 target=fig|218495.3.peg.1462	yes
EF20 and 0140J	Carbohydrates	Central carbohydrate metabolism	Pyruvate metabolism I: anaplerotic reactions, PEP	Phosphoenolpyruvate carboxykinase [ATP] (EC 4.1.1.49)	feature=fig|6666666.56095.peg.145 target=fig|6666666.56095.peg.145	yes	feature=fig|218495.3.peg.1455 target=fig|218495.3.peg.1455	yes
EF20 and 0140J	Carbohydrates	Central carbohydrate metabolism	Pyruvate metabolism I: anaplerotic reactions, PEP	Phosphoenolpyruvate carboxylase (EC 4.1.1.31)	feature=fig|6666666.56095.peg.979 target=fig|6666666.56095.peg.979	yes	feature=fig|218495.3.peg.532 target=fig|218495.3.peg.532	yes
EF20 and 0140J	Carbohydrates	Central carbohydrate metabolism	Pyruvate metabolism I: anaplerotic reactions, PEP	Pyruvate kinase (EC 2.7.1.40)	feature=fig|6666666.56095.peg.1363 target=fig|6666666.56095.peg.1363	yes	feature=fig|218495.3.peg.905 target=fig|218495.3.peg.905	yes
EF20 and 0140J	Carbohydrates	Central carbohydrate metabolism	Pyruvate metabolism I: anaplerotic reactions, PEP	Pyruvate,phosphate dikinase (EC 2.7.9.1)	feature=fig|6666666.56095.peg.83 target=fig|6666666.56095.peg.83	yes	feature=fig|218495.3.peg.1394 target=fig|218495.3.peg.1394	yes
EF20 and 0140J	Carbohydrates	Central carbohydrate metabolism	Pyruvate metabolism I: anaplerotic reactions, PEP	Two-component response regulator, malate (EC 2.7.3.-)	feature=fig|6666666.56095.peg.1185 target=fig|6666666.56095.peg.1185	yes	feature=fig|218495.3.peg.739 target=fig|218495.3.peg.739	yes
EF20 and 0140J	Carbohydrates	Central carbohydrate metabolism	Pyruvate metabolism I: anaplerotic reactions, PEP	Two-component sensor histidine kinase, malate (EC 2.7.3.-)	feature=fig|6666666.56095.peg.1186 target=fig|6666666.56095.peg.1186	yes	feature=fig|218495.3.peg.740 target=fig|218495.3.peg.740	yes
EF20 and 0140J	Carbohydrates	Central carbohydrate metabolism	Pyruvate metabolism II: acetyl-CoA, acetogenesis from pyruvate	Acetaldehyde dehydrogenase (EC 1.2.1.10)	feature=fig|6666666.56095.peg.1792 target=fig|6666666.56095.peg.1792	yes	feature=fig|218495.3.peg.52 target=fig|218495.3.peg.52	yes
EF20 and 0140J	Carbohydrates	Central carbohydrate metabolism	Pyruvate metabolism II: acetyl-CoA, acetogenesis from pyruvate	Acetate kinase (EC 2.7.2.1)	feature=fig|6666666.56095.peg.485 target=fig|6666666.56095.peg.485	yes	feature=fig|218495.3.peg.107 target=fig|218495.3.peg.107	yes
EF20 and 0140J	Carbohydrates	Central carbohydrate metabolism	Pyruvate metabolism II: acetyl-CoA, acetogenesis from pyruvate	Phosphate acetyltransferase (EC 2.3.1.8)	feature=fig|6666666.56095.peg.1215 target=fig|6666666.56095.peg.1215	yes	feature=fig|218495.3.peg.768 target=fig|218495.3.peg.768	yes
EF20 and 0140J	RNA Metabolism	RNA processing and modification	Queuosine-Archaeosine Biosynthesis	Epoxyqueuosine (oQ) reductase QueG	feature=fig|6666666.56095.peg.996 target=fig|6666666.56095.peg.996	yes	feature=fig|218495.3.peg.548 target=fig|218495.3.peg.548	yes
EF20 and 0140J	RNA Metabolism	RNA processing and modification	Queuosine-Archaeosine Biosynthesis	GTP cyclohydrolase I (EC 3.5.4.16) type 1	feature=fig|6666666.56095.peg.1176 target=fig|6666666.56095.peg.1176	yes	feature=fig|218495.3.peg.730 target=fig|218495.3.peg.730	yes
EF20 and 0140J	RNA Metabolism	RNA processing and modification	Queuosine-Archaeosine Biosynthesis	Inosine-uridine preferring nucleoside hydrolase (EC 3.2.2.1)	feature=fig|6666666.56095.peg.1098 target=fig|6666666.56095.peg.1098	yes	feature=fig|218495.3.peg.647 target=fig|218495.3.peg.647	yes
EF20 and 0140J	RNA Metabolism	RNA processing and modification	Queuosine-Archaeosine Biosynthesis	Peptidyl-prolyl cis-trans isomerase (EC 5.2.1.8)	feature=fig|6666666.56095.peg.1836 target=fig|6666666.56095.peg.1836	yes	feature=fig|218495.3.peg.426 target=fig|218495.3.peg.426	yes
EF20 and 0140J	RNA Metabolism	RNA processing and modification	Queuosine-Archaeosine Biosynthesis	Permease of the drug/metabolite transporter (DMT) superfamily	feature=fig|6666666.56095.peg.539 target=fig|6666666.56095.peg.539	yes	feature=fig|218495.3.peg.144 target=fig|218495.3.peg.144	yes
EF20 and 0140J	RNA Metabolism	RNA processing and modification	Queuosine-Archaeosine Biosynthesis	S-adenosylmethionine:tRNA ribosyltransferase-isomerase (EC 5.-.-.-)	feature=fig|6666666.56095.peg.1599 target=fig|6666666.56095.peg.1599	yes	feature=fig|218495.3.peg.1133 target=fig|218495.3.peg.1133	yes
EF20 and 0140J	RNA Metabolism	RNA processing and modification	Queuosine-Archaeosine Biosynthesis	Substrate-specific component QueT (COG4708) of predicted queuosine-regulated ECF transporter	feature=fig|6666666.56095.peg.1031 target=fig|6666666.56095.peg.1031	yes	feature=fig|218495.3.peg.584 target=fig|218495.3.peg.584	yes
EF20 and 0140J	RNA Metabolism	RNA processing and modification	Queuosine-Archaeosine Biosynthesis	tRNA-guanine transglycosylase (EC 2.4.2.29)	feature=fig|6666666.56095.peg.287 target=fig|6666666.56095.peg.287	yes	feature=fig|218495.3.peg.1570 target=fig|218495.3.peg.1570	yes
EF20 and 0140J	Metabolism of Aromatic Compounds	Peripheral pathways for catabolism of aromatic compounds	Quinate degradation	3-dehydroquinate dehydratase I (EC 4.2.1.10)	feature=fig|6666666.56095.peg.1717 target=fig|6666666.56095.peg.1717	yes	feature=fig|218495.3.peg.639 target=fig|218495.3.peg.639	yes
EF20 and 0140J	Metabolism of Aromatic Compounds	Peripheral pathways for catabolism of aromatic compounds	Quinate degradation	Shikimate/quinate 5-dehydrogenase I beta (EC 1.1.1.282)	feature=fig|6666666.56095.peg.1718 target=fig|6666666.56095.peg.1718	yes	feature=fig|218495.3.peg.1248 target=fig|218495.3.peg.1248	yes
EF20 and 0140J	Cell Wall and Capsule	no subcategory	Recycling of Peptidoglycan Amino Acids	N-acetylmuramoyl-L-alanine amidase (EC 3.5.1.28)	feature=fig|6666666.56095.peg.1079 target=fig|6666666.56095.peg.1079	yes	feature=fig|218495.3.peg.630 target=fig|218495.3.peg.630	yes
0140J	Virulence, Disease and Defense	Resistance to antibiotics and toxic compounds	Resistance to chromium compounds	Chromate transport protein ChrA	Chromate transport protein ChrA fig|218495.3.peg.970	no	feature=fig|218495.3.peg.970 target=fig|218495.3.peg.970	yes
EF20 and 0140J	Virulence, Disease and Defense	Resistance to antibiotics and toxic compounds	Resistance to fluoroquinolones	DNA gyrase subunit A (EC 5.99.1.3)	feature=fig|6666666.56095.peg.1239 target=fig|6666666.56095.peg.1239	yes	feature=fig|218495.3.peg.792 target=fig|218495.3.peg.792	yes
EF20 and 0140J	Virulence, Disease and Defense	Resistance to antibiotics and toxic compounds	Resistance to fluoroquinolones	DNA gyrase subunit B (EC 5.99.1.3)	feature=fig|6666666.56095.peg.1023 target=fig|6666666.56095.peg.1023	yes	feature=fig|218495.3.peg.576 target=fig|218495.3.peg.576	yes
EF20 and 0140J	Virulence, Disease and Defense	Resistance to antibiotics and toxic compounds	Resistance to fluoroquinolones	Topoisomerase IV subunit A (EC 5.99.1.-)	feature=fig|6666666.56095.peg.1374 target=fig|6666666.56095.peg.1374	yes	feature=fig|218495.3.peg.916 target=fig|218495.3.peg.916	yes
EF20 and 0140J	Virulence, Disease and Defense	Resistance to antibiotics and toxic compounds	Resistance to fluoroquinolones	Topoisomerase IV subunit B (EC 5.99.1.-)	feature=fig|6666666.56095.peg.1378 target=fig|6666666.56095.peg.1378	yes	feature=fig|218495.3.peg.918 target=fig|218495.3.peg.918	yes
EF20 and 0140J	Respiration	Electron donating reactions	Respiratory dehydrogenases 1	NADH dehydrogenase (EC 1.6.99.3)	feature=fig|6666666.56095.peg.940 target=fig|6666666.56095.peg.940	yes	feature=fig|218495.3.peg.88 target=fig|218495.3.peg.88	yes
0140J	DNA Metabolism	no subcategory	Restriction-Modification System	Type I restriction-modification system, DNA-methyltransferase subunit M (EC 2.1.1.72)	Type I restriction-modification system, DNA-methyltransferase subunit M (EC 2.1.1.72) fig|218495.3.peg.242	no	feature=fig|218495.3.peg.242 target=fig|218495.3.peg.242	yes
0140J	DNA Metabolism	no subcategory	Restriction-Modification System	Type I restriction-modification system, restriction subunit R (EC 3.1.21.3)	Type I restriction-modification system, restriction subunit R (EC 3.1.21.3) fig|218495.3.peg.245	no	feature=fig|218495.3.peg.245 target=fig|218495.3.peg.245	yes
0140J	DNA Metabolism	no subcategory	Restriction-Modification System	Type III restriction-modification system methylation subunit (EC 2.1.1.72)	Type III restriction-modification system methylation subunit (EC 2.1.1.72) fig|218495.3.peg.1083	no	feature=fig|218495.3.peg.1083 target=fig|218495.3.peg.1083	yes
EF20 and 0140J	Cell Wall and Capsule	Capsular and extracellular polysacchrides	Rhamnose containing glycans	Alpha-D-GlcNAc alpha-1,2-L-rhamnosyltransferase (EC 2.4.1.-)	feature=fig|6666666.56095.peg.1069 target=fig|6666666.56095.peg.1069	yes	feature=fig|218495.3.peg.620 target=fig|218495.3.peg.620	yes
EF20 and 0140J	Cell Wall and Capsule	Capsular and extracellular polysacchrides	Rhamnose containing glycans	Alpha-L-Rha alpha-1,2-L-rhamnosyltransferase/alpha-L-Rha alpha-1,3-L- rhamnosyltransferase (EC 2.4.1.-)	feature=fig|6666666.56095.peg.1074 target=fig|6666666.56095.peg.1074	yes	feature=fig|218495.3.peg.625 target=fig|218495.3.peg.625	yes
EF20 and 0140J	Cell Wall and Capsule	Capsular and extracellular polysacchrides	Rhamnose containing glycans	Alpha-L-Rha alpha-1,3-L-rhamnosyltransferase (EC 2.4.1.-)	feature=fig|6666666.56095.peg.1070 target=fig|6666666.56095.peg.1070	yes	feature=fig|218495.3.peg.621 target=fig|218495.3.peg.621	yes
EF20 and 0140J	Cell Wall and Capsule	Capsular and extracellular polysacchrides	Rhamnose containing glycans	Glucose-1-phosphate thymidylyltransferase (EC 2.7.7.24)	feature=fig|6666666.56095.peg.1486 target=fig|6666666.56095.peg.1486	yes	feature=fig|218495.3.peg.1022 target=fig|218495.3.peg.1022	yes
EF20 and 0140J	Cell Wall and Capsule	Capsular and extracellular polysacchrides	Rhamnose containing glycans	UDP-glucose 4-epimerase (EC 5.1.3.2)	feature=fig|6666666.56095.peg.1402 target=fig|6666666.56095.peg.1402	yes	feature=fig|218495.3.peg.941 target=fig|218495.3.peg.941	yes
EF20 and 0140J	Cell Wall and Capsule	Capsular and extracellular polysacchrides	Rhamnose containing glycans	dTDP-4-dehydrorhamnose 3,5-epimerase (EC 5.1.3.13)	feature=fig|6666666.56095.peg.1485 target=fig|6666666.56095.peg.1485	yes	feature=fig|218495.3.peg.1021 target=fig|218495.3.peg.1021	yes
EF20 and 0140J	Cell Wall and Capsule	Capsular and extracellular polysacchrides	Rhamnose containing glycans	dTDP-4-dehydrorhamnose reductase (EC 1.1.1.133)	feature=fig|6666666.56095.peg.1068 target=fig|6666666.56095.peg.1068	yes	feature=fig|218495.3.peg.619 target=fig|218495.3.peg.619	yes
EF20 and 0140J	Cell Wall and Capsule	Capsular and extracellular polysacchrides	Rhamnose containing glycans	dTDP-glucose 4,6-dehydratase (EC 4.2.1.46)	feature=fig|6666666.56095.peg.1484 target=fig|6666666.56095.peg.1484	yes	feature=fig|218495.3.peg.932 target=fig|218495.3.peg.932	yes
EF20 and 0140J	Cell Wall and Capsule	Capsular and extracellular polysacchrides	Rhamnose containing glycans	putative glycosyltransferase - possibly involved in cell wall localization and side chain formation of rhamnose-glucose polysaccharide	feature=fig|6666666.56095.peg.1073 target=fig|6666666.56095.peg.1073	yes	feature=fig|218495.3.peg.624 target=fig|218495.3.peg.624	yes
EF20	Cell Wall and Capsule	Capsular and extracellular polysacchrides	Rhamnose containing glycans	Glycerol-3-phosphate cytidylyltransferase (EC 2.7.7.39)	feature=fig|6666666.56095.peg.1391 target=fig|6666666.56095.peg.1391	yes	Glycerol-3-phosphate cytidylyltransferase (EC 2.7.7.39) fig|6666666.56095.peg.1391	no
EF20 and 0140J	Cofactors, Vitamins, Prosthetic Groups, Pigments	Riboflavin, FMN, FAD	riboflavin to FAD	FMN adenylyltransferase (EC 2.7.7.2)	feature=fig|6666666.56095.peg.1332 target=fig|6666666.56095.peg.1332	yes	feature=fig|218495.3.peg.875 target=fig|218495.3.peg.875	yes
EF20 and 0140J	Cofactors, Vitamins, Prosthetic Groups, Pigments	Riboflavin, FMN, FAD	riboflavin to FAD	Riboflavin kinase (EC 2.7.1.26)	feature=fig|6666666.56095.peg.1332 target=fig|6666666.56095.peg.1332	yes	feature=fig|218495.3.peg.875 target=fig|218495.3.peg.875	yes
EF20 and 0140J	Cofactors, Vitamins, Prosthetic Groups, Pigments	Riboflavin, FMN, FAD	Riboflavin, FMN and FAD metabolism	FMN adenylyltransferase (EC 2.7.7.2)	feature=fig|6666666.56095.peg.1332 target=fig|6666666.56095.peg.1332	yes	feature=fig|218495.3.peg.875 target=fig|218495.3.peg.875	yes
EF20 and 0140J	Cofactors, Vitamins, Prosthetic Groups, Pigments	Riboflavin, FMN, FAD	Riboflavin, FMN and FAD metabolism	Riboflavin kinase (EC 2.7.1.26)	feature=fig|6666666.56095.peg.1332 target=fig|6666666.56095.peg.1332	yes	feature=fig|218495.3.peg.875 target=fig|218495.3.peg.875	yes
EF20 and 0140J	Cofactors, Vitamins, Prosthetic Groups, Pigments	Riboflavin, FMN, FAD	Riboflavin, FMN and FAD metabolism	Substrate-specific component RibU of riboflavin ECF transporter	feature=fig|6666666.56095.peg.796 target=fig|6666666.56095.peg.796	yes	feature=fig|218495.3.peg.364 target=fig|218495.3.peg.364	yes
0140J	Cofactors, Vitamins, Prosthetic Groups, Pigments	Riboflavin, FMN, FAD	Riboflavin, FMN and FAD metabolism in plants	tRNA (5-methylaminomethyl-2-thiouridylate)-methyltransferase (EC 2.1.1.61)	tRNA (5-methylaminomethyl-2-thiouridylate)-methyltransferase (EC 2.1.1.61) fig|218495.3.peg.1693	no	feature=fig|218495.3.peg.1693 target=fig|218495.3.peg.1693	yes
EF20 and 0140J	RNA Metabolism	RNA processing and modification	Ribonuclease H	Ribonuclease HII (EC 3.1.26.4)	feature=fig|6666666.56095.peg.1291 target=fig|6666666.56095.peg.1291	yes	feature=fig|218495.3.peg.837 target=fig|218495.3.peg.837	yes
EF20 and 0140J	RNA Metabolism	RNA processing and modification	Ribonuclease H	Ribonuclease HIII (EC 3.1.26.4)	feature=fig|6666666.56095.peg.125 target=fig|6666666.56095.peg.125	yes	feature=fig|218495.3.peg.1437 target=fig|218495.3.peg.1437	yes
EF20 and 0140J	RNA Metabolism	RNA processing and modification	Ribonucleases in Bacillus	3&#39;->5&#39; exoribonuclease Bsu YhaM	feature=fig|6666666.56095.peg.218 target=fig|6666666.56095.peg.218	yes	feature=fig|218495.3.peg.1500 target=fig|218495.3.peg.1500	yes
EF20 and 0140J	RNA Metabolism	RNA processing and modification	Ribonucleases in Bacillus	Ribonuclease HII (EC 3.1.26.4)	feature=fig|6666666.56095.peg.1291 target=fig|6666666.56095.peg.1291	yes	feature=fig|218495.3.peg.837 target=fig|218495.3.peg.837	yes
EF20 and 0140J	RNA Metabolism	RNA processing and modification	Ribonucleases in Bacillus	Ribonuclease HIII (EC 3.1.26.4)	feature=fig|6666666.56095.peg.125 target=fig|6666666.56095.peg.125	yes	feature=fig|218495.3.peg.1437 target=fig|218495.3.peg.1437	yes
EF20 and 0140J	RNA Metabolism	RNA processing and modification	Ribonucleases in Bacillus	Ribonuclease J1 (endonuclease and 5&#39; exonuclease)	feature=fig|6666666.56095.peg.202 target=fig|6666666.56095.peg.202	yes	feature=fig|218495.3.peg.1483 target=fig|218495.3.peg.1483	yes
EF20 and 0140J	RNA Metabolism	RNA processing and modification	Ribonucleases in Bacillus	Ribonuclease J2 (endoribonuclease in RNA processing)	feature=fig|6666666.56095.peg.1472 target=fig|6666666.56095.peg.1472	yes	feature=fig|218495.3.peg.1008 target=fig|218495.3.peg.1008	yes
EF20 and 0140J	Nucleosides and Nucleotides	no subcategory	Ribonucleotide reduction	Glutaredoxin-like protein NrdH, required for reduction of Ribonucleotide reductase class Ib	feature=fig|6666666.56095.peg.1584 target=fig|6666666.56095.peg.1584	yes	feature=fig|218495.3.peg.1118 target=fig|218495.3.peg.1118	yes
EF20 and 0140J	Nucleosides and Nucleotides	no subcategory	Ribonucleotide reduction	Ribonucleotide reductase of class III (anaerobic), activating protein (EC 1.97.1.4)	feature=fig|6666666.56095.peg.339 target=fig|6666666.56095.peg.339	yes	feature=fig|218495.3.peg.1625 target=fig|218495.3.peg.1625	yes
EF20 and 0140J	Nucleosides and Nucleotides	no subcategory	Ribonucleotide reduction	Ribonucleotide reductase of class III (anaerobic), large subunit (EC 1.17.4.2)	feature=fig|6666666.56095.peg.343 target=fig|6666666.56095.peg.343	yes	feature=fig|218495.3.peg.1628 target=fig|218495.3.peg.1628	yes
EF20 and 0140J	Nucleosides and Nucleotides	no subcategory	Ribonucleotide reduction	Ribonucleotide reductase of class Ib (aerobic), alpha subunit (EC 1.17.4.1)	feature=fig|6666666.56095.peg.1585 target=fig|6666666.56095.peg.1585	yes	feature=fig|218495.3.peg.1119 target=fig|218495.3.peg.1119	yes
EF20 and 0140J	Nucleosides and Nucleotides	no subcategory	Ribonucleotide reduction	Ribonucleotide reductase of class Ib (aerobic), beta subunit (EC 1.17.4.1)	feature=fig|6666666.56095.peg.1586 target=fig|6666666.56095.peg.1586	yes	feature=fig|218495.3.peg.1120 target=fig|218495.3.peg.1120	yes
EF20 and 0140J	Nucleosides and Nucleotides	no subcategory	Ribonucleotide reduction	Ribonucleotide reductase transcriptional regulator NrdR	feature=fig|6666666.56095.peg.767 target=fig|6666666.56095.peg.767	yes	feature=fig|218495.3.peg.335 target=fig|218495.3.peg.335	yes
EF20 and 0140J	Nucleosides and Nucleotides	no subcategory	Ribonucleotide reduction	Ribonucleotide reduction protein NrdI	feature=fig|6666666.56095.peg.668 target=fig|6666666.56095.peg.668	yes	feature=fig|218495.3.peg.204 target=fig|218495.3.peg.204	yes
EF20 and 0140J	Protein Metabolism	Protein processing and modification	Ribosomal protein S5p acylation	Ribosomal-protein-S5p-alanine acetyltransferase	feature=fig|6666666.56095.peg.1557 target=fig|6666666.56095.peg.1557	yes	feature=fig|218495.3.peg.1092 target=fig|218495.3.peg.1092	yes
EF20 and 0140J	Protein Metabolism	Protein processing and modification	Ribosomal protein S5p acylation	SSU ribosomal protein S5p (S2e)	feature=fig|6666666.56095.peg.1813 target=fig|6666666.56095.peg.1813	yes	feature=fig|218495.3.peg.73 target=fig|218495.3.peg.73	yes
EF20 and 0140J	Protein Metabolism	Protein biosynthesis	Ribosome activity modulation	Ribosomal subunit interface protein	feature=fig|6666666.56095.peg.1830 target=fig|6666666.56095.peg.1830	yes	feature=fig|218495.3.peg.1260 target=fig|218495.3.peg.1260	yes
EF20 and 0140J	Protein Metabolism	Protein biosynthesis	Ribosome biogenesis bacterial	16S rRNA processing protein RimM	feature=fig|6666666.56095.peg.1117 target=fig|6666666.56095.peg.1117	yes	feature=fig|218495.3.peg.665 target=fig|218495.3.peg.665	yes
EF20 and 0140J	Protein Metabolism	Protein biosynthesis	Ribosome biogenesis bacterial	LSU m3Psi1915 methyltransferase RlmH	feature=fig|6666666.56095.peg.438 target=fig|6666666.56095.peg.438	yes	feature=fig|218495.3.peg.1713 target=fig|218495.3.peg.1713	yes
EF20 and 0140J	Protein Metabolism	Protein biosynthesis	Ribosome biogenesis bacterial	LSU m5C1962 methyltransferase RlmI	feature=fig|6666666.56095.peg.1089 target=fig|6666666.56095.peg.1089	yes	feature=fig|218495.3.peg.638 target=fig|218495.3.peg.638	yes
EF20 and 0140J	Protein Metabolism	Protein biosynthesis	Ribosome biogenesis bacterial	Ribonuclease M5 (EC 3.1.26.8)	feature=fig|6666666.56095.peg.228 target=fig|6666666.56095.peg.228	yes	feature=fig|218495.3.peg.1509 target=fig|218495.3.peg.1509	yes
EF20 and 0140J	Protein Metabolism	Protein biosynthesis	Ribosome biogenesis bacterial	Ribosomal large subunit pseudouridine synthase D (EC 4.2.1.70)	feature=fig|6666666.56095.peg.1104 target=fig|6666666.56095.peg.1104	yes	feature=fig|218495.3.peg.652 target=fig|218495.3.peg.652	yes
EF20 and 0140J	Protein Metabolism	Protein biosynthesis	Ribosome biogenesis bacterial	Ribosomal protein L11 methyltransferase (EC 2.1.1.-)	feature=fig|6666666.56095.peg.661 target=fig|6666666.56095.peg.661	yes	feature=fig|218495.3.peg.197 target=fig|218495.3.peg.197	yes
EF20 and 0140J	Protein Metabolism	Protein biosynthesis	Ribosome biogenesis bacterial	Ribosomal-protein-S5p-alanine acetyltransferase	feature=fig|6666666.56095.peg.1557 target=fig|6666666.56095.peg.1557	yes	feature=fig|218495.3.peg.1092 target=fig|218495.3.peg.1092	yes
EF20 and 0140J	Protein Metabolism	Protein biosynthesis	Ribosome biogenesis bacterial	SSU rRNA (adenine(1518)-N(6)/adenine(1519)-N(6))-dimethyltransferase (EC 2.1.1.182)	feature=fig|6666666.56095.peg.225 target=fig|6666666.56095.peg.225	yes	feature=fig|218495.3.peg.1507 target=fig|218495.3.peg.1507	yes
EF20 and 0140J	Protein Metabolism	Protein biosynthesis	Ribosome biogenesis bacterial	Similar to ribosomal large subunit pseudouridine synthase D, Bacillus subtilis YhcT type	feature=fig|6666666.56095.peg.312 target=fig|6666666.56095.peg.312	yes	feature=fig|218495.3.peg.1593 target=fig|218495.3.peg.1593	yes
EF20 and 0140J	Protein Metabolism	Protein biosynthesis	Ribosome biogenesis bacterial	Similar to ribosomal large subunit pseudouridine synthase D, Bacillus subtilis YjbO type	feature=fig|6666666.56095.peg.1214 target=fig|6666666.56095.peg.1214	yes	feature=fig|218495.3.peg.767 target=fig|218495.3.peg.767	yes
EF20 and 0140J	Protein Metabolism	Protein biosynthesis	Ribosome biogenesis bacterial	tRNA (Guanine37-N1) -methyltransferase (EC 2.1.1.31)	feature=fig|6666666.56095.peg.1118 target=fig|6666666.56095.peg.1118	yes	feature=fig|218495.3.peg.666 target=fig|218495.3.peg.666	yes
EF20 and 0140J	Protein Metabolism	Protein biosynthesis	Ribosome LSU bacterial	LSU ribosomal protein L10p (P0)	feature=fig|6666666.56095.peg.1151 target=fig|6666666.56095.peg.1151	yes	feature=fig|218495.3.peg.699 target=fig|218495.3.peg.699	yes
EF20 and 0140J	Protein Metabolism	Protein biosynthesis	Ribosome LSU bacterial	LSU ribosomal protein L11p (L12e)	feature=fig|6666666.56095.peg.865 target=fig|6666666.56095.peg.865	yes	feature=fig|218495.3.peg.429 target=fig|218495.3.peg.429	yes
EF20 and 0140J	Protein Metabolism	Protein biosynthesis	Ribosome LSU bacterial	LSU ribosomal protein L13p (L13Ae)	feature=fig|6666666.56095.peg.704 target=fig|6666666.56095.peg.704	yes	feature=fig|218495.3.peg.239 target=fig|218495.3.peg.239	yes
EF20 and 0140J	Protein Metabolism	Protein biosynthesis	Ribosome LSU bacterial	LSU ribosomal protein L14p (L23e)	feature=fig|6666666.56095.peg.1806 target=fig|6666666.56095.peg.1806	yes	feature=fig|218495.3.peg.66 target=fig|218495.3.peg.66	yes
EF20 and 0140J	Protein Metabolism	Protein biosynthesis	Ribosome LSU bacterial	LSU ribosomal protein L15p (L27Ae)	feature=fig|6666666.56095.peg.1815 target=fig|6666666.56095.peg.1815	yes	feature=fig|218495.3.peg.75 target=fig|218495.3.peg.75	yes
EF20 and 0140J	Protein Metabolism	Protein biosynthesis	Ribosome LSU bacterial	LSU ribosomal protein L16p (L10e)	feature=fig|6666666.56095.peg.1803 target=fig|6666666.56095.peg.1803	yes	feature=fig|218495.3.peg.63 target=fig|218495.3.peg.63	yes
EF20 and 0140J	Protein Metabolism	Protein biosynthesis	Ribosome LSU bacterial	LSU ribosomal protein L17p	feature=fig|6666666.56095.peg.1822 target=fig|6666666.56095.peg.1822	yes	feature=fig|218495.3.peg.82 target=fig|218495.3.peg.82	yes
EF20 and 0140J	Protein Metabolism	Protein biosynthesis	Ribosome LSU bacterial	LSU ribosomal protein L18p (L5e)	feature=fig|6666666.56095.peg.1812 target=fig|6666666.56095.peg.1812	yes	feature=fig|218495.3.peg.72 target=fig|218495.3.peg.72	yes
EF20 and 0140J	Protein Metabolism	Protein biosynthesis	Ribosome LSU bacterial	LSU ribosomal protein L19p	feature=fig|6666666.56095.peg.1019 target=fig|6666666.56095.peg.1019	yes	feature=fig|218495.3.peg.571 target=fig|218495.3.peg.571	yes
EF20 and 0140J	Protein Metabolism	Protein biosynthesis	Ribosome LSU bacterial	LSU ribosomal protein L1p (L10Ae)	feature=fig|6666666.56095.peg.866 target=fig|6666666.56095.peg.866	yes	feature=fig|218495.3.peg.430 target=fig|218495.3.peg.430	yes
EF20 and 0140J	Protein Metabolism	Protein biosynthesis	Ribosome LSU bacterial	LSU ribosomal protein L20p	feature=fig|6666666.56095.peg.1087 target=fig|6666666.56095.peg.1087	yes	feature=fig|218495.3.peg.636 target=fig|218495.3.peg.636	yes
EF20 and 0140J	Protein Metabolism	Protein biosynthesis	Ribosome LSU bacterial	LSU ribosomal protein L21p	feature=fig|6666666.56095.peg.1099 target=fig|6666666.56095.peg.1099	yes	feature=fig|218495.3.peg.648 target=fig|218495.3.peg.648	yes
EF20 and 0140J	Protein Metabolism	Protein biosynthesis	Ribosome LSU bacterial	LSU ribosomal protein L22p (L17e)	feature=fig|6666666.56095.peg.1801 target=fig|6666666.56095.peg.1801	yes	feature=fig|218495.3.peg.61 target=fig|218495.3.peg.61	yes
EF20 and 0140J	Protein Metabolism	Protein biosynthesis	Ribosome LSU bacterial	LSU ribosomal protein L23p (L23Ae)	feature=fig|6666666.56095.peg.1798 target=fig|6666666.56095.peg.1798	yes	feature=fig|218495.3.peg.58 target=fig|218495.3.peg.58	yes
EF20 and 0140J	Protein Metabolism	Protein biosynthesis	Ribosome LSU bacterial	LSU ribosomal protein L24p (L26e)	feature=fig|6666666.56095.peg.1807 target=fig|6666666.56095.peg.1807	yes	feature=fig|218495.3.peg.67 target=fig|218495.3.peg.67	yes
EF20 and 0140J	Protein Metabolism	Protein biosynthesis	Ribosome LSU bacterial	LSU ribosomal protein L27p	feature=fig|6666666.56095.peg.1101 target=fig|6666666.56095.peg.1101	yes	feature=fig|218495.3.peg.650 target=fig|218495.3.peg.650	yes
EF20 and 0140J	Protein Metabolism	Protein biosynthesis	Ribosome LSU bacterial	LSU ribosomal protein L28p	feature=fig|6666666.56095.peg.1744 target=fig|6666666.56095.peg.1744	yes	feature=fig|218495.3.peg.288 target=fig|218495.3.peg.288	yes
EF20 and 0140J	Protein Metabolism	Protein biosynthesis	Ribosome LSU bacterial	LSU ribosomal protein L29p (L35e)	feature=fig|6666666.56095.peg.1804 target=fig|6666666.56095.peg.1804	yes	feature=fig|218495.3.peg.64 target=fig|218495.3.peg.64	yes
EF20 and 0140J	Protein Metabolism	Protein biosynthesis	Ribosome LSU bacterial	LSU ribosomal protein L2p (L8e)	feature=fig|6666666.56095.peg.1799 target=fig|6666666.56095.peg.1799	yes	feature=fig|218495.3.peg.59 target=fig|218495.3.peg.59	yes
EF20 and 0140J	Protein Metabolism	Protein biosynthesis	Ribosome LSU bacterial	LSU ribosomal protein L30p (L7e)	feature=fig|6666666.56095.peg.1814 target=fig|6666666.56095.peg.1814	yes	feature=fig|218495.3.peg.74 target=fig|218495.3.peg.74	yes
EF20 and 0140J	Protein Metabolism	Protein biosynthesis	Ribosome LSU bacterial	LSU ribosomal protein L31p	feature=fig|6666666.56095.peg.1010 target=fig|6666666.56095.peg.1010	yes	feature=fig|218495.3.peg.562 target=fig|218495.3.peg.562	yes
EF20 and 0140J	Protein Metabolism	Protein biosynthesis	Ribosome LSU bacterial	LSU ribosomal protein L31p, zinc-independent	feature=fig|6666666.56095.peg.1010 target=fig|6666666.56095.peg.1010	yes	feature=fig|218495.3.peg.562 target=fig|218495.3.peg.562	yes
EF20 and 0140J	Protein Metabolism	Protein biosynthesis	Ribosome LSU bacterial	LSU ribosomal protein L32p	feature=fig|6666666.56095.peg.367 target=fig|6666666.56095.peg.367	yes	feature=fig|218495.3.peg.1651 target=fig|218495.3.peg.1651	yes
EF20 and 0140J	Protein Metabolism	Protein biosynthesis	Ribosome LSU bacterial	LSU ribosomal protein L33p	feature=fig|6666666.56095.peg.368 target=fig|6666666.56095.peg.368	yes	feature=fig|218495.3.peg.1652 target=fig|218495.3.peg.1652	yes
EF20 and 0140J	Protein Metabolism	Protein biosynthesis	Ribosome LSU bacterial	LSU ribosomal protein L33p, zinc-independent	feature=fig|6666666.56095.peg.368 target=fig|6666666.56095.peg.368	yes	feature=fig|218495.3.peg.1652 target=fig|218495.3.peg.1652	yes
EF20 and 0140J	Protein Metabolism	Protein biosynthesis	Ribosome LSU bacterial	LSU ribosomal protein L34p	feature=fig|6666666.56095.peg.240 target=fig|6666666.56095.peg.240	yes	feature=fig|218495.3.peg.1521 target=fig|218495.3.peg.1521	yes
EF20 and 0140J	Protein Metabolism	Protein biosynthesis	Ribosome LSU bacterial	LSU ribosomal protein L3p (L3e)	feature=fig|6666666.56095.peg.1796 target=fig|6666666.56095.peg.1796	yes	feature=fig|218495.3.peg.56 target=fig|218495.3.peg.56	yes
EF20 and 0140J	Protein Metabolism	Protein biosynthesis	Ribosome LSU bacterial	LSU ribosomal protein L4p (L1e)	feature=fig|6666666.56095.peg.1797 target=fig|6666666.56095.peg.1797	yes	feature=fig|218495.3.peg.57 target=fig|218495.3.peg.57	yes
EF20 and 0140J	Protein Metabolism	Protein biosynthesis	Ribosome LSU bacterial	LSU ribosomal protein L5p (L11e)	feature=fig|6666666.56095.peg.1808 target=fig|6666666.56095.peg.1808	yes	feature=fig|218495.3.peg.68 target=fig|218495.3.peg.68	yes
EF20 and 0140J	Protein Metabolism	Protein biosynthesis	Ribosome LSU bacterial	LSU ribosomal protein L6p (L9e)	feature=fig|6666666.56095.peg.1811 target=fig|6666666.56095.peg.1811	yes	feature=fig|218495.3.peg.71 target=fig|218495.3.peg.71	yes
EF20 and 0140J	Protein Metabolism	Protein biosynthesis	Ribosome LSU bacterial	LSU ribosomal protein L7/L12 (P1/P2)	feature=fig|6666666.56095.peg.1152 target=fig|6666666.56095.peg.1152	yes	feature=fig|218495.3.peg.700 target=fig|218495.3.peg.700	yes
EF20 and 0140J	Protein Metabolism	Protein biosynthesis	Ribosome LSU bacterial	LSU ribosomal protein L9p	feature=fig|6666666.56095.peg.415 target=fig|6666666.56095.peg.415	yes	feature=fig|218495.3.peg.1689 target=fig|218495.3.peg.1689	yes
EF20 and 0140J	Clustering-based subsystems	no subcategory	Ribosome recycling related cluster	ATP-dependent Clp protease ATP-binding subunit ClpA	feature=fig|6666666.56095.peg.318 target=fig|6666666.56095.peg.318	yes	feature=fig|218495.3.peg.1600 target=fig|218495.3.peg.1600	yes
EF20 and 0140J	Clustering-based subsystems	no subcategory	Ribosome recycling related cluster	Ribosome recycling factor	feature=fig|6666666.56095.peg.868 target=fig|6666666.56095.peg.868	yes	feature=fig|218495.3.peg.432 target=fig|218495.3.peg.432	yes
EF20 and 0140J	Clustering-based subsystems	no subcategory	Ribosome recycling related cluster	SSU ribosomal protein S2p (SAe)	feature=fig|6666666.56095.peg.325 target=fig|6666666.56095.peg.325	yes	feature=fig|218495.3.peg.1611 target=fig|218495.3.peg.1611	yes
EF20 and 0140J	Clustering-based subsystems	no subcategory	Ribosome recycling related cluster	Translation elongation factor Ts	feature=fig|6666666.56095.peg.326 target=fig|6666666.56095.peg.326	yes	feature=fig|218495.3.peg.1612 target=fig|218495.3.peg.1612	yes
0140J	Clustering-based subsystems	no subcategory	Ribosome recycling related cluster	Uridine monophosphate kinase (EC 2.7.4.22)	Uridine monophosphate kinase (EC 2.7.4.22) fig|218495.3.peg.431	no	feature=fig|218495.3.peg.431 target=fig|218495.3.peg.431	yes
EF20 and 0140J	Protein Metabolism	Protein biosynthesis	Ribosome SSU bacterial	SSU ribosomal protein S10p (S20e)	feature=fig|6666666.56095.peg.1795 target=fig|6666666.56095.peg.1795	yes	feature=fig|218495.3.peg.55 target=fig|218495.3.peg.55	yes
EF20 and 0140J	Protein Metabolism	Protein biosynthesis	Ribosome SSU bacterial	SSU ribosomal protein S11p (S14e)	feature=fig|6666666.56095.peg.1820 target=fig|6666666.56095.peg.1820	yes	feature=fig|218495.3.peg.80 target=fig|218495.3.peg.80	yes
EF20 and 0140J	Protein Metabolism	Protein biosynthesis	Ribosome SSU bacterial	SSU ribosomal protein S12p (S23e)	feature=fig|6666666.56095.peg.215 target=fig|6666666.56095.peg.215	yes	feature=fig|218495.3.peg.1496 target=fig|218495.3.peg.1496	yes
EF20 and 0140J	Protein Metabolism	Protein biosynthesis	Ribosome SSU bacterial	SSU ribosomal protein S13p (S18e)	feature=fig|6666666.56095.peg.1819 target=fig|6666666.56095.peg.1819	yes	feature=fig|218495.3.peg.79 target=fig|218495.3.peg.79	yes
EF20 and 0140J	Protein Metabolism	Protein biosynthesis	Ribosome SSU bacterial	SSU ribosomal protein S14p (S29e)	feature=fig|6666666.56095.peg.1809 target=fig|6666666.56095.peg.1809	yes	feature=fig|218495.3.peg.69 target=fig|218495.3.peg.69	yes
EF20 and 0140J	Protein Metabolism	Protein biosynthesis	Ribosome SSU bacterial	SSU ribosomal protein S14p (S29e), zinc-dependent	feature=fig|6666666.56095.peg.1809 target=fig|6666666.56095.peg.1809	yes	feature=fig|218495.3.peg.69 target=fig|218495.3.peg.69	yes
EF20 and 0140J	Protein Metabolism	Protein biosynthesis	Ribosome SSU bacterial	SSU ribosomal protein S14p (S29e), zinc-independent	feature=fig|6666666.56095.peg.197 target=fig|6666666.56095.peg.197	yes	feature=fig|218495.3.peg.1479 target=fig|218495.3.peg.1479	yes
EF20 and 0140J	Protein Metabolism	Protein biosynthesis	Ribosome SSU bacterial	SSU ribosomal protein S15p (S13e)	feature=fig|6666666.56095.peg.694 target=fig|6666666.56095.peg.694	yes	feature=fig|218495.3.peg.229 target=fig|218495.3.peg.229	yes
EF20 and 0140J	Protein Metabolism	Protein biosynthesis	Ribosome SSU bacterial	SSU ribosomal protein S16p	feature=fig|6666666.56095.peg.1115 target=fig|6666666.56095.peg.1115	yes	feature=fig|218495.3.peg.663 target=fig|218495.3.peg.663	yes
EF20 and 0140J	Protein Metabolism	Protein biosynthesis	Ribosome SSU bacterial	SSU ribosomal protein S17p (S11e)	feature=fig|6666666.56095.peg.1805 target=fig|6666666.56095.peg.1805	yes	feature=fig|218495.3.peg.65 target=fig|218495.3.peg.65	yes
EF20 and 0140J	Protein Metabolism	Protein biosynthesis	Ribosome SSU bacterial	SSU ribosomal protein S18p	feature=fig|6666666.56095.peg.117 target=fig|6666666.56095.peg.117	yes	feature=fig|218495.3.peg.1429 target=fig|218495.3.peg.1429	yes
EF20 and 0140J	Protein Metabolism	Protein biosynthesis	Ribosome SSU bacterial	SSU ribosomal protein S18p, zinc-independent	feature=fig|6666666.56095.peg.117 target=fig|6666666.56095.peg.117	yes	feature=fig|218495.3.peg.1429 target=fig|218495.3.peg.1429	yes
EF20 and 0140J	Protein Metabolism	Protein biosynthesis	Ribosome SSU bacterial	SSU ribosomal protein S19p (S15e)	feature=fig|6666666.56095.peg.1800 target=fig|6666666.56095.peg.1800	yes	feature=fig|218495.3.peg.60 target=fig|218495.3.peg.60	yes
EF20 and 0140J	Protein Metabolism	Protein biosynthesis	Ribosome SSU bacterial	SSU ribosomal protein S1p	feature=fig|6666666.56095.peg.1371 target=fig|6666666.56095.peg.1371	yes	feature=fig|218495.3.peg.913 target=fig|218495.3.peg.913	yes
EF20 and 0140J	Protein Metabolism	Protein biosynthesis	Ribosome SSU bacterial	SSU ribosomal protein S20p	feature=fig|6666666.56095.peg.1319 target=fig|6666666.56095.peg.1319	yes	feature=fig|218495.3.peg.863 target=fig|218495.3.peg.863	yes
EF20 and 0140J	Protein Metabolism	Protein biosynthesis	Ribosome SSU bacterial	SSU ribosomal protein S21p	feature=fig|6666666.56095.peg.1063 target=fig|6666666.56095.peg.1063	yes	feature=fig|218495.3.peg.614 target=fig|218495.3.peg.614	yes
EF20 and 0140J	Protein Metabolism	Protein biosynthesis	Ribosome SSU bacterial	SSU ribosomal protein S2p (SAe)	feature=fig|6666666.56095.peg.325 target=fig|6666666.56095.peg.325	yes	feature=fig|218495.3.peg.1611 target=fig|218495.3.peg.1611	yes
EF20 and 0140J	Protein Metabolism	Protein biosynthesis	Ribosome SSU bacterial	SSU ribosomal protein S3p (S3e)	feature=fig|6666666.56095.peg.1802 target=fig|6666666.56095.peg.1802	yes	feature=fig|218495.3.peg.62 target=fig|218495.3.peg.62	yes
EF20 and 0140J	Protein Metabolism	Protein biosynthesis	Ribosome SSU bacterial	SSU ribosomal protein S4p (S9e)	feature=fig|6666666.56095.peg.412 target=fig|6666666.56095.peg.412	yes	feature=fig|218495.3.peg.1686 target=fig|218495.3.peg.1686	yes
EF20 and 0140J	Protein Metabolism	Protein biosynthesis	Ribosome SSU bacterial	SSU ribosomal protein S5p (S2e)	feature=fig|6666666.56095.peg.1813 target=fig|6666666.56095.peg.1813	yes	feature=fig|218495.3.peg.73 target=fig|218495.3.peg.73	yes
EF20 and 0140J	Protein Metabolism	Protein biosynthesis	Ribosome SSU bacterial	SSU ribosomal protein S6p	feature=fig|6666666.56095.peg.119 target=fig|6666666.56095.peg.119	yes	feature=fig|218495.3.peg.1431 target=fig|218495.3.peg.1431	yes
EF20 and 0140J	Protein Metabolism	Protein biosynthesis	Ribosome SSU bacterial	SSU ribosomal protein S7p (S5e)	feature=fig|6666666.56095.peg.214 target=fig|6666666.56095.peg.214	yes	feature=fig|218495.3.peg.1495 target=fig|218495.3.peg.1495	yes
EF20 and 0140J	Protein Metabolism	Protein biosynthesis	Ribosome SSU bacterial	SSU ribosomal protein S8p (S15Ae)	feature=fig|6666666.56095.peg.1810 target=fig|6666666.56095.peg.1810	yes	feature=fig|218495.3.peg.70 target=fig|218495.3.peg.70	yes
EF20 and 0140J	Protein Metabolism	Protein biosynthesis	Ribosome SSU bacterial	SSU ribosomal protein S9p (S16e)	feature=fig|6666666.56095.peg.705 target=fig|6666666.56095.peg.705	yes	feature=fig|218495.3.peg.240 target=fig|218495.3.peg.240	yes
EF20 and 0140J	RNA Metabolism	RNA processing and modification	RNA methylation	16S rRNA (cytosine(967)-C(5))-methyltransferase (EC 2.1.1.176)	feature=fig|6666666.56095.peg.1842 target=fig|6666666.56095.peg.1842	yes	feature=fig|218495.3.peg.1272 target=fig|218495.3.peg.1272	yes
EF20 and 0140J	RNA Metabolism	RNA processing and modification	RNA methylation	16S rRNA (guanine(966)-N(2))-methyltransferase (EC 2.1.1.171)	feature=fig|6666666.56095.peg.1674 target=fig|6666666.56095.peg.1674	yes	feature=fig|218495.3.peg.1207 target=fig|218495.3.peg.1207	yes
EF20 and 0140J	RNA Metabolism	RNA processing and modification	RNA methylation	23S rRNA (Uracil-5-) -methyltransferase RumA (EC 2.1.1.-)	feature=fig|6666666.56095.peg.1550 target=fig|6666666.56095.peg.1550	yes	feature=fig|218495.3.peg.1085 target=fig|218495.3.peg.1085	yes
EF20 and 0140J	RNA Metabolism	RNA processing and modification	RNA methylation	23S rRNA (guanosine-2&#39;-O-) -methyltransferase rlmB (EC 2.1.1.-)	feature=fig|6666666.56095.peg.701 target=fig|6666666.56095.peg.701	yes	feature=fig|218495.3.peg.236 target=fig|218495.3.peg.236	yes
EF20 and 0140J	RNA Metabolism	RNA processing and modification	RNA methylation	FIG011178: rRNA methylase	feature=fig|6666666.56095.peg.781 target=fig|6666666.56095.peg.781	yes	feature=fig|218495.3.peg.350 target=fig|218495.3.peg.350	yes
EF20 and 0140J	RNA Metabolism	RNA processing and modification	RNA methylation	LSU m3Psi1915 methyltransferase RlmH	feature=fig|6666666.56095.peg.438 target=fig|6666666.56095.peg.438	yes	feature=fig|218495.3.peg.1713 target=fig|218495.3.peg.1713	yes
EF20 and 0140J	RNA Metabolism	RNA processing and modification	RNA methylation	LSU m5C1962 methyltransferase RlmI	feature=fig|6666666.56095.peg.1089 target=fig|6666666.56095.peg.1089	yes	feature=fig|218495.3.peg.638 target=fig|218495.3.peg.638	yes
EF20 and 0140J	RNA Metabolism	RNA processing and modification	RNA methylation	Ribosomal RNA large subunit methyltransferase A (EC 2.1.1.51)	feature=fig|6666666.56095.peg.544 target=fig|6666666.56095.peg.544	yes	feature=fig|218495.3.peg.148 target=fig|218495.3.peg.148	yes
EF20 and 0140J	RNA Metabolism	RNA processing and modification	RNA methylation	Ribosomal RNA large subunit methyltransferase N (EC 2.1.1.-)	feature=fig|6666666.56095.peg.1663 target=fig|6666666.56095.peg.1663	yes	feature=fig|218495.3.peg.1196 target=fig|218495.3.peg.1196	yes
EF20 and 0140J	RNA Metabolism	RNA processing and modification	RNA methylation	SSU rRNA (adenine(1518)-N(6)/adenine(1519)-N(6))-dimethyltransferase (EC 2.1.1.182)	feature=fig|6666666.56095.peg.225 target=fig|6666666.56095.peg.225	yes	feature=fig|218495.3.peg.1507 target=fig|218495.3.peg.1507	yes
EF20 and 0140J	RNA Metabolism	RNA processing and modification	RNA methylation	rRNA small subunit 7-methylguanosine (m7G) methyltransferase GidB	feature=fig|6666666.56095.peg.761 target=fig|6666666.56095.peg.761	yes	feature=fig|218495.3.peg.329 target=fig|218495.3.peg.329	yes
EF20 and 0140J	RNA Metabolism	RNA processing and modification	RNA methylation	tRNA (Guanine37-N1) -methyltransferase (EC 2.1.1.31)	feature=fig|6666666.56095.peg.1118 target=fig|6666666.56095.peg.1118	yes	feature=fig|218495.3.peg.666 target=fig|218495.3.peg.666	yes
EF20 and 0140J	RNA Metabolism	RNA processing and modification	RNA methylation	tRNA (adenine37-N(6))-methyltransferase TrmN6 (EC 2.1.1.223)	feature=fig|6666666.56095.peg.1606 target=fig|6666666.56095.peg.1606	yes	feature=fig|218495.3.peg.1140 target=fig|218495.3.peg.1140	yes
EF20 and 0140J	RNA Metabolism	RNA processing and modification	RNA methylation	tRNA (cytidine(34)-2&#39;-O)-methyltransferase (EC 2.1.1.207)	feature=fig|6666666.56095.peg.795 target=fig|6666666.56095.peg.795	yes	feature=fig|218495.3.peg.363 target=fig|218495.3.peg.363	yes
EF20 and 0140J	RNA Metabolism	RNA processing and modification	RNA methylation	tRNA (guanine46-N7-)-methyltransferase (EC 2.1.1.33)	feature=fig|6666666.56095.peg.37 target=fig|6666666.56095.peg.37	yes	feature=fig|218495.3.peg.1348 target=fig|218495.3.peg.1348	yes
EF20 and 0140J	RNA Metabolism	RNA processing and modification	RNA methylation	tRNA-specific 2-thiouridylase MnmA	feature=fig|6666666.56095.peg.418 target=fig|6666666.56095.peg.418	yes	feature=fig|218495.3.peg.1693 target=fig|218495.3.peg.1693	yes
EF20 and 0140J	Clustering-based subsystems	no subcategory	RNA modification and chromosome partitioning cluster	Chromosome (plasmid) partitioning protein ParB	feature=fig|6666666.56095.peg.440 target=fig|6666666.56095.peg.440	yes	feature=fig|218495.3.peg.1715 target=fig|218495.3.peg.1715	yes
EF20 and 0140J	Clustering-based subsystems	no subcategory	RNA modification and chromosome partitioning cluster	GTPase and tRNA-U34 5-formylation enzyme TrmE	feature=fig|6666666.56095.peg.1416 target=fig|6666666.56095.peg.1416	yes	feature=fig|218495.3.peg.955 target=fig|218495.3.peg.955	yes
EF20 and 0140J	Clustering-based subsystems	no subcategory	RNA modification and chromosome partitioning cluster	rRNA small subunit 7-methylguanosine (m7G) methyltransferase GidB	feature=fig|6666666.56095.peg.761 target=fig|6666666.56095.peg.761	yes	feature=fig|218495.3.peg.329 target=fig|218495.3.peg.329	yes
EF20 and 0140J	Clustering-based subsystems	no subcategory	RNA modification and chromosome partitioning cluster	tRNA uridine 5-carboxymethylaminomethyl modification enzyme GidA	feature=fig|6666666.56095.peg.417 target=fig|6666666.56095.peg.417	yes	feature=fig|218495.3.peg.1691 target=fig|218495.3.peg.1691	yes
EF20 and 0140J	Clustering-based subsystems	no subcategory	RNA modification cluster	GTPase and tRNA-U34 5-formylation enzyme TrmE	feature=fig|6666666.56095.peg.1416 target=fig|6666666.56095.peg.1416	yes	feature=fig|218495.3.peg.955 target=fig|218495.3.peg.955	yes
EF20 and 0140J	Clustering-based subsystems	no subcategory	RNA modification cluster	Inner membrane protein translocase component YidC, short form OxaI-like	feature=fig|6666666.56095.peg.247 target=fig|6666666.56095.peg.247	yes	feature=fig|218495.3.peg.1527 target=fig|218495.3.peg.1527	yes
EF20 and 0140J	Clustering-based subsystems	no subcategory	RNA modification cluster	LSU ribosomal protein L34p	feature=fig|6666666.56095.peg.240 target=fig|6666666.56095.peg.240	yes	feature=fig|218495.3.peg.1521 target=fig|218495.3.peg.1521	yes
EF20 and 0140J	Clustering-based subsystems	no subcategory	RNA modification cluster	Protein YidD	feature=fig|6666666.56095.peg.794 target=fig|6666666.56095.peg.794	yes	feature=fig|218495.3.peg.1723 target=fig|218495.3.peg.1723	yes
EF20 and 0140J	Clustering-based subsystems	no subcategory	RNA modification cluster	Ribonuclease P protein component (EC 3.1.26.5)	feature=fig|6666666.56095.peg.248 target=fig|6666666.56095.peg.248	yes	feature=fig|218495.3.peg.1528 target=fig|218495.3.peg.1528	yes
EF20 and 0140J	RNA Metabolism	Transcription	RNA polymerase bacterial	DNA-directed RNA polymerase alpha subunit (EC 2.7.7.6)	feature=fig|6666666.56095.peg.1821 target=fig|6666666.56095.peg.1821	yes	feature=fig|218495.3.peg.81 target=fig|218495.3.peg.81	yes
EF20 and 0140J	RNA Metabolism	Transcription	RNA polymerase bacterial	DNA-directed RNA polymerase beta subunit (EC 2.7.7.6)	feature=fig|6666666.56095.peg.474 target=fig|6666666.56095.peg.474	yes	feature=fig|218495.3.peg.100 target=fig|218495.3.peg.100	yes
EF20 and 0140J	RNA Metabolism	Transcription	RNA polymerase bacterial	DNA-directed RNA polymerase beta&#39; subunit (EC 2.7.7.6)	feature=fig|6666666.56095.peg.475 target=fig|6666666.56095.peg.475	yes	feature=fig|218495.3.peg.101 target=fig|218495.3.peg.101	yes
EF20 and 0140J	RNA Metabolism	Transcription	RNA polymerase bacterial	DNA-directed RNA polymerase delta subunit (EC 2.7.7.6)	feature=fig|6666666.56095.peg.1739 target=fig|6666666.56095.peg.1739	yes	feature=fig|218495.3.peg.282 target=fig|218495.3.peg.282	yes
EF20 and 0140J	RNA Metabolism	Transcription	RNA polymerase bacterial	DNA-directed RNA polymerase omega subunit (EC 2.7.7.6)	feature=fig|6666666.56095.peg.1845 target=fig|6666666.56095.peg.1845	yes	feature=fig|218495.3.peg.1275 target=fig|218495.3.peg.1275	yes
EF20 and 0140J	RNA Metabolism	RNA processing and modification	RNA processing and degradation, bacterial	3&#39;-to-5&#39; exoribonuclease RNase R	feature=fig|6666666.56095.peg.901 target=fig|6666666.56095.peg.901	yes	feature=fig|218495.3.peg.458 target=fig|218495.3.peg.458	yes
EF20 and 0140J	RNA Metabolism	RNA processing and modification	RNA processing and degradation, bacterial	FIG146085: 3&#39;-to-5&#39; oligoribonuclease A, Bacillus type	feature=fig|6666666.56095.peg.1011 target=fig|6666666.56095.peg.1011	yes	feature=fig|218495.3.peg.563 target=fig|218495.3.peg.563	yes
EF20 and 0140J	RNA Metabolism	RNA processing and modification	RNA processing and degradation, bacterial	Ribonuclease III (EC 3.1.26.3)	feature=fig|6666666.56095.peg.933 target=fig|6666666.56095.peg.933	yes	feature=fig|218495.3.peg.490 target=fig|218495.3.peg.490	yes
EF20 and 0140J	RNA Metabolism	RNA processing and modification	RNA pseudouridine syntheses	Ribosomal large subunit pseudouridine synthase B (EC 4.2.1.70)	feature=fig|6666666.56095.peg.793 target=fig|6666666.56095.peg.793	yes	feature=fig|218495.3.peg.362 target=fig|218495.3.peg.362	yes
EF20 and 0140J	RNA Metabolism	RNA processing and modification	RNA pseudouridine syntheses	Ribosomal large subunit pseudouridine synthase D (EC 4.2.1.70)	feature=fig|6666666.56095.peg.1104 target=fig|6666666.56095.peg.1104	yes	feature=fig|218495.3.peg.652 target=fig|218495.3.peg.652	yes
EF20 and 0140J	RNA Metabolism	RNA processing and modification	RNA pseudouridine syntheses	Ribosomal small subunit pseudouridine synthase A (EC 4.2.1.70)	feature=fig|6666666.56095.peg.1597 target=fig|6666666.56095.peg.1597	yes	feature=fig|218495.3.peg.1131 target=fig|218495.3.peg.1131	yes
EF20 and 0140J	RNA Metabolism	RNA processing and modification	RNA pseudouridine syntheses	Similar to ribosomal large subunit pseudouridine synthase D, Bacillus subtilis YhcT type	feature=fig|6666666.56095.peg.312 target=fig|6666666.56095.peg.312	yes	feature=fig|218495.3.peg.1593 target=fig|218495.3.peg.1593	yes
EF20 and 0140J	RNA Metabolism	RNA processing and modification	RNA pseudouridine syntheses	Similar to ribosomal large subunit pseudouridine synthase D, Bacillus subtilis YjbO type	feature=fig|6666666.56095.peg.1214 target=fig|6666666.56095.peg.1214	yes	feature=fig|218495.3.peg.767 target=fig|218495.3.peg.767	yes
EF20 and 0140J	RNA Metabolism	RNA processing and modification	RNA pseudouridine syntheses	tRNA pseudouridine synthase A (EC 4.2.1.70)	feature=fig|6666666.56095.peg.1732 target=fig|6666666.56095.peg.1732	yes	feature=fig|218495.3.peg.275 target=fig|218495.3.peg.275	yes
EF20 and 0140J	RNA Metabolism	RNA processing and modification	RNA pseudouridine syntheses	tRNA pseudouridine synthase B (EC 4.2.1.70)	feature=fig|6666666.56095.peg.1333 target=fig|6666666.56095.peg.1333	yes	feature=fig|218495.3.peg.876 target=fig|218495.3.peg.876	yes
0140J	DNA Metabolism	DNA recombination	RuvABC plus a hypothetical	FIG000859: hypothetical protein YebC	FIG000859: hypothetical protein YebC fig|218495.3.peg.319	no	feature=fig|218495.3.peg.319 target=fig|218495.3.peg.319	yes
EF20 and 0140J	Amino Acids and Derivatives	Alanine, serine, and glycine	Serine Biosynthesis	D-3-phosphoglycerate dehydrogenase (EC 1.1.1.95)	feature=fig|6666666.56095.peg.833 target=fig|6666666.56095.peg.833	yes	feature=fig|218495.3.peg.401 target=fig|218495.3.peg.401	yes
EF20 and 0140J	Amino Acids and Derivatives	Alanine, serine, and glycine	Serine Biosynthesis	Phosphoserine aminotransferase (EC 2.6.1.52)	feature=fig|6666666.56095.peg.831 target=fig|6666666.56095.peg.831	yes	feature=fig|218495.3.peg.399 target=fig|218495.3.peg.399	yes
EF20 and 0140J	Amino Acids and Derivatives	Alanine, serine, and glycine	Serine Biosynthesis	Phosphoserine phosphatase (EC 3.1.3.3)	feature=fig|6666666.56095.peg.1025 target=fig|6666666.56095.peg.1025	yes	feature=fig|218495.3.peg.578 target=fig|218495.3.peg.578	yes
EF20 and 0140J	Amino Acids and Derivatives	Alanine, serine, and glycine	Serine Biosynthesis	Serine hydroxymethyltransferase (EC 2.1.2.1)	feature=fig|6666666.56095.peg.1233 target=fig|6666666.56095.peg.1233	yes	feature=fig|218495.3.peg.786 target=fig|218495.3.peg.786	yes
EF20 and 0140J	Cell Wall and Capsule	Capsular and extracellular polysacchrides	Sialic Acid Metabolism	Glucosamine--fructose-6-phosphate aminotransferase [isomerizing] (EC 2.6.1.16)	feature=fig|6666666.56095.peg.1361 target=fig|6666666.56095.peg.1361	yes	feature=fig|218495.3.peg.903 target=fig|218495.3.peg.903	yes
EF20 and 0140J	Cell Wall and Capsule	Capsular and extracellular polysacchrides	Sialic Acid Metabolism	Glucosamine-1-phosphate N-acetyltransferase (EC 2.3.1.157)	feature=fig|6666666.56095.peg.853 target=fig|6666666.56095.peg.853	yes	feature=fig|218495.3.peg.418 target=fig|218495.3.peg.418	yes
EF20 and 0140J	Cell Wall and Capsule	Capsular and extracellular polysacchrides	Sialic Acid Metabolism	Glucosamine-6-phosphate deaminase (EC 3.5.99.6)	feature=fig|6666666.56095.peg.1598 target=fig|6666666.56095.peg.1598	yes	feature=fig|218495.3.peg.1132 target=fig|218495.3.peg.1132	yes
EF20 and 0140J	Cell Wall and Capsule	Capsular and extracellular polysacchrides	Sialic Acid Metabolism	N-acetylglucosamine-1-phosphate uridyltransferase (EC 2.7.7.23)	feature=fig|6666666.56095.peg.853 target=fig|6666666.56095.peg.853	yes	feature=fig|218495.3.peg.418 target=fig|218495.3.peg.418	yes
EF20 and 0140J	Cell Wall and Capsule	Capsular and extracellular polysacchrides	Sialic Acid Metabolism	N-acetylglucosamine-6-phosphate deacetylase (EC 3.5.1.25)	feature=fig|6666666.56095.peg.1897 target=fig|6666666.56095.peg.1897	yes	feature=fig|218495.3.peg.1322 target=fig|218495.3.peg.1322	yes
EF20 and 0140J	Cell Wall and Capsule	Capsular and extracellular polysacchrides	Sialic Acid Metabolism	N-acetylmannosamine kinase (EC 2.7.1.60)	feature=fig|6666666.56095.peg.233 target=fig|6666666.56095.peg.233	yes	feature=fig|218495.3.peg.1514 target=fig|218495.3.peg.1514	yes
EF20 and 0140J	Cell Wall and Capsule	Capsular and extracellular polysacchrides	Sialic Acid Metabolism	N-acetylmannosamine-6-phosphate 2-epimerase (EC 5.1.3.9)	feature=fig|6666666.56095.peg.239 target=fig|6666666.56095.peg.239	yes	feature=fig|218495.3.peg.1520 target=fig|218495.3.peg.1520	yes
EF20 and 0140J	Cell Wall and Capsule	Capsular and extracellular polysacchrides	Sialic Acid Metabolism	N-acetylneuraminate lyase (EC 4.1.3.3)	feature=fig|6666666.56095.peg.234 target=fig|6666666.56095.peg.234	yes	feature=fig|218495.3.peg.845 target=fig|218495.3.peg.845	yes
EF20 and 0140J	Cell Wall and Capsule	Capsular and extracellular polysacchrides	Sialic Acid Metabolism	PTS system, mannose-specific IIA component (EC 2.7.1.69)	feature=fig|6666666.56095.peg.1779 target=fig|6666666.56095.peg.1779	yes	feature=fig|218495.3.peg.41 target=fig|218495.3.peg.41	yes
EF20 and 0140J	Cell Wall and Capsule	Capsular and extracellular polysacchrides	Sialic Acid Metabolism	PTS system, mannose-specific IIB component (EC 2.7.1.69)	feature=fig|6666666.56095.peg.1779 target=fig|6666666.56095.peg.1779	yes	feature=fig|218495.3.peg.41 target=fig|218495.3.peg.41	yes
EF20 and 0140J	Cell Wall and Capsule	Capsular and extracellular polysacchrides	Sialic Acid Metabolism	PTS system, mannose-specific IIC component (EC 2.7.1.69)	feature=fig|6666666.56095.peg.1777 target=fig|6666666.56095.peg.1777	yes	feature=fig|218495.3.peg.39 target=fig|218495.3.peg.39	yes
EF20 and 0140J	Cell Wall and Capsule	Capsular and extracellular polysacchrides	Sialic Acid Metabolism	PTS system, mannose-specific IID component (EC 2.7.1.69)	feature=fig|6666666.56095.peg.50 target=fig|6666666.56095.peg.50	yes	feature=fig|218495.3.peg.1362 target=fig|218495.3.peg.1362	yes
EF20 and 0140J	Cell Wall and Capsule	Capsular and extracellular polysacchrides	Sialic Acid Metabolism	Phosphoglucosamine mutase (EC 5.4.2.10)	feature=fig|6666666.56095.peg.1455 target=fig|6666666.56095.peg.1455	yes	feature=fig|218495.3.peg.992 target=fig|218495.3.peg.992	yes
EF20 and 0140J	Cell Wall and Capsule	Capsular and extracellular polysacchrides	Sialic Acid Metabolism	Sialic acid utilization regulator, RpiR family	feature=fig|6666666.56095.peg.540 target=fig|6666666.56095.peg.540	yes	feature=fig|218495.3.peg.1512 target=fig|218495.3.peg.1512	yes
EF20	Cell Wall and Capsule	Capsular and extracellular polysacchrides	Sialic Acid Metabolism	ABC transporter, predicted N-acetylneuraminate transport system permease protein 1	feature=fig|6666666.56095.peg.238 target=fig|6666666.56095.peg.238	yes	ABC transporter, predicted N-acetylneuraminate transport system permease protein 1 fig|6666666.56095.peg.238	no
EF20	Cell Wall and Capsule	Capsular and extracellular polysacchrides	Sialic Acid Metabolism	ABC transporter, predicted N-acetylneuraminate-binding protein	feature=fig|6666666.56095.peg.236 target=fig|6666666.56095.peg.236	yes	ABC transporter, predicted N-acetylneuraminate-binding protein fig|6666666.56095.peg.236	no
EF20 and 0140J	Protein Metabolism	Protein processing and modification	Signal peptidase	Signal peptidase I (EC 3.4.21.89)	feature=fig|6666666.56095.peg.1362 target=fig|6666666.56095.peg.1362	yes	feature=fig|218495.3.peg.904 target=fig|218495.3.peg.904	yes
EF20 and 0140J	Miscellaneous	Plant-Prokaryote DOE project	Single-Rhodanese-domain proteins	FIG015049: hypothetical protein	feature=fig|6666666.56095.peg.1504 target=fig|6666666.56095.peg.1504	yes	feature=fig|218495.3.peg.1040 target=fig|218495.3.peg.1040	yes
EF20 and 0140J	Miscellaneous	Plant-Prokaryote DOE project	Single-Rhodanese-domain proteins	Rhodanese domain protein UPF0176, Firmicutes subgroup	feature=fig|6666666.56095.peg.1503 target=fig|6666666.56095.peg.1503	yes	feature=fig|218495.3.peg.1039 target=fig|218495.3.peg.1039	yes
EF20	Respiration	no subcategory	Soluble cytochromes and functionally related electron carriers	Ferredoxin	feature=fig|6666666.56095.peg.1082 target=fig|6666666.56095.peg.1082	yes	Ferredoxin fig|6666666.56095.peg.1082	no
EF20 and 0140J	Cell Wall and Capsule	Gram-Positive cell wall components	Sortase	Cell wall surface anchor family protein	feature=fig|6666666.56095.peg.594 target=fig|6666666.56095.peg.594	yes	feature=fig|218495.3.peg.180 target=fig|218495.3.peg.180	yes
EF20 and 0140J	Cell Wall and Capsule	Gram-Positive cell wall components	Sortase	Sortase A, LPXTG specific	feature=fig|6666666.56095.peg.1240 target=fig|6666666.56095.peg.1240	yes	feature=fig|218495.3.peg.793 target=fig|218495.3.peg.793	yes
EF20 and 0140J	Dormancy and Sporulation	no subcategory	Sporulation-associated proteins with broader functions	Peptidyl-tRNA hydrolase (EC 3.1.1.29)	feature=fig|6666666.56095.peg.446 target=fig|6666666.56095.peg.446	yes	feature=fig|218495.3.peg.5 target=fig|218495.3.peg.5	yes
EF20 and 0140J	Cell Wall and Capsule	Capsular and extracellular polysacchrides	Streptococcal Hyaluronic Acid Capsule	Hyaluronan synthase (EC 2.4.1.212)	feature=fig|6666666.56095.peg.274 target=fig|6666666.56095.peg.274	yes	feature=fig|218495.3.peg.1557 target=fig|218495.3.peg.1557	yes
EF20 and 0140J	Cell Wall and Capsule	Capsular and extracellular polysacchrides	Streptococcal Hyaluronic Acid Capsule	UDP-glucose dehydrogenase in hyaluronic acid synthesis (EC 1.1.1.22)	feature=fig|6666666.56095.peg.273 target=fig|6666666.56095.peg.273	yes	feature=fig|218495.3.peg.1556 target=fig|218495.3.peg.1556	yes
EF20 and 0140J	Cell Wall and Capsule	Capsular and extracellular polysacchrides	Streptococcal Hyaluronic Acid Capsule	UTP--glucose-1-phosphate uridylyltransferase (EC 2.7.7.9)	feature=fig|6666666.56095.peg.269 target=fig|6666666.56095.peg.269	yes	feature=fig|218495.3.peg.1552 target=fig|218495.3.peg.1552	yes
0140J	Cell Wall and Capsule	Capsular and extracellular polysacchrides	Streptococcal Hyaluronic Acid Capsule	UTP--glucose-1-phosphate uridylyltransferase in hyaluronic acid synthesis (EC 2.7.7.9)	UTP--glucose-1-phosphate uridylyltransferase in hyaluronic acid synthesis (EC 2.7.7.9) fig|218495.3.peg.1552	no	feature=fig|218495.3.peg.1552 target=fig|218495.3.peg.1552	yes
EF20 and 0140J	Virulence, Disease and Defense	no subcategory	Streptococcus pyogenes Virulome	Antiphagocytic M protein	feature=fig|6666666.56095.peg.510 target=fig|6666666.56095.peg.510	yes	feature=fig|218495.3.peg.125 target=fig|218495.3.peg.125	yes
EF20 and 0140J	Virulence, Disease and Defense	no subcategory	Streptococcus pyogenes Virulome	C5a peptidase (EC 3.4.21.-)	feature=fig|6666666.56095.peg.1519 target=fig|6666666.56095.peg.1519	yes	feature=fig|218495.3.peg.743 target=fig|218495.3.peg.743	yes
EF20 and 0140J	Virulence, Disease and Defense	no subcategory	Streptococcus pyogenes Virulome	D-alanine--poly(phosphoribitol) ligase subunit 1 (EC 6.1.1.13)	feature=fig|6666666.56095.peg.1514 target=fig|6666666.56095.peg.1514	yes	feature=fig|218495.3.peg.1659 target=fig|218495.3.peg.1659	yes
EF20 and 0140J	Virulence, Disease and Defense	no subcategory	Streptococcus pyogenes Virulome	D-alanine--poly(phosphoribitol) ligase subunit 2 (EC 6.1.1.13)	feature=fig|6666666.56095.peg.1512 target=fig|6666666.56095.peg.1512	yes	feature=fig|218495.3.peg.1048 target=fig|218495.3.peg.1048	yes
EF20 and 0140J	Virulence, Disease and Defense	no subcategory	Streptococcus pyogenes Virulome	Fibronectin-binding protein	feature=fig|6666666.56095.peg.528 target=fig|6666666.56095.peg.528	yes	feature=fig|218495.3.peg.141 target=fig|218495.3.peg.141	yes
EF20 and 0140J	Virulence, Disease and Defense	no subcategory	Streptococcus pyogenes Virulome	Hyaluronan synthase (EC 2.4.1.212)	feature=fig|6666666.56095.peg.274 target=fig|6666666.56095.peg.274	yes	feature=fig|218495.3.peg.1557 target=fig|218495.3.peg.1557	yes
EF20 and 0140J	Virulence, Disease and Defense	no subcategory	Streptococcus pyogenes Virulome	Plasmin(ogen) receptor	feature=fig|6666666.56095.peg.212 target=fig|6666666.56095.peg.212	yes	feature=fig|218495.3.peg.1493 target=fig|218495.3.peg.1493	yes
EF20 and 0140J	Virulence, Disease and Defense	no subcategory	Streptococcus pyogenes Virulome	Streptokinase	feature=fig|6666666.56095.peg.357 target=fig|6666666.56095.peg.357	yes	feature=fig|218495.3.peg.1641 target=fig|218495.3.peg.1641	yes
EF20 and 0140J	Regulation and Cell signaling	no subcategory	Stringent Response, (p)ppGpp metabolism	GTP pyrophosphokinase (EC 2.7.6.5), (p)ppGpp synthetase I	feature=fig|6666666.56095.peg.670 target=fig|6666666.56095.peg.670	yes	feature=fig|218495.3.peg.206 target=fig|218495.3.peg.206	yes
EF20 and 0140J	Carbohydrates	Di- and oligosaccharides	Sucrose utilization	Fructokinase (EC 2.7.1.4)	feature=fig|6666666.56095.peg.732 target=fig|6666666.56095.peg.732	yes	feature=fig|218495.3.peg.266 target=fig|218495.3.peg.266	yes
EF20 and 0140J	Carbohydrates	Di- and oligosaccharides	Sucrose utilization	PTS system, sucrose-specific IIA component (EC 2.7.1.69)	feature=fig|6666666.56095.peg.106 target=fig|6666666.56095.peg.106	yes	feature=fig|218495.3.peg.1418 target=fig|218495.3.peg.1418	yes
EF20 and 0140J	Carbohydrates	Di- and oligosaccharides	Sucrose utilization	PTS system, sucrose-specific IIB component (EC 2.7.1.69)	feature=fig|6666666.56095.peg.106 target=fig|6666666.56095.peg.106	yes	feature=fig|218495.3.peg.1418 target=fig|218495.3.peg.1418	yes
EF20 and 0140J	Carbohydrates	Di- and oligosaccharides	Sucrose utilization	PTS system, sucrose-specific IIC component (EC 2.7.1.69)	feature=fig|6666666.56095.peg.106 target=fig|6666666.56095.peg.106	yes	feature=fig|218495.3.peg.1418 target=fig|218495.3.peg.1418	yes
EF20 and 0140J	Carbohydrates	Di- and oligosaccharides	Sucrose utilization	Sucrose operon repressor ScrR, LacI family	feature=fig|6666666.56095.peg.727 target=fig|6666666.56095.peg.727	yes	feature=fig|218495.3.peg.261 target=fig|218495.3.peg.261	yes
EF20 and 0140J	Carbohydrates	Di- and oligosaccharides	Sucrose utilization	Sucrose-6-phosphate hydrolase (EC 3.2.1.26)	feature=fig|6666666.56095.peg.731 target=fig|6666666.56095.peg.731	yes	feature=fig|218495.3.peg.1419 target=fig|218495.3.peg.1419	yes
EF20 and 0140J	Cell Wall and Capsule	Gram-Positive cell wall components	Teichoic and lipoteichoic acids biosynthesis	D-alanine--poly(phosphoribitol) ligase subunit 1 (EC 6.1.1.13)	feature=fig|6666666.56095.peg.1514 target=fig|6666666.56095.peg.1514	yes	feature=fig|218495.3.peg.1050 target=fig|218495.3.peg.1050	yes
EF20 and 0140J	Cell Wall and Capsule	Gram-Positive cell wall components	Teichoic and lipoteichoic acids biosynthesis	D-alanine--poly(phosphoribitol) ligase subunit 2 (EC 6.1.1.13)	feature=fig|6666666.56095.peg.1512 target=fig|6666666.56095.peg.1512	yes	feature=fig|218495.3.peg.1048 target=fig|218495.3.peg.1048	yes
EF20 and 0140J	Cell Wall and Capsule	Gram-Positive cell wall components	Teichoic and lipoteichoic acids biosynthesis	D-alanyl transfer protein DltB	feature=fig|6666666.56095.peg.1513 target=fig|6666666.56095.peg.1513	yes	feature=fig|218495.3.peg.1049 target=fig|218495.3.peg.1049	yes
EF20 and 0140J	Cell Wall and Capsule	Gram-Positive cell wall components	Teichoic and lipoteichoic acids biosynthesis	Poly(glycerophosphate chain) D-alanine transfer protein DltD	feature=fig|6666666.56095.peg.1511 target=fig|6666666.56095.peg.1511	yes	feature=fig|218495.3.peg.1047 target=fig|218495.3.peg.1047	yes
EF20 and 0140J	Cell Wall and Capsule	Gram-Positive cell wall components	Teichoic and lipoteichoic acids biosynthesis	Undecaprenyl-phosphate N-acetylglucosaminyl 1-phosphate transferase (EC 2.7.8.-)	feature=fig|6666666.56095.peg.1754 target=fig|6666666.56095.peg.1754	yes	feature=fig|218495.3.peg.297 target=fig|218495.3.peg.297	yes
EF20	Cell Wall and Capsule	Gram-Positive cell wall components	Teichoic and lipoteichoic acids biosynthesis	CDP-glycerol:poly(glycerophosphate) glycerophosphotransferase (EC 2.7.8.12)	feature=fig|6666666.56095.peg.1392 target=fig|6666666.56095.peg.1392	yes	CDP-glycerol:poly(glycerophosphate) glycerophosphotransferase (EC 2.7.8.12) fig|6666666.56095.peg.1392	no
EF20 and 0140J	Respiration	Electron accepting reactions	Terminal cytochrome d ubiquinol oxidases	Cytochrome d ubiquinol oxidase subunit I (EC 1.10.3.-)	feature=fig|6666666.56095.peg.463 target=fig|6666666.56095.peg.463	yes	feature=fig|218495.3.peg.89 target=fig|218495.3.peg.89	yes
EF20 and 0140J	Respiration	Electron accepting reactions	Terminal cytochrome d ubiquinol oxidases	Cytochrome d ubiquinol oxidase subunit II (EC 1.10.3.-)	feature=fig|6666666.56095.peg.464 target=fig|6666666.56095.peg.464	yes	feature=fig|218495.3.peg.90 target=fig|218495.3.peg.90	yes
EF20 and 0140J	Respiration	Electron accepting reactions	Terminal cytochrome d ubiquinol oxidases	Transport ATP-binding protein CydC	feature=fig|6666666.56095.peg.466 target=fig|6666666.56095.peg.466	yes	feature=fig|218495.3.peg.92 target=fig|218495.3.peg.92	yes
EF20 and 0140J	Respiration	Electron accepting reactions	Terminal cytochrome d ubiquinol oxidases	Transport ATP-binding protein CydD	feature=fig|6666666.56095.peg.465 target=fig|6666666.56095.peg.465	yes	feature=fig|218495.3.peg.91 target=fig|218495.3.peg.91	yes
EF20 and 0140J	Respiration	Electron accepting reactions	Terminal cytochrome oxidases	Cytochrome d ubiquinol oxidase subunit I (EC 1.10.3.-)	feature=fig|6666666.56095.peg.463 target=fig|6666666.56095.peg.463	yes	feature=fig|218495.3.peg.89 target=fig|218495.3.peg.89	yes
EF20 and 0140J	Respiration	Electron accepting reactions	Terminal cytochrome oxidases	Cytochrome d ubiquinol oxidase subunit II (EC 1.10.3.-)	feature=fig|6666666.56095.peg.464 target=fig|6666666.56095.peg.464	yes	feature=fig|218495.3.peg.90 target=fig|218495.3.peg.90	yes
EF20 and 0140J	Respiration	Electron accepting reactions	Terminal cytochrome oxidases	Transport ATP-binding protein CydC	feature=fig|6666666.56095.peg.466 target=fig|6666666.56095.peg.466	yes	feature=fig|218495.3.peg.92 target=fig|218495.3.peg.92	yes
EF20 and 0140J	Respiration	Electron accepting reactions	Terminal cytochrome oxidases	Transport ATP-binding protein CydD	feature=fig|6666666.56095.peg.465 target=fig|6666666.56095.peg.465	yes	feature=fig|218495.3.peg.91 target=fig|218495.3.peg.91	yes
EF20 and 0140J	Cofactors, Vitamins, Prosthetic Groups, Pigments	no subcategory	Thiamin biosynthesis	Substrate-specific component ThiT of thiamin ECF transporter	feature=fig|6666666.56095.peg.974 target=fig|6666666.56095.peg.974	yes	feature=fig|218495.3.peg.528 target=fig|218495.3.peg.528	yes
EF20 and 0140J	Cofactors, Vitamins, Prosthetic Groups, Pigments	no subcategory	Thiamin biosynthesis	Thiamin pyrophosphokinase (EC 2.7.6.2)	feature=fig|6666666.56095.peg.220 target=fig|6666666.56095.peg.220	yes	feature=fig|218495.3.peg.1502 target=fig|218495.3.peg.1502	yes
EF20 and 0140J	Cofactors, Vitamins, Prosthetic Groups, Pigments	no subcategory	Thiamin biosynthesis	tRNA S(4)U 4-thiouridine synthase (former ThiI)	feature=fig|6666666.56095.peg.1096 target=fig|6666666.56095.peg.1096	yes	feature=fig|218495.3.peg.645 target=fig|218495.3.peg.645	yes
EF20 and 0140J	Sulfur Metabolism	no subcategory	Thioredoxin-disulfide reductase	Alkyl hydroperoxide reductase protein C (EC 1.6.4.-)	feature=fig|6666666.56095.peg.323 target=fig|6666666.56095.peg.323	yes	feature=fig|218495.3.peg.1609 target=fig|218495.3.peg.1609	yes
EF20 and 0140J	Sulfur Metabolism	no subcategory	Thioredoxin-disulfide reductase	Alkyl hydroperoxide reductase protein F (EC 1.6.4.-)	feature=fig|6666666.56095.peg.324 target=fig|6666666.56095.peg.324	yes	feature=fig|218495.3.peg.1610 target=fig|218495.3.peg.1610	yes
EF20 and 0140J	Sulfur Metabolism	no subcategory	Thioredoxin-disulfide reductase	Thiol peroxidase, Tpx-type (EC 1.11.1.15)	feature=fig|6666666.56095.peg.1340 target=fig|6666666.56095.peg.1340	yes	feature=fig|218495.3.peg.883 target=fig|218495.3.peg.883	yes
EF20 and 0140J	Sulfur Metabolism	no subcategory	Thioredoxin-disulfide reductase	Thioredoxin reductase (EC 1.8.1.9)	feature=fig|6666666.56095.peg.1867 target=fig|6666666.56095.peg.1867	yes	feature=fig|218495.3.peg.667 target=fig|218495.3.peg.667	yes
EF20 and 0140J	Amino Acids and Derivatives	Lysine, threonine, methionine, and cysteine	Threonine and Homoserine Biosynthesis	Aspartate aminotransferase (EC 2.6.1.1)	feature=fig|6666666.56095.peg.1061 target=fig|6666666.56095.peg.1061	yes	feature=fig|218495.3.peg.612 target=fig|218495.3.peg.612	yes
EF20 and 0140J	Amino Acids and Derivatives	Lysine, threonine, methionine, and cysteine	Threonine and Homoserine Biosynthesis	Aspartate-semialdehyde dehydrogenase (EC 1.2.1.11)	feature=fig|6666666.56095.peg.1302 target=fig|6666666.56095.peg.1302	yes	feature=fig|218495.3.peg.846 target=fig|218495.3.peg.846	yes
EF20 and 0140J	Amino Acids and Derivatives	Lysine, threonine, methionine, and cysteine	Threonine and Homoserine Biosynthesis	Aspartokinase (EC 2.7.2.4)	feature=fig|6666666.56095.peg.1731 target=fig|6666666.56095.peg.1731	yes	feature=fig|218495.3.peg.274 target=fig|218495.3.peg.274	yes
EF20 and 0140J	Amino Acids and Derivatives	Lysine, threonine, methionine, and cysteine	Threonine and Homoserine Biosynthesis	Homoserine dehydrogenase (EC 1.1.1.3)	feature=fig|6666666.56095.peg.1173 target=fig|6666666.56095.peg.1173	yes	feature=fig|218495.3.peg.727 target=fig|218495.3.peg.727	yes
EF20 and 0140J	Amino Acids and Derivatives	Lysine, threonine, methionine, and cysteine	Threonine and Homoserine Biosynthesis	Homoserine kinase (EC 2.7.1.39)	feature=fig|6666666.56095.peg.1174 target=fig|6666666.56095.peg.1174	yes	feature=fig|218495.3.peg.728 target=fig|218495.3.peg.728	yes
EF20 and 0140J	Amino Acids and Derivatives	Lysine, threonine, methionine, and cysteine	Threonine and Homoserine Biosynthesis	Threonine synthase (EC 4.2.3.1)	feature=fig|6666666.56095.peg.1793 target=fig|6666666.56095.peg.1793	yes	feature=fig|218495.3.peg.53 target=fig|218495.3.peg.53	yes
EF20 and 0140J	RNA Metabolism	Transcription	Transcription factors bacterial	COG2740: Predicted nucleic-acid-binding protein implicated in transcription termination	feature=fig|6666666.56095.peg.34 target=fig|6666666.56095.peg.34	yes	feature=fig|218495.3.peg.1345 target=fig|218495.3.peg.1345	yes
EF20 and 0140J	RNA Metabolism	Transcription	Transcription factors bacterial	FIG000325: clustered with transcription termination protein NusA	feature=fig|6666666.56095.peg.36 target=fig|6666666.56095.peg.36	yes	feature=fig|218495.3.peg.1347 target=fig|218495.3.peg.1347	yes
EF20 and 0140J	RNA Metabolism	Transcription	Transcription factors bacterial	Transcription accessory protein (S1 RNA-binding domain)	feature=fig|6666666.56095.peg.952 target=fig|6666666.56095.peg.952	yes	feature=fig|218495.3.peg.509 target=fig|218495.3.peg.509	yes
EF20 and 0140J	RNA Metabolism	Transcription	Transcription factors bacterial	Transcription antitermination protein NusG	feature=fig|6666666.56095.peg.307 target=fig|6666666.56095.peg.307	yes	feature=fig|218495.3.peg.1589 target=fig|218495.3.peg.1589	yes
EF20 and 0140J	RNA Metabolism	Transcription	Transcription factors bacterial	Transcription elongation factor GreA	feature=fig|6666666.56095.peg.778 target=fig|6666666.56095.peg.778	yes	feature=fig|218495.3.peg.347 target=fig|218495.3.peg.347	yes
EF20 and 0140J	RNA Metabolism	Transcription	Transcription factors bacterial	Transcription termination protein NusA	feature=fig|6666666.56095.peg.35 target=fig|6666666.56095.peg.35	yes	feature=fig|218495.3.peg.1346 target=fig|218495.3.peg.1346	yes
EF20 and 0140J	RNA Metabolism	Transcription	Transcription factors bacterial	Transcription termination protein NusB	feature=fig|6666666.56095.peg.109 target=fig|6666666.56095.peg.109	yes	feature=fig|218495.3.peg.1421 target=fig|218495.3.peg.1421	yes
EF20 and 0140J	RNA Metabolism	Transcription	Transcription factors bacterial	Transcription-repair coupling factor	feature=fig|6666666.56095.peg.447 target=fig|6666666.56095.peg.447	yes	feature=fig|218495.3.peg.6 target=fig|218495.3.peg.6	yes
EF20 and 0140J	RNA Metabolism	Transcription	Transcription factors bacterial	ribosomal protein L7Ae family protein	feature=fig|6666666.56095.peg.33 target=fig|6666666.56095.peg.33	yes	feature=fig|218495.3.peg.1344 target=fig|218495.3.peg.1344	yes
EF20 and 0140J	RNA Metabolism	Transcription	Transcription initiation, bacterial sigma factors	RNA polymerase sigma factor RpoD	feature=fig|6666666.56095.peg.1066 target=fig|6666666.56095.peg.1066	yes	feature=fig|218495.3.peg.617 target=fig|218495.3.peg.617	yes
EF20 and 0140J	Clustering-based subsystems	no subcategory	Transcription repair cluster	Arsenate reductase (EC 1.20.4.1)	feature=fig|6666666.56095.peg.1413 target=fig|6666666.56095.peg.1413	yes	feature=fig|218495.3.peg.952 target=fig|218495.3.peg.952	yes
EF20 and 0140J	Clustering-based subsystems	no subcategory	Transcription repair cluster	Glucosamine-1-phosphate N-acetyltransferase (EC 2.3.1.157)	feature=fig|6666666.56095.peg.853 target=fig|6666666.56095.peg.853	yes	feature=fig|218495.3.peg.418 target=fig|218495.3.peg.418	yes
EF20 and 0140J	Clustering-based subsystems	no subcategory	Transcription repair cluster	N-acetylglucosamine-1-phosphate uridyltransferase (EC 2.7.7.23)	feature=fig|6666666.56095.peg.853 target=fig|6666666.56095.peg.853	yes	feature=fig|218495.3.peg.418 target=fig|218495.3.peg.418	yes
EF20 and 0140J	Clustering-based subsystems	no subcategory	Transcription repair cluster	Peptidyl-tRNA hydrolase (EC 3.1.1.29)	feature=fig|6666666.56095.peg.446 target=fig|6666666.56095.peg.446	yes	feature=fig|218495.3.peg.5 target=fig|218495.3.peg.5	yes
EF20 and 0140J	Clustering-based subsystems	no subcategory	Transcription repair cluster	Ribose-phosphate pyrophosphokinase (EC 2.7.6.1)	feature=fig|6666666.56095.peg.1210 target=fig|6666666.56095.peg.1210	yes	feature=fig|218495.3.peg.763 target=fig|218495.3.peg.763	yes
EF20 and 0140J	Clustering-based subsystems	no subcategory	Transcription repair cluster	Transcription-repair coupling factor	feature=fig|6666666.56095.peg.447 target=fig|6666666.56095.peg.447	yes	feature=fig|218495.3.peg.6 target=fig|218495.3.peg.6	yes
EF20 and 0140J	Protein Metabolism	Protein biosynthesis	Translation elongation factors bacterial	Translation elongation factor G	feature=fig|6666666.56095.peg.213 target=fig|6666666.56095.peg.213	yes	feature=fig|218495.3.peg.1494 target=fig|218495.3.peg.1494	yes
EF20 and 0140J	Protein Metabolism	Protein biosynthesis	Translation elongation factors bacterial	Translation elongation factor LepA	feature=fig|6666666.56095.peg.1444 target=fig|6666666.56095.peg.1444	yes	feature=fig|218495.3.peg.984 target=fig|218495.3.peg.984	yes
EF20 and 0140J	Protein Metabolism	Protein biosynthesis	Translation elongation factors bacterial	Translation elongation factor P	feature=fig|6666666.56095.peg.111 target=fig|6666666.56095.peg.111	yes	feature=fig|218495.3.peg.1423 target=fig|218495.3.peg.1423	yes
EF20 and 0140J	Protein Metabolism	Protein biosynthesis	Translation elongation factors bacterial	Translation elongation factor Ts	feature=fig|6666666.56095.peg.326 target=fig|6666666.56095.peg.326	yes	feature=fig|218495.3.peg.1612 target=fig|218495.3.peg.1612	yes
EF20 and 0140J	Protein Metabolism	Protein biosynthesis	Translation elongation factors bacterial	Translation elongation factor Tu	feature=fig|6666666.56095.peg.981 target=fig|6666666.56095.peg.981	yes	feature=fig|218495.3.peg.534 target=fig|218495.3.peg.534	yes
EF20 and 0140J	Protein Metabolism	Protein biosynthesis	Translation initiation factors bacterial	Methionyl-tRNA formyltransferase (EC 2.1.2.9)	feature=fig|6666666.56095.peg.1843 target=fig|6666666.56095.peg.1843	yes	feature=fig|218495.3.peg.1273 target=fig|218495.3.peg.1273	yes
EF20 and 0140J	Protein Metabolism	Protein biosynthesis	Translation initiation factors bacterial	Ribosome-binding factor A	feature=fig|6666666.56095.peg.31 target=fig|6666666.56095.peg.31	yes	feature=fig|218495.3.peg.1342 target=fig|218495.3.peg.1342	yes
EF20 and 0140J	Protein Metabolism	Protein biosynthesis	Translation initiation factors bacterial	Translation initiation factor 1	feature=fig|6666666.56095.peg.1818 target=fig|6666666.56095.peg.1818	yes	feature=fig|218495.3.peg.78 target=fig|218495.3.peg.78	yes
EF20 and 0140J	Protein Metabolism	Protein biosynthesis	Translation initiation factors bacterial	Translation initiation factor 2	feature=fig|6666666.56095.peg.32 target=fig|6666666.56095.peg.32	yes	feature=fig|218495.3.peg.1343 target=fig|218495.3.peg.1343	yes
EF20 and 0140J	Protein Metabolism	Protein biosynthesis	Translation initiation factors bacterial	Translation initiation factor 3	feature=fig|6666666.56095.peg.1085 target=fig|6666666.56095.peg.1085	yes	feature=fig|218495.3.peg.1716 target=fig|218495.3.peg.1716	yes
EF20 and 0140J	Protein Metabolism	Protein biosynthesis	Translation termination factors bacterial	Methionine aminopeptidase (EC 3.4.11.18)	feature=fig|6666666.56095.peg.1555 target=fig|6666666.56095.peg.1555	yes	feature=fig|218495.3.peg.1090 target=fig|218495.3.peg.1090	yes
EF20 and 0140J	Protein Metabolism	Protein biosynthesis	Translation termination factors bacterial	Peptide chain release factor 1	feature=fig|6666666.56095.peg.1230 target=fig|6666666.56095.peg.1230	yes	feature=fig|218495.3.peg.783 target=fig|218495.3.peg.783	yes
EF20 and 0140J	Protein Metabolism	Protein biosynthesis	Translation termination factors bacterial	Peptide chain release factor 2	feature=fig|6666666.56095.peg.997 target=fig|6666666.56095.peg.997	yes	feature=fig|218495.3.peg.1717 target=fig|218495.3.peg.1717	yes
EF20 and 0140J	Protein Metabolism	Protein biosynthesis	Translation termination factors bacterial	Peptide chain release factor 3	feature=fig|6666666.56095.peg.1612 target=fig|6666666.56095.peg.1612	yes	feature=fig|218495.3.peg.1147 target=fig|218495.3.peg.1147	yes
EF20 and 0140J	Protein Metabolism	Protein biosynthesis	Translation termination factors bacterial	Peptide deformylase (EC 3.5.1.88)	feature=fig|6666666.56095.peg.1137 target=fig|6666666.56095.peg.1137	yes	feature=fig|218495.3.peg.685 target=fig|218495.3.peg.685	yes
EF20 and 0140J	Protein Metabolism	Protein biosynthesis	Translation termination factors bacterial	Peptidyl-tRNA hydrolase (EC 3.1.1.29)	feature=fig|6666666.56095.peg.446 target=fig|6666666.56095.peg.446	yes	feature=fig|218495.3.peg.5 target=fig|218495.3.peg.5	yes
EF20 and 0140J	Protein Metabolism	Protein biosynthesis	Translation termination factors bacterial	Protein-N(5)-glutamine methyltransferase PrmC, methylates polypeptide chain release factors RF1 and RF2	feature=fig|6666666.56095.peg.1231 target=fig|6666666.56095.peg.1231	yes	feature=fig|218495.3.peg.784 target=fig|218495.3.peg.784	yes
EF20 and 0140J	Protein Metabolism	Protein biosynthesis	Translation termination factors bacterial	Ribosome recycling factor	feature=fig|6666666.56095.peg.868 target=fig|6666666.56095.peg.868	yes	feature=fig|218495.3.peg.432 target=fig|218495.3.peg.432	yes
EF20 and 0140J	Protein Metabolism	Protein biosynthesis	Translation termination factors bacterial	tmRNA-binding protein SmpB	feature=fig|6666666.56095.peg.902 target=fig|6666666.56095.peg.902	yes	feature=fig|218495.3.peg.459 target=fig|218495.3.peg.459	yes
EF20 and 0140J	Carbohydrates	Di- and oligosaccharides	Trehalose Uptake and Utilization	PTS system, trehalose-specific IIA component (EC 2.7.1.69)	feature=fig|6666666.56095.peg.334 target=fig|6666666.56095.peg.334	yes	feature=fig|218495.3.peg.1620 target=fig|218495.3.peg.1620	yes
EF20 and 0140J	Carbohydrates	Di- and oligosaccharides	Trehalose Uptake and Utilization	PTS system, trehalose-specific IIB component (EC 2.7.1.69)	feature=fig|6666666.56095.peg.334 target=fig|6666666.56095.peg.334	yes	feature=fig|218495.3.peg.1620 target=fig|218495.3.peg.1620	yes
EF20 and 0140J	Carbohydrates	Di- and oligosaccharides	Trehalose Uptake and Utilization	PTS system, trehalose-specific IIC component (EC 2.7.1.69)	feature=fig|6666666.56095.peg.334 target=fig|6666666.56095.peg.334	yes	feature=fig|218495.3.peg.1620 target=fig|218495.3.peg.1620	yes
EF20 and 0140J	Carbohydrates	Di- and oligosaccharides	Trehalose Uptake and Utilization	Trehalose operon transcriptional repressor	feature=fig|6666666.56095.peg.335 target=fig|6666666.56095.peg.335	yes	feature=fig|218495.3.peg.1621 target=fig|218495.3.peg.1621	yes
EF20 and 0140J	Carbohydrates	Di- and oligosaccharides	Trehalose Uptake and Utilization	Trehalose-6-phosphate hydrolase (EC 3.2.1.93)	feature=fig|6666666.56095.peg.333 target=fig|6666666.56095.peg.333	yes	feature=fig|218495.3.peg.1619 target=fig|218495.3.peg.1619	yes
EF20 and 0140J	Clustering-based subsystems	no subcategory	tRNA aminoacylation and proline metabolism related cluster	FIG009688: Thioredoxin	feature=fig|6666666.56095.peg.492 target=fig|6666666.56095.peg.492	yes	feature=fig|218495.3.peg.113 target=fig|218495.3.peg.113	yes
EF20 and 0140J	Clustering-based subsystems	no subcategory	tRNA aminoacylation and proline metabolism related cluster	FIG014356: hypothetical protein	feature=fig|6666666.56095.peg.491 target=fig|6666666.56095.peg.491	yes	feature=fig|218495.3.peg.112 target=fig|218495.3.peg.112	yes
EF20 and 0140J	Clustering-based subsystems	no subcategory	tRNA aminoacylation and proline metabolism related cluster	FIG107367: tRNA-binding protein	feature=fig|6666666.56095.peg.495 target=fig|6666666.56095.peg.495	yes	feature=fig|218495.3.peg.116 target=fig|218495.3.peg.116	yes
EF20 and 0140J	Clustering-based subsystems	no subcategory	tRNA aminoacylation and proline metabolism related cluster	Glutamyl aminopeptidase (EC 3.4.11.7)	feature=fig|6666666.56095.peg.490 target=fig|6666666.56095.peg.490	yes	feature=fig|218495.3.peg.111 target=fig|218495.3.peg.111	yes
EF20 and 0140J	Clustering-based subsystems	no subcategory	tRNA aminoacylation and proline metabolism related cluster	Phenylalanyl-tRNA synthetase domain protein (Bsu YtpR)	feature=fig|6666666.56095.peg.493 target=fig|6666666.56095.peg.493	yes	feature=fig|218495.3.peg.114 target=fig|218495.3.peg.114	yes
EF20 and 0140J	Clustering-based subsystems	no subcategory	tRNA aminoacylation and proline metabolism related cluster	Pyrroline-5-carboxylate reductase (EC 1.5.1.2)	feature=fig|6666666.56095.peg.489 target=fig|6666666.56095.peg.489	yes	feature=fig|218495.3.peg.110 target=fig|218495.3.peg.110	yes
0140J	Clustering-based subsystems	no subcategory	tRNA aminoacylation and proline metabolism related cluster	Prolyl aminopeptidase (EC 3.4.11.5)	Prolyl aminopeptidase (EC 3.4.11.5) fig|218495.3.peg.111	no	feature=fig|218495.3.peg.111 target=fig|218495.3.peg.111	yes
EF20 and 0140J	Protein Metabolism	Protein biosynthesis	tRNA aminoacylation, Ala	Alanyl-tRNA synthetase (EC 6.1.1.7)	feature=fig|6666666.56095.peg.1589 target=fig|6666666.56095.peg.1589	yes	feature=fig|218495.3.peg.1123 target=fig|218495.3.peg.1123	yes
EF20 and 0140J	Protein Metabolism	Protein biosynthesis	tRNA aminoacylation, Arg	Arginyl-tRNA synthetase (EC 6.1.1.19)	feature=fig|6666666.56095.peg.361 target=fig|6666666.56095.peg.361	yes	feature=fig|218495.3.peg.1645 target=fig|218495.3.peg.1645	yes
EF20 and 0140J	Protein Metabolism	Protein biosynthesis	tRNA aminoacylation, Asp and Asn	Asparaginyl-tRNA synthetase (EC 6.1.1.22)	feature=fig|6666666.56095.peg.1004 target=fig|6666666.56095.peg.1004	yes	feature=fig|218495.3.peg.556 target=fig|218495.3.peg.556	yes
EF20 and 0140J	Protein Metabolism	Protein biosynthesis	tRNA aminoacylation, Asp and Asn	Aspartyl-tRNA synthetase (EC 6.1.1.12)	feature=fig|6666666.56095.peg.365 target=fig|6666666.56095.peg.365	yes	feature=fig|218495.3.peg.1649 target=fig|218495.3.peg.1649	yes
EF20 and 0140J	Protein Metabolism	Protein biosynthesis	tRNA aminoacylation, Asp and Asn	Aspartyl-tRNA(Asn) amidotransferase subunit A (EC 6.3.5.6)	feature=fig|6666666.56095.peg.81 target=fig|6666666.56095.peg.81	yes	feature=fig|218495.3.peg.1392 target=fig|218495.3.peg.1392	yes
EF20 and 0140J	Protein Metabolism	Protein biosynthesis	tRNA aminoacylation, Asp and Asn	Aspartyl-tRNA(Asn) amidotransferase subunit B (EC 6.3.5.6)	feature=fig|6666666.56095.peg.80 target=fig|6666666.56095.peg.80	yes	feature=fig|218495.3.peg.1391 target=fig|218495.3.peg.1391	yes
EF20 and 0140J	Protein Metabolism	Protein biosynthesis	tRNA aminoacylation, Asp and Asn	Aspartyl-tRNA(Asn) amidotransferase subunit C (EC 6.3.5.6)	feature=fig|6666666.56095.peg.82 target=fig|6666666.56095.peg.82	yes	feature=fig|218495.3.peg.1393 target=fig|218495.3.peg.1393	yes
EF20 and 0140J	Protein Metabolism	Protein biosynthesis	tRNA aminoacylation, Cys	Cysteinyl-tRNA synthetase (EC 6.1.1.16)	feature=fig|6666666.56095.peg.698 target=fig|6666666.56095.peg.698	yes	feature=fig|218495.3.peg.233 target=fig|218495.3.peg.233	yes
EF20 and 0140J	Protein Metabolism	Protein biosynthesis	tRNA aminoacylation, Glu and Gln	Glutamyl-tRNA synthetase (EC 6.1.1.17)	feature=fig|6666666.56095.peg.256 target=fig|6666666.56095.peg.256	yes	feature=fig|218495.3.peg.1540 target=fig|218495.3.peg.1540	yes
EF20 and 0140J	Protein Metabolism	Protein biosynthesis	tRNA aminoacylation, Glu and Gln	Glutamyl-tRNA(Gln) amidotransferase subunit A (EC 6.3.5.7)	feature=fig|6666666.56095.peg.81 target=fig|6666666.56095.peg.81	yes	feature=fig|218495.3.peg.1392 target=fig|218495.3.peg.1392	yes
EF20 and 0140J	Protein Metabolism	Protein biosynthesis	tRNA aminoacylation, Glu and Gln	Glutamyl-tRNA(Gln) amidotransferase subunit B (EC 6.3.5.7)	feature=fig|6666666.56095.peg.80 target=fig|6666666.56095.peg.80	yes	feature=fig|218495.3.peg.1391 target=fig|218495.3.peg.1391	yes
EF20 and 0140J	Protein Metabolism	Protein biosynthesis	tRNA aminoacylation, Glu and Gln	Glutamyl-tRNA(Gln) amidotransferase subunit C (EC 6.3.5.7)	feature=fig|6666666.56095.peg.82 target=fig|6666666.56095.peg.82	yes	feature=fig|218495.3.peg.1393 target=fig|218495.3.peg.1393	yes
EF20 and 0140J	Protein Metabolism	Protein biosynthesis	tRNA aminoacylation, Glu and Gln	Glutamyl-tRNA(Gln) synthetase (EC 6.1.1.24)	feature=fig|6666666.56095.peg.256 target=fig|6666666.56095.peg.256	yes	feature=fig|218495.3.peg.1540 target=fig|218495.3.peg.1540	yes
EF20 and 0140J	Protein Metabolism	Protein biosynthesis	tRNA aminoacylation, Gly	Glycyl-tRNA synthetase alpha chain (EC 6.1.1.14)	feature=fig|6666666.56095.peg.1891 target=fig|6666666.56095.peg.1891	yes	feature=fig|218495.3.peg.1318 target=fig|218495.3.peg.1318	yes
EF20 and 0140J	Protein Metabolism	Protein biosynthesis	tRNA aminoacylation, Gly	Glycyl-tRNA synthetase beta chain (EC 6.1.1.14)	feature=fig|6666666.56095.peg.1890 target=fig|6666666.56095.peg.1890	yes	feature=fig|218495.3.peg.1317 target=fig|218495.3.peg.1317	yes
EF20 and 0140J	Protein Metabolism	Protein biosynthesis	tRNA aminoacylation, His	Histidyl-tRNA synthetase (EC 6.1.1.21)	feature=fig|6666666.56095.peg.366 target=fig|6666666.56095.peg.366	yes	feature=fig|218495.3.peg.1650 target=fig|218495.3.peg.1650	yes
EF20 and 0140J	Protein Metabolism	Protein biosynthesis	tRNA aminoacylation, Ile	Isoleucyl-tRNA synthetase (EC 6.1.1.5)	feature=fig|6666666.56095.peg.1643 target=fig|6666666.56095.peg.1643	yes	feature=fig|218495.3.peg.1178 target=fig|218495.3.peg.1178	yes
EF20 and 0140J	Protein Metabolism	Protein biosynthesis	tRNA aminoacylation, Leu	Leucyl-tRNA synthetase (EC 6.1.1.4)	feature=fig|6666666.56095.peg.305 target=fig|6666666.56095.peg.305	yes	feature=fig|218495.3.peg.1587 target=fig|218495.3.peg.1587	yes
EF20 and 0140J	Protein Metabolism	Protein biosynthesis	tRNA aminoacylation, Lys	Lysyl-tRNA synthetase (class II) (EC 6.1.1.6)	feature=fig|6666666.56095.peg.969 target=fig|6666666.56095.peg.969	yes	feature=fig|218495.3.peg.524 target=fig|218495.3.peg.524	yes
EF20 and 0140J	Protein Metabolism	Protein biosynthesis	tRNA aminoacylation, Met	Methionyl-tRNA synthetase (EC 6.1.1.10)	feature=fig|6666666.56095.peg.845 target=fig|6666666.56095.peg.845	yes	feature=fig|218495.3.peg.413 target=fig|218495.3.peg.413	yes
EF20 and 0140J	Protein Metabolism	Protein biosynthesis	tRNA aminoacylation, Phe	Phenylalanyl-tRNA synthetase alpha chain (EC 6.1.1.20)	feature=fig|6666666.56095.peg.1052 target=fig|6666666.56095.peg.1052	yes	feature=fig|218495.3.peg.604 target=fig|218495.3.peg.604	yes
EF20 and 0140J	Protein Metabolism	Protein biosynthesis	tRNA aminoacylation, Phe	Phenylalanyl-tRNA synthetase beta chain (EC 6.1.1.20)	feature=fig|6666666.56095.peg.1054 target=fig|6666666.56095.peg.1054	yes	feature=fig|218495.3.peg.606 target=fig|218495.3.peg.606	yes
EF20 and 0140J	Protein Metabolism	Protein biosynthesis	tRNA aminoacylation, Phe	Phenylalanyl-tRNA synthetase domain protein (Bsu YtpR)	feature=fig|6666666.56095.peg.493 target=fig|6666666.56095.peg.493	yes	feature=fig|218495.3.peg.114 target=fig|218495.3.peg.114	yes
0140J	Protein Metabolism	Protein biosynthesis	tRNA aminoacylation, Pro	Prolyl-tRNA synthetase (EC 6.1.1.15), bacterial type	Prolyl-tRNA synthetase (EC 6.1.1.15), bacterial type fig|218495.3.peg.218	no	feature=fig|218495.3.peg.218 target=fig|218495.3.peg.218	yes
EF20 and 0140J	Protein Metabolism	Protein biosynthesis	tRNA aminoacylation, Ser	Seryl-tRNA synthetase (EC 6.1.1.11)	feature=fig|6666666.56095.peg.53 target=fig|6666666.56095.peg.53	yes	feature=fig|218495.3.peg.1365 target=fig|218495.3.peg.1365	yes
EF20 and 0140J	Protein Metabolism	Protein biosynthesis	tRNA aminoacylation, Thr	Threonyl-tRNA synthetase (EC 6.1.1.3)	feature=fig|6666666.56095.peg.918 target=fig|6666666.56095.peg.918	yes	feature=fig|218495.3.peg.475 target=fig|218495.3.peg.475	yes
EF20 and 0140J	Protein Metabolism	Protein biosynthesis	tRNA aminoacylation, Trp	Tryptophanyl-tRNA synthetase (EC 6.1.1.2)	feature=fig|6666666.56095.peg.434 target=fig|6666666.56095.peg.434	yes	feature=fig|218495.3.peg.1709 target=fig|218495.3.peg.1709	yes
EF20 and 0140J	Protein Metabolism	Protein biosynthesis	tRNA aminoacylation, Tyr	Tyrosyl-tRNA synthetase (EC 6.1.1.1)	feature=fig|6666666.56095.peg.472 target=fig|6666666.56095.peg.472	yes	feature=fig|218495.3.peg.98 target=fig|218495.3.peg.98	yes
EF20 and 0140J	Protein Metabolism	Protein biosynthesis	tRNA aminoacylation, Val	Valyl-tRNA synthetase (EC 6.1.1.9)	feature=fig|6666666.56095.peg.1698 target=fig|6666666.56095.peg.1698	yes	feature=fig|218495.3.peg.1229 target=fig|218495.3.peg.1229	yes
EF20 and 0140J	RNA Metabolism	RNA processing and modification	tRNA modification Bacteria	Cysteine desulfurase (EC 2.8.1.7)	feature=fig|6666666.56095.peg.1209 target=fig|6666666.56095.peg.1209	yes	feature=fig|218495.3.peg.762 target=fig|218495.3.peg.762	yes
EF20 and 0140J	RNA Metabolism	RNA processing and modification	tRNA modification Bacteria	Cysteine desulfurase (EC 2.8.1.7), SufS subfamily	feature=fig|6666666.56095.peg.1758 target=fig|6666666.56095.peg.1758	yes	feature=fig|218495.3.peg.301 target=fig|218495.3.peg.301	yes
EF20 and 0140J	RNA Metabolism	RNA processing and modification	tRNA modification Bacteria	Cytidine deaminase (EC 3.5.4.5)	feature=fig|6666666.56095.peg.1314 target=fig|6666666.56095.peg.1314	yes	feature=fig|218495.3.peg.858 target=fig|218495.3.peg.858	yes
EF20 and 0140J	RNA Metabolism	RNA processing and modification	tRNA modification Bacteria	FIG004453: protein YceG like	feature=fig|6666666.56095.peg.777 target=fig|6666666.56095.peg.777	yes	feature=fig|218495.3.peg.346 target=fig|218495.3.peg.346	yes
EF20 and 0140J	RNA Metabolism	RNA processing and modification	tRNA modification Bacteria	GTP cyclohydrolase I (EC 3.5.4.16) type 1	feature=fig|6666666.56095.peg.1176 target=fig|6666666.56095.peg.1176	yes	feature=fig|218495.3.peg.730 target=fig|218495.3.peg.730	yes
EF20 and 0140J	RNA Metabolism	RNA processing and modification	tRNA modification Bacteria	GTPase and tRNA-U34 5-formylation enzyme TrmE	feature=fig|6666666.56095.peg.1416 target=fig|6666666.56095.peg.1416	yes	feature=fig|218495.3.peg.955 target=fig|218495.3.peg.955	yes
EF20 and 0140J	RNA Metabolism	RNA processing and modification	tRNA modification Bacteria	Iron-sulfur cluster assembly ATPase protein SufC	feature=fig|6666666.56095.peg.1756 target=fig|6666666.56095.peg.1756	yes	feature=fig|218495.3.peg.299 target=fig|218495.3.peg.299	yes
EF20 and 0140J	RNA Metabolism	RNA processing and modification	tRNA modification Bacteria	Iron-sulfur cluster assembly protein SufB	feature=fig|6666666.56095.peg.1760 target=fig|6666666.56095.peg.1760	yes	feature=fig|218495.3.peg.303 target=fig|218495.3.peg.303	yes
EF20 and 0140J	RNA Metabolism	RNA processing and modification	tRNA modification Bacteria	Iron-sulfur cluster assembly protein SufD	feature=fig|6666666.56095.peg.1757 target=fig|6666666.56095.peg.1757	yes	feature=fig|218495.3.peg.300 target=fig|218495.3.peg.300	yes
EF20 and 0140J	RNA Metabolism	RNA processing and modification	tRNA modification Bacteria	LSU m3Psi1915 methyltransferase RlmH	feature=fig|6666666.56095.peg.438 target=fig|6666666.56095.peg.438	yes	feature=fig|218495.3.peg.1713 target=fig|218495.3.peg.1713	yes
EF20 and 0140J	RNA Metabolism	RNA processing and modification	tRNA modification Bacteria	Putative tRNA-m1A22 methylase	feature=fig|6666666.56095.peg.1490 target=fig|6666666.56095.peg.1490	yes	feature=fig|218495.3.peg.1026 target=fig|218495.3.peg.1026	yes
EF20 and 0140J	RNA Metabolism	RNA processing and modification	tRNA modification Bacteria	RNA binding methyltransferase FtsJ like	feature=fig|6666666.56095.peg.1632 target=fig|6666666.56095.peg.1632	yes	feature=fig|218495.3.peg.1167 target=fig|218495.3.peg.1167	yes
EF20 and 0140J	RNA Metabolism	RNA processing and modification	tRNA modification Bacteria	S-adenosylmethionine:tRNA ribosyltransferase-isomerase (EC 5.-.-.-)	feature=fig|6666666.56095.peg.1599 target=fig|6666666.56095.peg.1599	yes	feature=fig|218495.3.peg.1133 target=fig|218495.3.peg.1133	yes
EF20 and 0140J	RNA Metabolism	RNA processing and modification	tRNA modification Bacteria	tRNA (Guanine37-N1) -methyltransferase (EC 2.1.1.31)	feature=fig|6666666.56095.peg.1118 target=fig|6666666.56095.peg.1118	yes	feature=fig|218495.3.peg.666 target=fig|218495.3.peg.666	yes
EF20 and 0140J	RNA Metabolism	RNA processing and modification	tRNA modification Bacteria	tRNA (guanine46-N7-)-methyltransferase (EC 2.1.1.33)	feature=fig|6666666.56095.peg.37 target=fig|6666666.56095.peg.37	yes	feature=fig|218495.3.peg.1348 target=fig|218495.3.peg.1348	yes
EF20 and 0140J	RNA Metabolism	RNA processing and modification	tRNA modification Bacteria	tRNA S(4)U 4-thiouridine synthase (former ThiI)	feature=fig|6666666.56095.peg.1096 target=fig|6666666.56095.peg.1096	yes	feature=fig|218495.3.peg.645 target=fig|218495.3.peg.645	yes
EF20 and 0140J	RNA Metabolism	RNA processing and modification	tRNA modification Bacteria	tRNA dihydrouridine synthase B (EC 1.-.-.-)	feature=fig|6666666.56095.peg.507 target=fig|6666666.56095.peg.507	yes	feature=fig|218495.3.peg.122 target=fig|218495.3.peg.122	yes
EF20 and 0140J	RNA Metabolism	RNA processing and modification	tRNA modification Bacteria	tRNA dimethylallyltransferase (EC 2.5.1.75)	feature=fig|6666666.56095.peg.1499 target=fig|6666666.56095.peg.1499	yes	feature=fig|218495.3.peg.1035 target=fig|218495.3.peg.1035	yes
EF20 and 0140J	RNA Metabolism	RNA processing and modification	tRNA modification Bacteria	tRNA pseudouridine synthase A (EC 4.2.1.70)	feature=fig|6666666.56095.peg.1732 target=fig|6666666.56095.peg.1732	yes	feature=fig|218495.3.peg.275 target=fig|218495.3.peg.275	yes
EF20 and 0140J	RNA Metabolism	RNA processing and modification	tRNA modification Bacteria	tRNA pseudouridine synthase B (EC 4.2.1.70)	feature=fig|6666666.56095.peg.1333 target=fig|6666666.56095.peg.1333	yes	feature=fig|218495.3.peg.876 target=fig|218495.3.peg.876	yes
EF20 and 0140J	RNA Metabolism	RNA processing and modification	tRNA modification Bacteria	tRNA uridine 5-carboxymethylaminomethyl modification enzyme GidA	feature=fig|6666666.56095.peg.417 target=fig|6666666.56095.peg.417	yes	feature=fig|218495.3.peg.1691 target=fig|218495.3.peg.1691	yes
EF20 and 0140J	RNA Metabolism	RNA processing and modification	tRNA modification Bacteria	tRNA-guanine transglycosylase (EC 2.4.2.29)	feature=fig|6666666.56095.peg.287 target=fig|6666666.56095.peg.287	yes	feature=fig|218495.3.peg.1570 target=fig|218495.3.peg.1570	yes
EF20 and 0140J	RNA Metabolism	RNA processing and modification	tRNA modification Bacteria	tRNA-specific adenosine-34 deaminase (EC 3.5.4.-)	feature=fig|6666666.56095.peg.284 target=fig|6666666.56095.peg.284	yes	feature=fig|218495.3.peg.1567 target=fig|218495.3.peg.1567	yes
EF20 and 0140J	RNA Metabolism	RNA processing and modification	tRNA modification Bacteria	tRNA:m(5)U-54 MTase gid	feature=fig|6666666.56095.peg.1284 target=fig|6666666.56095.peg.1284	yes	feature=fig|218495.3.peg.830 target=fig|218495.3.peg.830	yes
EF20	RNA Metabolism	RNA processing and modification	tRNA modification Bacteria	FIG137478: Hypothetical protein	feature=fig|6666666.56095.peg.1489 target=fig|6666666.56095.peg.1489	yes	FIG137478: Hypothetical protein fig|6666666.56095.peg.1489	no
EF20	RNA Metabolism	RNA processing and modification	tRNA modification Bacteria	YrdC/Sua5 family protein, required for threonylcarbamoyladenosine (t(6)A) formation in tRNA	feature=fig|6666666.56095.peg.1232 target=fig|6666666.56095.peg.1232	yes	YrdC/Sua5 family protein, required for threonylcarbamoyladenosine (t(6)A) formation in tRNA fig|6666666.56095.peg.1232	no
EF20 and 0140J	RNA Metabolism	RNA processing and modification	tRNA nucleotidyltransferase	tRNA nucleotidyltransferase (EC 2.7.7.21) (EC 2.7.7.25)	feature=fig|6666666.56095.peg.1131 target=fig|6666666.56095.peg.1131	yes	feature=fig|218495.3.peg.679 target=fig|218495.3.peg.679	yes
EF20 and 0140J	RNA Metabolism	RNA processing and modification	tRNA processing	Ribonuclease P protein component (EC 3.1.26.5)	feature=fig|6666666.56095.peg.248 target=fig|6666666.56095.peg.248	yes	feature=fig|218495.3.peg.1528 target=fig|218495.3.peg.1528	yes
EF20 and 0140J	RNA Metabolism	RNA processing and modification	tRNA processing	Ribonuclease Z (EC 3.1.26.11)	feature=fig|6666666.56095.peg.1496 target=fig|6666666.56095.peg.1496	yes	feature=fig|218495.3.peg.1032 target=fig|218495.3.peg.1032	yes
EF20 and 0140J	RNA Metabolism	RNA processing and modification	tRNA processing	tRNA dimethylallyltransferase (EC 2.5.1.75)	feature=fig|6666666.56095.peg.1499 target=fig|6666666.56095.peg.1499	yes	feature=fig|218495.3.peg.1035 target=fig|218495.3.peg.1035	yes
EF20 and 0140J	RNA Metabolism	RNA processing and modification	tRNA processing	tRNA pseudouridine synthase A (EC 4.2.1.70)	feature=fig|6666666.56095.peg.1732 target=fig|6666666.56095.peg.1732	yes	feature=fig|218495.3.peg.275 target=fig|218495.3.peg.275	yes
EF20 and 0140J	RNA Metabolism	RNA processing and modification	tRNA processing	tRNA pseudouridine synthase B (EC 4.2.1.70)	feature=fig|6666666.56095.peg.1333 target=fig|6666666.56095.peg.1333	yes	feature=fig|218495.3.peg.876 target=fig|218495.3.peg.876	yes
EF20 and 0140J	RNA Metabolism	RNA processing and modification	tRNA processing	tRNA-specific adenosine-34 deaminase (EC 3.5.4.-)	feature=fig|6666666.56095.peg.284 target=fig|6666666.56095.peg.284	yes	feature=fig|218495.3.peg.1567 target=fig|218495.3.peg.1567	yes
EF20 and 0140J	Cell Wall and Capsule	no subcategory	tRNA-dependent amino acid transfers	tRNA-dependent lipid II--L-alanine ligase	feature=fig|6666666.56095.peg.984 target=fig|6666666.56095.peg.984	yes	feature=fig|218495.3.peg.537 target=fig|218495.3.peg.537	yes
EF20 and 0140J	Cell Wall and Capsule	no subcategory	tRNA-dependent amino acid transfers	tRNA-dependent lipid II-Ala--L-alanine ligase	feature=fig|6666666.56095.peg.983 target=fig|6666666.56095.peg.983	yes	feature=fig|218495.3.peg.536 target=fig|218495.3.peg.536	yes
EF20 and 0140J	Cell Wall and Capsule	no subcategory	UDP-N-acetylmuramate from Fructose-6-phosphate Biosynthesis	Glucosamine--fructose-6-phosphate aminotransferase [isomerizing] (EC 2.6.1.16)	feature=fig|6666666.56095.peg.1361 target=fig|6666666.56095.peg.1361	yes	feature=fig|218495.3.peg.903 target=fig|218495.3.peg.903	yes
EF20 and 0140J	Cell Wall and Capsule	no subcategory	UDP-N-acetylmuramate from Fructose-6-phosphate Biosynthesis	Glucosamine-1-phosphate N-acetyltransferase (EC 2.3.1.157)	feature=fig|6666666.56095.peg.853 target=fig|6666666.56095.peg.853	yes	feature=fig|218495.3.peg.418 target=fig|218495.3.peg.418	yes
EF20 and 0140J	Cell Wall and Capsule	no subcategory	UDP-N-acetylmuramate from Fructose-6-phosphate Biosynthesis	N-acetylglucosamine-1-phosphate uridyltransferase (EC 2.7.7.23)	feature=fig|6666666.56095.peg.853 target=fig|6666666.56095.peg.853	yes	feature=fig|218495.3.peg.418 target=fig|218495.3.peg.418	yes
EF20 and 0140J	Cell Wall and Capsule	no subcategory	UDP-N-acetylmuramate from Fructose-6-phosphate Biosynthesis	Phosphoglucosamine mutase (EC 5.4.2.10)	feature=fig|6666666.56095.peg.1455 target=fig|6666666.56095.peg.1455	yes	feature=fig|218495.3.peg.992 target=fig|218495.3.peg.992	yes
EF20 and 0140J	Cell Wall and Capsule	no subcategory	UDP-N-acetylmuramate from Fructose-6-phosphate Biosynthesis	UDP-N-acetylenolpyruvoylglucosamine reductase (EC 1.1.1.158)	feature=fig|6666666.56095.peg.1180 target=fig|6666666.56095.peg.1180	yes	feature=fig|218495.3.peg.734 target=fig|218495.3.peg.734	yes
EF20 and 0140J	Cell Wall and Capsule	no subcategory	UDP-N-acetylmuramate from Fructose-6-phosphate Biosynthesis	UDP-N-acetylglucosamine 1-carboxyvinyltransferase (EC 2.5.1.7)	feature=fig|6666666.56095.peg.1570 target=fig|6666666.56095.peg.1570	yes	feature=fig|218495.3.peg.602 target=fig|218495.3.peg.602	yes
EF20 and 0140J	Protein Metabolism	Protein biosynthesis	Universal GTPases	50S ribosomal subunit maturation GTPase RbgA (B. subtilis YlqF)	feature=fig|6666666.56095.peg.1292 target=fig|6666666.56095.peg.1292	yes	feature=fig|218495.3.peg.838 target=fig|218495.3.peg.838	yes
EF20 and 0140J	Protein Metabolism	Protein biosynthesis	Universal GTPases	GTP-binding and nucleic acid-binding protein YchF	feature=fig|6666666.56095.peg.445 target=fig|6666666.56095.peg.445	yes	feature=fig|218495.3.peg.4 target=fig|218495.3.peg.4	yes
EF20 and 0140J	Protein Metabolism	Protein biosynthesis	Universal GTPases	GTP-binding protein EngA	feature=fig|6666666.56095.peg.770 target=fig|6666666.56095.peg.770	yes	feature=fig|218495.3.peg.339 target=fig|218495.3.peg.339	yes
EF20 and 0140J	Protein Metabolism	Protein biosynthesis	Universal GTPases	GTP-binding protein EngB	feature=fig|6666666.56095.peg.1148 target=fig|6666666.56095.peg.1148	yes	feature=fig|218495.3.peg.696 target=fig|218495.3.peg.696	yes
EF20 and 0140J	Protein Metabolism	Protein biosynthesis	Universal GTPases	GTP-binding protein Era	feature=fig|6666666.56095.peg.876 target=fig|6666666.56095.peg.876	yes	feature=fig|218495.3.peg.439 target=fig|218495.3.peg.439	yes
EF20 and 0140J	Protein Metabolism	Protein biosynthesis	Universal GTPases	GTP-binding protein HflX	feature=fig|6666666.56095.peg.1498 target=fig|6666666.56095.peg.1498	yes	feature=fig|218495.3.peg.1034 target=fig|218495.3.peg.1034	yes
EF20 and 0140J	Protein Metabolism	Protein biosynthesis	Universal GTPases	GTP-binding protein Obg	feature=fig|6666666.56095.peg.1522 target=fig|6666666.56095.peg.1522	yes	feature=fig|218495.3.peg.1057 target=fig|218495.3.peg.1057	yes
EF20 and 0140J	Protein Metabolism	Protein biosynthesis	Universal GTPases	GTP-binding protein TypA/BipA	feature=fig|6666666.56095.peg.1655 target=fig|6666666.56095.peg.1655	yes	feature=fig|218495.3.peg.1189 target=fig|218495.3.peg.1189	yes
EF20 and 0140J	Protein Metabolism	Protein biosynthesis	Universal GTPases	GTP-binding protein YqeH, required for biogenesis of 30S ribosome subunit	feature=fig|6666666.56095.peg.742 target=fig|6666666.56095.peg.742	yes	feature=fig|218495.3.peg.309 target=fig|218495.3.peg.309	yes
EF20 and 0140J	Protein Metabolism	Protein biosynthesis	Universal GTPases	GTPase and tRNA-U34 5-formylation enzyme TrmE	feature=fig|6666666.56095.peg.1416 target=fig|6666666.56095.peg.1416	yes	feature=fig|218495.3.peg.955 target=fig|218495.3.peg.955	yes
EF20 and 0140J	Protein Metabolism	Protein biosynthesis	Universal GTPases	Ribosome small subunit-stimulated GTPase EngC	feature=fig|6666666.56095.peg.222 target=fig|6666666.56095.peg.222	yes	feature=fig|218495.3.peg.1504 target=fig|218495.3.peg.1504	yes
EF20 and 0140J	Protein Metabolism	Protein biosynthesis	Universal GTPases	Signal recognition particle receptor protein FtsY (=alpha subunit) (TC 3.A.5.1.1)	feature=fig|6666666.56095.peg.937 target=fig|6666666.56095.peg.937	yes	feature=fig|218495.3.peg.494 target=fig|218495.3.peg.494	yes
EF20 and 0140J	Protein Metabolism	Protein biosynthesis	Universal GTPases	Signal recognition particle, subunit Ffh SRP54 (TC 3.A.5.1.1)	feature=fig|6666666.56095.peg.1254 target=fig|6666666.56095.peg.1254	yes	feature=fig|218495.3.peg.807 target=fig|218495.3.peg.807	yes
EF20 and 0140J	Protein Metabolism	Protein biosynthesis	Universal GTPases	Translation elongation factor G	feature=fig|6666666.56095.peg.213 target=fig|6666666.56095.peg.213	yes	feature=fig|218495.3.peg.1494 target=fig|218495.3.peg.1494	yes
EF20 and 0140J	Protein Metabolism	Protein biosynthesis	Universal GTPases	Translation elongation factor LepA	feature=fig|6666666.56095.peg.1444 target=fig|6666666.56095.peg.1444	yes	feature=fig|218495.3.peg.984 target=fig|218495.3.peg.984	yes
EF20 and 0140J	Protein Metabolism	Protein biosynthesis	Universal GTPases	Translation elongation factor Tu	feature=fig|6666666.56095.peg.981 target=fig|6666666.56095.peg.981	yes	feature=fig|218495.3.peg.534 target=fig|218495.3.peg.534	yes
EF20 and 0140J	Protein Metabolism	Protein biosynthesis	Universal GTPases	Translation initiation factor 2	feature=fig|6666666.56095.peg.32 target=fig|6666666.56095.peg.32	yes	feature=fig|218495.3.peg.1343 target=fig|218495.3.peg.1343	yes
EF20 and 0140J	Stress Response	Detoxification	Uptake of selenate and selenite	DedA protein	feature=fig|6666666.56095.peg.1714 target=fig|6666666.56095.peg.1714	yes	feature=fig|218495.3.peg.1244 target=fig|218495.3.peg.1244	yes
EF20 and 0140J	DNA Metabolism	DNA repair	Uracil-DNA glycosylase	Uracil-DNA glycosylase, family 1	feature=fig|6666666.56095.peg.1381 target=fig|6666666.56095.peg.1381	yes	feature=fig|218495.3.peg.921 target=fig|218495.3.peg.921	yes
EF20 and 0140J	Carbohydrates	no subcategory	VC0266	Hypothetical protein VC0266 (sugar utilization related?)	feature=fig|6666666.56095.peg.873 target=fig|6666666.56095.peg.873	yes	feature=fig|218495.3.peg.436 target=fig|218495.3.peg.436	yes
EF20 and 0140J	Regulation and Cell signaling	Regulation of virulence	VraSR and LiaSR two-component regulatory systems	Sensor histidine kinase VraS	feature=fig|6666666.56095.peg.1838 target=fig|6666666.56095.peg.1838	yes	feature=fig|218495.3.peg.1268 target=fig|218495.3.peg.1268	yes
EF20 and 0140J	Regulation and Cell signaling	Regulation of virulence	VraSR and LiaSR two-component regulatory systems	Transporter associated with VraSR	feature=fig|6666666.56095.peg.1839 target=fig|6666666.56095.peg.1839	yes	feature=fig|218495.3.peg.1269 target=fig|218495.3.peg.1269	yes
EF20 and 0140J	Regulation and Cell signaling	Regulation of virulence	VraSR and LiaSR two-component regulatory systems	Two component transcriptional regulator VraR	feature=fig|6666666.56095.peg.1837 target=fig|6666666.56095.peg.1837	yes	feature=fig|218495.3.peg.1267 target=fig|218495.3.peg.1267	yes
EF20 and 0140J	Nucleosides and Nucleotides	Purines	Xanthine Metabolism in Bacteria	Xanthine permease	feature=fig|6666666.56095.peg.1226 target=fig|6666666.56095.peg.1226	yes	feature=fig|218495.3.peg.779 target=fig|218495.3.peg.779	yes
EF20 and 0140J	Nucleosides and Nucleotides	Purines	Xanthine Metabolism in Bacteria	Xanthine phosphoribosyltransferase (EC 2.4.2.22)	feature=fig|6666666.56095.peg.1225 target=fig|6666666.56095.peg.1225	yes	feature=fig|218495.3.peg.778 target=fig|218495.3.peg.778	yes
EF20 and 0140J	DNA Metabolism	no subcategory	YcfH	Putative deoxyribonuclease YcfH	feature=fig|6666666.56095.peg.229 target=fig|6666666.56095.peg.229	yes	feature=fig|218495.3.peg.1510 target=fig|218495.3.peg.1510	yes
EF20 and 0140J	Cell Division and Cell Cycle	no subcategory	YgjD and YeaZ	TsaD/Kae1/Qri7 protein, required for threonylcarbamoyladenosine t(6)A37 formation in tRNA	feature=fig|6666666.56095.peg.198 target=fig|6666666.56095.peg.198	yes	feature=fig|218495.3.peg.1480 target=fig|218495.3.peg.1480	yes
0140J	Miscellaneous	Plant-Prokaryote DOE project	YrdC-YciO-Sua5 protein family	COG0009 YrdC subfamily, required for N6-threonylcarbamoyl adenosine t(6)A37 modification in tRNA	COG0009 YrdC subfamily, required for N6-threonylcarbamoyl adenosine t(6)A37 modification in tRNA fig|218495.3.peg.785	no	feature=fig|218495.3.peg.785 target=fig|218495.3.peg.785	yes

## Sheet: Subsystem enrichment
Subsyetm	Total Counts	count_EF20 AND 0140J	count_0140J ONLY	count_EF20 ONLY	p value	adjusted pvalue (BH)
D-Tagatose and Galactitol Utilization	4	0	0	4	7.38275e-11	2.29604e-08
Bacterial checkpoint-control-related cluster	3	0	3	0	8.90187e-08	3.95497e-06
CBSS-393121.3.peg.2760	3	0	0	3	8.90187e-08	3.95497e-06
F0F1-type ATP synthase	3	0	3	0	8.90187e-08	3.95497e-06
Fructose and Mannose Inducible PTS	3	0	3	0	8.90187e-08	3.95497e-06
Phage replication	3	0	0	3	8.90187e-08	3.95497e-06
Restriction-Modification System	3	0	3	0	8.90187e-08	3.95497e-06
Cadmium resistance	2	0	0	2	9.9888e-05	0.00310652
Formaldehyde assimilation: Ribulose monophosphate pathway	2	0	2	0	9.9888e-05	0.00310652
Lysine Biosynthesis DAP Pathway	2	0	2	0	9.9888e-05	0.00310652
Copper homeostasis	3	1	0	2	0.00249461	0.0705294
Citrate Metabolism, Transport, and Regulation	4	2	0	2	0.0129054	0.334464
ABC transporter branched-chain amino acid (TC 3.A.1.4.1)	1	0	0	1	0.0810251	0.719966
Beta-lactamase	1	0	0	1	0.0810251	0.719966
cAMP signaling in bacteria	1	0	0	1	0.0810251	0.719966
CBSS-1313.3.peg.147	1	0	0	1	0.0810251	0.719966
CBSS-1352.1.peg.856	1	0	1	0	0.0810251	0.719966
CBSS-176299.4.peg.1996A	1	0	0	1	0.0810251	0.719966
CBSS-216591.1.peg.168	1	0	0	1	0.0810251	0.719966
CBSS-262719.3.peg.410	1	0	1	0	0.0810251	0.719966
Cluster containing Glutathione synthetase	1	0	0	1	0.0810251	0.719966
dNTP triphosphohydrolase protein family	1	0	1	0	0.0810251	0.719966
Fructooligosaccharides(FOS) and Raffinose Utilization	1	0	1	0	0.0810251	0.719966
Glutamate transporter involved in acid tolerance in Streptococcus	1	0	1	0	0.0810251	0.719966
Lipoprotein Biosynthesis	1	0	0	1	0.0810251	0.719966
Methionine Biosynthesis	1	0	0	1	0.0810251	0.719966
Mycobacterium virulence operon involved in protein synthesis (LSU ribosomal proteins)	1	0	0	1	0.0810251	0.719966
N-linked Glycosylation in Bacteria	1	0	0	1	0.0810251	0.719966
Nucleoside Catabolism cluster	1	0	1	0	0.0810251	0.719966
[truncated: 282 more rows]
